# Supplementary material for: LobSig is a multigene predictor of outcome in invasive lobular carcinoma
Source: NPJ Breast Cancer. 2019 Jun 27;5:18. doi: 10.1038/s41523-019-0113-y (PMC6597578; doi:10.1038/s41523-019-0113-y)
Supplement: Supplementary file 2 — Supplementary Tables [file 41523_2019_113_MOESM2_ESM.xlsx]

## Sheet: SupTab1_Cohort_characteristics
Supplementary Table 1. Clinical Characteristics of all ILC cohorts
		ALL ILC METABRIC (n=125)	g2 ILC METABRIC (n=64) with followup	g3 ILC METABRIC (n=30) with follow up	TCGA (n=146)	TCGA (n=81) with follow up	CCR (n=25)	RATHER (n=45)
Age	≥50 yr	111	54	28	120	64	20	37
	<50 yr	14	10	2	26	17	3	8
	n	125	64	30	146	81	23	45
Lymph node status	Negative	70	35	13	58	25	19	19
	Positive	55	29	17	72	51	6	6
	Not Evaluated	0	0	0	16	5	0	0
	n	125	64	30	146	81	25	45
Tumour size	≤2 cm	39	22	9	NA	NA	6	13
	>2 cm	84	42	21	NA	NA	19	27
	n	123	64	30	NA	NA	25	40
HER2 status	Negative	122	63	29	72	46	23	42
	Positive	3	1	1	17	7	1	1
	Equivocal	0	0	0	29	13	1	2
	Not Evaluated	0	0	0	28	15	0	0
	n	125	64	30	146	81	25	45
ER status	Positive	110	57	23	137	74	25	42
	null	2	0	0	4	2	0	0
	Negative	13	7	7	5	5	0	3
	n	125	64	30	146	81	25	45
PR status	Positive	67	36	14	123	66	18	31
	Negative	58	28	16	18	13	6	13
	Equivocal	0	0	0	5	2	1	0
	n	125	64	30	146	81	25	44
Tumour Grade	1	9	0	0	NA	NA	0	0
	2	67	64	0	NA	NA	20	45
	3	32	0	30	NA	NA	4	0
	null	17	0	0	NA	NA	1	0
	n	125	64	30	NA	NA	25	45

## Sheet: SupTab2_GISTIC_Driver_Genes
Supplementary Table 2. GISTIC Putative Driver Genes (q<0.01)
TCGA						METABRIC
Gene	Wide peak boundary	residual q value	q value	Cytoband	Alteration	Gene	Wide peak boundary	residual q value	q value	Cytoband	Alteration
CCND1	chr11:69460024-69503929	3.902e-26	3.598e-35	11q13.3	AMP	CCND1	chr11:69169726-69213457	4.6635e-14	4.6635e-14	11q13.3	AMP
ORAOV1	chr11:69460024-69503929	3.902e-26	3.598e-35	11q13.3	AMP	ORAOV1	chr11:69169726-69213457	4.6635e-14	4.6635e-14	11q13.3	AMP
FADD	chr11:70075367-70091635	1.5312e-06	4.3612e-35	11q13.3	AMP	FGFR1	chr8:38373217-38393432	5.5062e-08	5.5062e-08	8p12	AMP
ERLIN2	chr8:37297866-37687932	3.0783e-18	3.0783e-18	8p11.23	AMP	LETM2	chr8:38373217-38393432	5.5062e-08	5.5062e-08	8p12	AMP
PROSC	chr8:37297866-37687932	3.0783e-18	3.0783e-18	8p11.23	AMP	ERBB2	chr17:35111470-35127381	3.2688e-05	3.2688e-05	17q12	AMP
GPR124	chr8:37297866-37687932	3.0783e-18	3.0783e-18	8p11.23	AMP	APOA1	chr11:116202555-116704813	8.1394e-17	8.1394e-17	11q23.3	DEL
ZNF703	chr8:37297866-37687932	3.0783e-18	3.0783e-18	8p11.23	AMP	APOC3	chr11:116202555-116704813	8.1394e-17	8.1394e-17	11q23.3	DEL
LOC728024	chr8:37297866-37687932	3.0783e-18	3.0783e-18	8p11.23	AMP	PAFAH1B2	chr11:116202555-116704813	8.1394e-17	8.1394e-17	11q23.3	DEL
ERBB2	chr17:37804811-37906169	2.0832e-05	2.0832e-05	17q12	AMP	TAGLN	chr11:116202555-116704813	8.1394e-17	8.1394e-17	11q23.3	DEL
GRB7	chr17:37804811-37906169	2.0832e-05	2.0832e-05	17q12	AMP	PCSK7	chr11:116202555-116704813	8.1394e-17	8.1394e-17	11q23.3	DEL
PNMT	chr17:37804811-37906169	2.0832e-05	2.0832e-05	17q12	AMP	KIAA0999	chr11:116202555-116704813	8.1394e-17	8.1394e-17	11q23.3	DEL
TCAP	chr17:37804811-37906169	2.0832e-05	2.0832e-05	17q12	AMP	BACE1	chr11:116202555-116704813	8.1394e-17	8.1394e-17	11q23.3	DEL
STARD3	chr17:37804811-37906169	2.0832e-05	2.0832e-05	17q12	AMP	SIDT2	chr11:116202555-116704813	8.1394e-17	8.1394e-17	11q23.3	DEL
MIEN1	chr17:37804811-37906169	2.0832e-05	2.0832e-05	17q12	AMP	RNF214	chr11:116202555-116704813	8.1394e-17	8.1394e-17	11q23.3	DEL
PGAP3	chr17:37804811-37906169	2.0832e-05	2.0832e-05	17q12	AMP	CROCC	chr1:16808595-17174258	2.7192e-10	1.3257e-16	1p36.13	DEL
MIR4728	chr17:37804811-37906169	2.0832e-05	2.0832e-05	17q12	AMP	CHRFAM7A	chr15:27901844-28707916	2.1285e-12	1.069e-12	15q13.2	DEL
hsa-mir-15a	chr13:50464443-51801435	1.26e-06	1.26e-06	13q14.2	DEL	hsa-mir-942	chr1:16635053-147159969	0.00063691	7.1824e-12	1p36.13	DEL
GUCY1B2	chr13:50464443-51801435	1.26e-06	1.26e-06	13q14.2	DEL	hsa-mir-197	chr1:16635053-147159969	0.00063691	7.1824e-12	1p36.13	DEL
DLEU2	chr13:50464443-51801435	1.26e-06	1.26e-06	13q14.2	DEL	hsa-mir-553	chr1:16635053-147159969	0.00063691	7.1824e-12	1p36.13	DEL
TRIM13	chr13:50464443-51801435	1.26e-06	1.26e-06	13q14.2	DEL	hsa-mir-137	chr1:16635053-147159969	0.00063691	7.1824e-12	1p36.13	DEL
DLEU1	chr13:50464443-51801435	1.26e-06	1.26e-06	13q14.2	DEL	hsa-mir-760	chr1:16635053-147159969	0.00063691	7.1824e-12	1p36.13	DEL
SPRYD7	chr13:50464443-51801435	1.26e-06	1.26e-06	13q14.2	DEL	hsa-mir-186	chr1:16635053-147159969	0.00063691	7.1824e-12	1p36.13	DEL
RNASEH2B	chr13:50464443-51801435	1.26e-06	1.26e-06	13q14.2	DEL	hsa-mir-101-1	chr1:16635053-147159969	0.00063691	7.1824e-12	1p36.13	DEL
ST13P4	chr13:50464443-51801435	1.26e-06	1.26e-06	13q14.2	DEL	hsa-mir-30c-1	chr1:16635053-147159969	0.00063691	7.1824e-12	1p36.13	DEL
DLEU7	chr13:50464443-51801435	1.26e-06	1.26e-06	13q14.2	DEL	hsa-mir-552	chr1:16635053-147159969	0.00063691	7.1824e-12	1p36.13	DEL
CTAGE10P	chr13:50464443-51801435	1.26e-06	1.26e-06	13q14.2	DEL	hsa-mir-801	chr1:16635053-147159969	0.00063691	7.1824e-12	1p36.13	DEL
KCNRG	chr13:50464443-51801435	1.26e-06	1.26e-06	13q14.2	DEL	ABCA4	chr1:16635053-147159969	0.00063691	7.1824e-12	1p36.13	DEL
MIR15A	chr13:50464443-51801435	1.26e-06	1.26e-06	13q14.2	DEL	ACADM	chr1:16635053-147159969	0.00063691	7.1824e-12	1p36.13	DEL
MIR16-1	chr13:50464443-51801435	1.26e-06	1.26e-06	13q14.2	DEL	ADORA3	chr1:16635053-147159969	0.00063691	7.1824e-12	1p36.13	DEL
MIR3613	chr13:50464443-51801435	1.26e-06	1.26e-06	13q14.2	DEL	AGL	chr1:16635053-147159969	0.00063691	7.1824e-12	1p36.13	DEL
hsa-mir-1256	chr1:14151399-22894651	4.17e-06	3.03e-06	1p36.13	DEL	AK2	chr1:16635053-147159969	0.00063691	7.1824e-12	1p36.13	DEL
hsa-mir-1290	chr1:14151399-22894651	4.17e-06	3.03e-06	1p36.13	DEL	AK3L1	chr1:16635053-147159969	0.00063691	7.1824e-12	1p36.13	DEL
ALPL	chr1:14151399-22894651	4.17e-06	3.03e-06	1p36.13	DEL	ALPL	chr1:16635053-147159969	0.00063691	7.1824e-12	1p36.13	DEL
CAPZB	chr1:14151399-22894651	4.17e-06	3.03e-06	1p36.13	DEL	ALX3	chr1:16635053-147159969	0.00063691	7.1824e-12	1p36.13	DEL
CASP9	chr1:14151399-22894651	4.17e-06	3.03e-06	1p36.13	DEL	AMPD1	chr1:16635053-147159969	0.00063691	7.1824e-12	1p36.13	DEL
CDA	chr1:14151399-22894651	4.17e-06	3.03e-06	1p36.13	DEL	AMPD2	chr1:16635053-147159969	0.00063691	7.1824e-12	1p36.13	DEL
CDC42	chr1:14151399-22894651	4.17e-06	3.03e-06	1p36.13	DEL	AMY1A	chr1:16635053-147159969	0.00063691	7.1824e-12	1p36.13	DEL
CLCNKA	chr1:14151399-22894651	4.17e-06	3.03e-06	1p36.13	DEL	AMY1B	chr1:16635053-147159969	0.00063691	7.1824e-12	1p36.13	DEL
CLCNKB	chr1:14151399-22894651	4.17e-06	3.03e-06	1p36.13	DEL	AMY1C	chr1:16635053-147159969	0.00063691	7.1824e-12	1p36.13	DEL
DDOST	chr1:14151399-22894651	4.17e-06	3.03e-06	1p36.13	DEL	AMY2A	chr1:16635053-147159969	0.00063691	7.1824e-12	1p36.13	DEL
ECE1	chr1:14151399-22894651	4.17e-06	3.03e-06	1p36.13	DEL	AMY2B	chr1:16635053-147159969	0.00063691	7.1824e-12	1p36.13	DEL
EPHA2	chr1:14151399-22894651	4.17e-06	3.03e-06	1p36.13	DEL	RHOC	chr1:16635053-147159969	0.00063691	7.1824e-12	1p36.13	DEL
HSPG2	chr1:14151399-22894651	4.17e-06	3.03e-06	1p36.13	DEL	ATP1A1	chr1:16635053-147159969	0.00063691	7.1824e-12	1p36.13	DEL
HTR6	chr1:14151399-22894651	4.17e-06	3.03e-06	1p36.13	DEL	ATP5F1	chr1:16635053-147159969	0.00063691	7.1824e-12	1p36.13	DEL
MFAP2	chr1:14151399-22894651	4.17e-06	3.03e-06	1p36.13	DEL	ATP6V0B	chr1:16635053-147159969	0.00063691	7.1824e-12	1p36.13	DEL
NBL1	chr1:14151399-22894651	4.17e-06	3.03e-06	1p36.13	DEL	BAI2	chr1:16635053-147159969	0.00063691	7.1824e-12	1p36.13	DEL
PAX7	chr1:14151399-22894651	4.17e-06	3.03e-06	1p36.13	DEL	BCL9	chr1:16635053-147159969	0.00063691	7.1824e-12	1p36.13	DEL
PLA2G2A	chr1:14151399-22894651	4.17e-06	3.03e-06	1p36.13	DEL	BMP8B	chr1:16635053-147159969	0.00063691	7.1824e-12	1p36.13	DEL
PLA2G5	chr1:14151399-22894651	4.17e-06	3.03e-06	1p36.13	DEL	BRDT	chr1:16635053-147159969	0.00063691	7.1824e-12	1p36.13	DEL
RAP1GAP	chr1:14151399-22894651	4.17e-06	3.03e-06	1p36.13	DEL	C1QA	chr1:16635053-147159969	0.00063691	7.1824e-12	1p36.13	DEL
RSC1A1	chr1:14151399-22894651	4.17e-06	3.03e-06	1p36.13	DEL	C1QB	chr1:16635053-147159969	0.00063691	7.1824e-12	1p36.13	DEL
SDHB	chr1:14151399-22894651	4.17e-06	3.03e-06	1p36.13	DEL	C1QC	chr1:16635053-147159969	0.00063691	7.1824e-12	1p36.13	DEL
ZBTB17	chr1:14151399-22894651	4.17e-06	3.03e-06	1p36.13	DEL	C8A	chr1:16635053-147159969	0.00063691	7.1824e-12	1p36.13	DEL
AKR7A2	chr1:14151399-22894651	4.17e-06	3.03e-06	1p36.13	DEL	C8B	chr1:16635053-147159969	0.00063691	7.1824e-12	1p36.13	DEL
ALDH4A1	chr1:14151399-22894651	4.17e-06	3.03e-06	1p36.13	DEL	CAPZA1	chr1:16635053-147159969	0.00063691	7.1824e-12	1p36.13	DEL
EIF4G3	chr1:14151399-22894651	4.17e-06	3.03e-06	1p36.13	DEL	CAPZB	chr1:16635053-147159969	0.00063691	7.1824e-12	1p36.13	DEL
CROCC	chr1:14151399-22894651	4.17e-06	3.03e-06	1p36.13	DEL	CASQ2	chr1:16635053-147159969	0.00063691	7.1824e-12	1p36.13	DEL
ZBTB40	chr1:14151399-22894651	4.17e-06	3.03e-06	1p36.13	DEL	RUNX3	chr1:16635053-147159969	0.00063691	7.1824e-12	1p36.13	DEL
CELA3A	chr1:14151399-22894651	4.17e-06	3.03e-06	1p36.13	DEL	CD2	chr1:16635053-147159969	0.00063691	7.1824e-12	1p36.13	DEL
MST1P2	chr1:14151399-22894651	4.17e-06	3.03e-06	1p36.13	DEL	CD53	chr1:16635053-147159969	0.00063691	7.1824e-12	1p36.13	DEL
MST1P9	chr1:14151399-22894651	4.17e-06	3.03e-06	1p36.13	DEL	CD58	chr1:16635053-147159969	0.00063691	7.1824e-12	1p36.13	DEL
PADI2	chr1:14151399-22894651	4.17e-06	3.03e-06	1p36.13	DEL	CDA	chr1:16635053-147159969	0.00063691	7.1824e-12	1p36.13	DEL
CTRC	chr1:14151399-22894651	4.17e-06	3.03e-06	1p36.13	DEL	CDC20	chr1:16635053-147159969	0.00063691	7.1824e-12	1p36.13	DEL
AKR7A3	chr1:14151399-22894651	4.17e-06	3.03e-06	1p36.13	DEL	CDC42	chr1:16635053-147159969	0.00063691	7.1824e-12	1p36.13	DEL
SPEN	chr1:14151399-22894651	4.17e-06	3.03e-06	1p36.13	DEL	CDKN2C	chr1:16635053-147159969	0.00063691	7.1824e-12	1p36.13	DEL
KIAA0090	chr1:14151399-22894651	4.17e-06	3.03e-06	1p36.13	DEL	CD52	chr1:16635053-147159969	0.00063691	7.1824e-12	1p36.13	DEL
PLEKHM2	chr1:14151399-22894651	4.17e-06	3.03e-06	1p36.13	DEL	RCC1	chr1:16635053-147159969	0.00063691	7.1824e-12	1p36.13	DEL
OTUD3	chr1:14151399-22894651	4.17e-06	3.03e-06	1p36.13	DEL	CHI3L2	chr1:16635053-147159969	0.00063691	7.1824e-12	1p36.13	DEL
KAZN	chr1:14151399-22894651	4.17e-06	3.03e-06	1p36.13	DEL	CLCA1	chr1:16635053-147159969	0.00063691	7.1824e-12	1p36.13	DEL
DNAJC16	chr1:14151399-22894651	4.17e-06	3.03e-06	1p36.13	DEL	PLK3	chr1:16635053-147159969	0.00063691	7.1824e-12	1p36.13	DEL
UBR4	chr1:14151399-22894651	4.17e-06	3.03e-06	1p36.13	DEL	CNN3	chr1:16635053-147159969	0.00063691	7.1824e-12	1p36.13	DEL
ATP13A2	chr1:14151399-22894651	4.17e-06	3.03e-06	1p36.13	DEL	CNR2	chr1:16635053-147159969	0.00063691	7.1824e-12	1p36.13	DEL
CELA3B	chr1:14151399-22894651	4.17e-06	3.03e-06	1p36.13	DEL	COL8A2	chr1:16635053-147159969	0.00063691	7.1824e-12	1p36.13	DEL
PADI4	chr1:14151399-22894651	4.17e-06	3.03e-06	1p36.13	DEL	COL9A2	chr1:16635053-147159969	0.00063691	7.1824e-12	1p36.13	DEL
C1orf144	chr1:14151399-22894651	4.17e-06	3.03e-06	1p36.13	DEL	COL11A1	chr1:16635053-147159969	0.00063691	7.1824e-12	1p36.13	DEL
PLA2G2D	chr1:14151399-22894651	4.17e-06	3.03e-06	1p36.13	DEL	COL16A1	chr1:16635053-147159969	0.00063691	7.1824e-12	1p36.13	DEL
HSPB7	chr1:14151399-22894651	4.17e-06	3.03e-06	1p36.13	DEL	CPT2	chr1:16635053-147159969	0.00063691	7.1824e-12	1p36.13	DEL
LINC00339	chr1:14151399-22894651	4.17e-06	3.03e-06	1p36.13	DEL	CRYZ	chr1:16635053-147159969	0.00063691	7.1824e-12	1p36.13	DEL
PADI1	chr1:14151399-22894651	4.17e-06	3.03e-06	1p36.13	DEL	CSF1	chr1:16635053-147159969	0.00063691	7.1824e-12	1p36.13	DEL
PLA2G2E	chr1:14151399-22894651	4.17e-06	3.03e-06	1p36.13	DEL	CSF3R	chr1:16635053-147159969	0.00063691	7.1824e-12	1p36.13	DEL
HP1BP3	chr1:14151399-22894651	4.17e-06	3.03e-06	1p36.13	DEL	CTBS	chr1:16635053-147159969	0.00063691	7.1824e-12	1p36.13	DEL
CELA2B	chr1:14151399-22894651	4.17e-06	3.03e-06	1p36.13	DEL	CTH	chr1:16635053-147159969	0.00063691	7.1824e-12	1p36.13	DEL
MRTO4	chr1:14151399-22894651	4.17e-06	3.03e-06	1p36.13	DEL	CTPS	chr1:16635053-147159969	0.00063691	7.1824e-12	1p36.13	DEL
PADI3	chr1:14151399-22894651	4.17e-06	3.03e-06	1p36.13	DEL	CYP2J2	chr1:16635053-147159969	0.00063691	7.1824e-12	1p36.13	DEL
WNT4	chr1:14151399-22894651	4.17e-06	3.03e-06	1p36.13	DEL	CYP4A11	chr1:16635053-147159969	0.00063691	7.1824e-12	1p36.13	DEL
FBXO42	chr1:14151399-22894651	4.17e-06	3.03e-06	1p36.13	DEL	CYP4B1	chr1:16635053-147159969	0.00063691	7.1824e-12	1p36.13	DEL
RNF186	chr1:14151399-22894651	4.17e-06	3.03e-06	1p36.13	DEL	DAB1	chr1:16635053-147159969	0.00063691	7.1824e-12	1p36.13	DEL
FBLIM1	chr1:14151399-22894651	4.17e-06	3.03e-06	1p36.13	DEL	DBT	chr1:16635053-147159969	0.00063691	7.1824e-12	1p36.13	DEL
PQLC2	chr1:14151399-22894651	4.17e-06	3.03e-06	1p36.13	DEL	GADD45A	chr1:16635053-147159969	0.00063691	7.1824e-12	1p36.13	DEL
TMEM51	chr1:14151399-22894651	4.17e-06	3.03e-06	1p36.13	DEL	DDOST	chr1:16635053-147159969	0.00063691	7.1824e-12	1p36.13	DEL
ARHGEF10L	chr1:14151399-22894651	4.17e-06	3.03e-06	1p36.13	DEL	DHCR24	chr1:16635053-147159969	0.00063691	7.1824e-12	1p36.13	DEL
CAMK2N1	chr1:14151399-22894651	4.17e-06	3.03e-06	1p36.13	DEL	DIO1	chr1:16635053-147159969	0.00063691	7.1824e-12	1p36.13	DEL
NBPF1	chr1:14151399-22894651	4.17e-06	3.03e-06	1p36.13	DEL	DPH2	chr1:16635053-147159969	0.00063691	7.1824e-12	1p36.13	DEL
NECAP2	chr1:14151399-22894651	4.17e-06	3.03e-06	1p36.13	DEL	DPYD	chr1:16635053-147159969	0.00063691	7.1824e-12	1p36.13	DEL
RCC2	chr1:14151399-22894651	4.17e-06	3.03e-06	1p36.13	DEL	DR1	chr1:16635053-147159969	0.00063691	7.1824e-12	1p36.13	DEL
KIF17	chr1:14151399-22894651	4.17e-06	3.03e-06	1p36.13	DEL	E2F2	chr1:16635053-147159969	0.00063691	7.1824e-12	1p36.13	DEL
CELA2A	chr1:14151399-22894651	4.17e-06	3.03e-06	1p36.13	DEL	ECE1	chr1:16635053-147159969	0.00063691	7.1824e-12	1p36.13	DEL
PLA2G2F	chr1:14151399-22894651	4.17e-06	3.03e-06	1p36.13	DEL	EDG1	chr1:16635053-147159969	0.00063691	7.1824e-12	1p36.13	DEL
PINK1	chr1:14151399-22894651	4.17e-06	3.03e-06	1p36.13	DEL	EDN2	chr1:16635053-147159969	0.00063691	7.1824e-12	1p36.13	DEL
EFHD2	chr1:14151399-22894651	4.17e-06	3.03e-06	1p36.13	DEL	PHC2	chr1:16635053-147159969	0.00063691	7.1824e-12	1p36.13	DEL
RSG1	chr1:14151399-22894651	4.17e-06	3.03e-06	1p36.13	DEL	CELSR2	chr1:16635053-147159969	0.00063691	7.1824e-12	1p36.13	DEL
MUL1	chr1:14151399-22894651	4.17e-06	3.03e-06	1p36.13	DEL	ELAVL4	chr1:16635053-147159969	0.00063691	7.1824e-12	1p36.13	DEL
AGMAT	chr1:14151399-22894651	4.17e-06	3.03e-06	1p36.13	DEL	EPB41	chr1:16635053-147159969	0.00063691	7.1824e-12	1p36.13	DEL
TAS1R2	chr1:14151399-22894651	4.17e-06	3.03e-06	1p36.13	DEL	EPHA8	chr1:16635053-147159969	0.00063691	7.1824e-12	1p36.13	DEL
ACTL8	chr1:14151399-22894651	4.17e-06	3.03e-06	1p36.13	DEL	EPHB2	chr1:16635053-147159969	0.00063691	7.1824e-12	1p36.13	DEL
USP48	chr1:14151399-22894651	4.17e-06	3.03e-06	1p36.13	DEL	EPS15	chr1:16635053-147159969	0.00063691	7.1824e-12	1p36.13	DEL
NBPF3	chr1:14151399-22894651	4.17e-06	3.03e-06	1p36.13	DEL	EXTL1	chr1:16635053-147159969	0.00063691	7.1824e-12	1p36.13	DEL
DDI2	chr1:14151399-22894651	4.17e-06	3.03e-06	1p36.13	DEL	EXTL2	chr1:16635053-147159969	0.00063691	7.1824e-12	1p36.13	DEL
CROCCP2	chr1:14151399-22894651	4.17e-06	3.03e-06	1p36.13	DEL	EYA3	chr1:16635053-147159969	0.00063691	7.1824e-12	1p36.13	DEL
IGSF21	chr1:14151399-22894651	4.17e-06	3.03e-06	1p36.13	DEL	F3	chr1:16635053-147159969	0.00063691	7.1824e-12	1p36.13	DEL
CROCCP3	chr1:14151399-22894651	4.17e-06	3.03e-06	1p36.13	DEL	FAAH	chr1:16635053-147159969	0.00063691	7.1824e-12	1p36.13	DEL
FHAD1	chr1:14151399-22894651	4.17e-06	3.03e-06	1p36.13	DEL	FABP3	chr1:16635053-147159969	0.00063691	7.1824e-12	1p36.13	DEL
IFFO2	chr1:14151399-22894651	4.17e-06	3.03e-06	1p36.13	DEL	FCGR1B	chr1:16635053-147159969	0.00063691	7.1824e-12	1p36.13	DEL
KLHDC7A	chr1:14151399-22894651	4.17e-06	3.03e-06	1p36.13	DEL	FGR	chr1:16635053-147159969	0.00063691	7.1824e-12	1p36.13	DEL
VWA5B1	chr1:14151399-22894651	4.17e-06	3.03e-06	1p36.13	DEL	FHL3	chr1:16635053-147159969	0.00063691	7.1824e-12	1p36.13	DEL
UBXN10	chr1:14151399-22894651	4.17e-06	3.03e-06	1p36.13	DEL	FOXE3	chr1:16635053-147159969	0.00063691	7.1824e-12	1p36.13	DEL
ARHGEF19	chr1:14151399-22894651	4.17e-06	3.03e-06	1p36.13	DEL	FOXD2	chr1:16635053-147159969	0.00063691	7.1824e-12	1p36.13	DEL
C1orf64	chr1:14151399-22894651	4.17e-06	3.03e-06	1p36.13	DEL	FMO5	chr1:16635053-147159969	0.00063691	7.1824e-12	1p36.13	DEL
FAM43B	chr1:14151399-22894651	4.17e-06	3.03e-06	1p36.13	DEL	FUCA1	chr1:16635053-147159969	0.00063691	7.1824e-12	1p36.13	DEL
C1orf126	chr1:14151399-22894651	4.17e-06	3.03e-06	1p36.13	DEL	IFI6	chr1:16635053-147159969	0.00063691	7.1824e-12	1p36.13	DEL
AKR7L	chr1:14151399-22894651	4.17e-06	3.03e-06	1p36.13	DEL	GALE	chr1:16635053-147159969	0.00063691	7.1824e-12	1p36.13	DEL
TMCO4	chr1:14151399-22894651	4.17e-06	3.03e-06	1p36.13	DEL	GBP1	chr1:16635053-147159969	0.00063691	7.1824e-12	1p36.13	DEL
SLC25A34	chr1:14151399-22894651	4.17e-06	3.03e-06	1p36.13	DEL	GBP2	chr1:16635053-147159969	0.00063691	7.1824e-12	1p36.13	DEL
ESPNP	chr1:14151399-22894651	4.17e-06	3.03e-06	1p36.13	DEL	GBP3	chr1:16635053-147159969	0.00063691	7.1824e-12	1p36.13	DEL
LOC339505	chr1:14151399-22894651	4.17e-06	3.03e-06	1p36.13	DEL	GFI1	chr1:16635053-147159969	0.00063691	7.1824e-12	1p36.13	DEL
FAM131C	chr1:14151399-22894651	4.17e-06	3.03e-06	1p36.13	DEL	GJA4	chr1:16635053-147159969	0.00063691	7.1824e-12	1p36.13	DEL
PADI6	chr1:14151399-22894651	4.17e-06	3.03e-06	1p36.13	DEL	GJA5	chr1:16635053-147159969	0.00063691	7.1824e-12	1p36.13	DEL
SPATA21	chr1:14151399-22894651	4.17e-06	3.03e-06	1p36.13	DEL	GJA8	chr1:16635053-147159969	0.00063691	7.1824e-12	1p36.13	DEL
TMEM82	chr1:14151399-22894651	4.17e-06	3.03e-06	1p36.13	DEL	GJB3	chr1:16635053-147159969	0.00063691	7.1824e-12	1p36.13	DEL
PLA2G2C	chr1:14151399-22894651	4.17e-06	3.03e-06	1p36.13	DEL	GJB5	chr1:16635053-147159969	0.00063691	7.1824e-12	1p36.13	DEL
SH2D5	chr1:14151399-22894651	4.17e-06	3.03e-06	1p36.13	DEL	GCLM	chr1:16635053-147159969	0.00063691	7.1824e-12	1p36.13	DEL
LDLRAD2	chr1:14151399-22894651	4.17e-06	3.03e-06	1p36.13	DEL	GNAI3	chr1:16635053-147159969	0.00063691	7.1824e-12	1p36.13	DEL
UQCRHL	chr1:14151399-22894651	4.17e-06	3.03e-06	1p36.13	DEL	GNAT2	chr1:16635053-147159969	0.00063691	7.1824e-12	1p36.13	DEL
MINOS1	chr1:14151399-22894651	4.17e-06	3.03e-06	1p36.13	DEL	GNG5	chr1:16635053-147159969	0.00063691	7.1824e-12	1p36.13	DEL
FLJ37453	chr1:14151399-22894651	4.17e-06	3.03e-06	1p36.13	DEL	SFN	chr1:16635053-147159969	0.00063691	7.1824e-12	1p36.13	DEL
MIR3675	chr1:14151399-22894651	4.17e-06	3.03e-06	1p36.13	DEL	GPR3	chr1:16635053-147159969	0.00063691	7.1824e-12	1p36.13	DEL
LOC100506730	chr1:14151399-22894651	4.17e-06	3.03e-06	1p36.13	DEL	GPX7	chr1:16635053-147159969	0.00063691	7.1824e-12	1p36.13	DEL
LOC100506801	chr1:14151399-22894651	4.17e-06	3.03e-06	1p36.13	DEL	GRIK3	chr1:16635053-147159969	0.00063691	7.1824e-12	1p36.13	DEL
C1orf151-NBL1	chr1:14151399-22894651	4.17e-06	3.03e-06	1p36.13	DEL	GSTM1	chr1:16635053-147159969	0.00063691	7.1824e-12	1p36.13	DEL
MIR4695	chr1:14151399-22894651	4.17e-06	3.03e-06	1p36.13	DEL	GSTM2	chr1:16635053-147159969	0.00063691	7.1824e-12	1p36.13	DEL
CHRM1	chr11:62448577-63662355	9.11e-06	9.11e-06	11q12.3	DEL	GSTM3	chr1:16635053-147159969	0.00063691	7.1824e-12	1p36.13	DEL
GNG3	chr11:62448577-63662355	9.11e-06	9.11e-06	11q12.3	DEL	GSTM4	chr1:16635053-147159969	0.00063691	7.1824e-12	1p36.13	DEL
POLR2G	chr11:62448577-63662355	9.11e-06	9.11e-06	11q12.3	DEL	GSTM5	chr1:16635053-147159969	0.00063691	7.1824e-12	1p36.13	DEL
RARRES3	chr11:62448577-63662355	9.11e-06	9.11e-06	11q12.3	DEL	GTF2B	chr1:16635053-147159969	0.00063691	7.1824e-12	1p36.13	DEL
SLC3A2	chr11:62448577-63662355	9.11e-06	9.11e-06	11q12.3	DEL	GUCA2A	chr1:16635053-147159969	0.00063691	7.1824e-12	1p36.13	DEL
STX5	chr11:62448577-63662355	9.11e-06	9.11e-06	11q12.3	DEL	GUCA2B	chr1:16635053-147159969	0.00063691	7.1824e-12	1p36.13	DEL
SNORD29	chr11:62448577-63662355	9.11e-06	9.11e-06	11q12.3	DEL	HCRTR1	chr1:16635053-147159969	0.00063691	7.1824e-12	1p36.13	DEL
SNORD31	chr11:62448577-63662355	9.11e-06	9.11e-06	11q12.3	DEL	HDAC1	chr1:16635053-147159969	0.00063691	7.1824e-12	1p36.13	DEL
SNORD30	chr11:62448577-63662355	9.11e-06	9.11e-06	11q12.3	DEL	HMGN2	chr1:16635053-147159969	0.00063691	7.1824e-12	1p36.13	DEL
SNORD28	chr11:62448577-63662355	9.11e-06	9.11e-06	11q12.3	DEL	HMGCL	chr1:16635053-147159969	0.00063691	7.1824e-12	1p36.13	DEL
SNORD27	chr11:62448577-63662355	9.11e-06	9.11e-06	11q12.3	DEL	HMGCS2	chr1:16635053-147159969	0.00063691	7.1824e-12	1p36.13	DEL
SNORD26	chr11:62448577-63662355	9.11e-06	9.11e-06	11q12.3	DEL	HPCA	chr1:16635053-147159969	0.00063691	7.1824e-12	1p36.13	DEL
SNORD25	chr11:62448577-63662355	9.11e-06	9.11e-06	11q12.3	DEL	HSD3B1	chr1:16635053-147159969	0.00063691	7.1824e-12	1p36.13	DEL
SNORD22	chr11:62448577-63662355	9.11e-06	9.11e-06	11q12.3	DEL	HSD3B2	chr1:16635053-147159969	0.00063691	7.1824e-12	1p36.13	DEL
SLC22A6	chr11:62448577-63662355	9.11e-06	9.11e-06	11q12.3	DEL	IGSF3	chr1:16635053-147159969	0.00063691	7.1824e-12	1p36.13	DEL
SLC22A8	chr11:62448577-63662355	9.11e-06	9.11e-06	11q12.3	DEL	HSPG2	chr1:16635053-147159969	0.00063691	7.1824e-12	1p36.13	DEL
RTN3	chr11:62448577-63662355	9.11e-06	9.11e-06	11q12.3	DEL	HTR1D	chr1:16635053-147159969	0.00063691	7.1824e-12	1p36.13	DEL
NXF1	chr11:62448577-63662355	9.11e-06	9.11e-06	11q12.3	DEL	HTR6	chr1:16635053-147159969	0.00063691	7.1824e-12	1p36.13	DEL
TAF6L	chr11:62448577-63662355	9.11e-06	9.11e-06	11q12.3	DEL	ID3	chr1:16635053-147159969	0.00063691	7.1824e-12	1p36.13	DEL
PLA2G16	chr11:62448577-63662355	9.11e-06	9.11e-06	11q12.3	DEL	CYR61	chr1:16635053-147159969	0.00063691	7.1824e-12	1p36.13	DEL
SNHG1	chr11:62448577-63662355	9.11e-06	9.11e-06	11q12.3	DEL	IL12RB2	chr1:16635053-147159969	0.00063691	7.1824e-12	1p36.13	DEL
ATL3	chr11:62448577-63662355	9.11e-06	9.11e-06	11q12.3	DEL	INPP5B	chr1:16635053-147159969	0.00063691	7.1824e-12	1p36.13	DEL
BSCL2	chr11:62448577-63662355	9.11e-06	9.11e-06	11q12.3	DEL	IPP	chr1:16635053-147159969	0.00063691	7.1824e-12	1p36.13	DEL
WDR74	chr11:62448577-63662355	9.11e-06	9.11e-06	11q12.3	DEL	JAK1	chr1:16635053-147159969	0.00063691	7.1824e-12	1p36.13	DEL
HRASLS2	chr11:62448577-63662355	9.11e-06	9.11e-06	11q12.3	DEL	JUN	chr1:16635053-147159969	0.00063691	7.1824e-12	1p36.13	DEL
C11orf95	chr11:62448577-63662355	9.11e-06	9.11e-06	11q12.3	DEL	KCNA2	chr1:16635053-147159969	0.00063691	7.1824e-12	1p36.13	DEL
TMEM223	chr11:62448577-63662355	9.11e-06	9.11e-06	11q12.3	DEL	KCNA3	chr1:16635053-147159969	0.00063691	7.1824e-12	1p36.13	DEL
ZBTB3	chr11:62448577-63662355	9.11e-06	9.11e-06	11q12.3	DEL	KCNA10	chr1:16635053-147159969	0.00063691	7.1824e-12	1p36.13	DEL
LGALS12	chr11:62448577-63662355	9.11e-06	9.11e-06	11q12.3	DEL	KCNC4	chr1:16635053-147159969	0.00063691	7.1824e-12	1p36.13	DEL
SLC22A9	chr11:62448577-63662355	9.11e-06	9.11e-06	11q12.3	DEL	KCND3	chr1:16635053-147159969	0.00063691	7.1824e-12	1p36.13	DEL
HRASLS5	chr11:62448577-63662355	9.11e-06	9.11e-06	11q12.3	DEL	STMN1	chr1:16635053-147159969	0.00063691	7.1824e-12	1p36.13	DEL
C11orf84	chr11:62448577-63662355	9.11e-06	9.11e-06	11q12.3	DEL	LCK	chr1:16635053-147159969	0.00063691	7.1824e-12	1p36.13	DEL
LRRN4CL	chr11:62448577-63662355	9.11e-06	9.11e-06	11q12.3	DEL	LEPR	chr1:16635053-147159969	0.00063691	7.1824e-12	1p36.13	DEL
HNRNPUL2	chr11:62448577-63662355	9.11e-06	9.11e-06	11q12.3	DEL	TACSTD2	chr1:16635053-147159969	0.00063691	7.1824e-12	1p36.13	DEL
TTC9C	chr11:62448577-63662355	9.11e-06	9.11e-06	11q12.3	DEL	MAGOH	chr1:16635053-147159969	0.00063691	7.1824e-12	1p36.13	DEL
SLC22A24	chr11:62448577-63662355	9.11e-06	9.11e-06	11q12.3	DEL	MATN1	chr1:16635053-147159969	0.00063691	7.1824e-12	1p36.13	DEL
TMEM179B	chr11:62448577-63662355	9.11e-06	9.11e-06	11q12.3	DEL	MFAP2	chr1:16635053-147159969	0.00063691	7.1824e-12	1p36.13	DEL
SLC22A25	chr11:62448577-63662355	9.11e-06	9.11e-06	11q12.3	DEL	MOV10	chr1:16635053-147159969	0.00063691	7.1824e-12	1p36.13	DEL
SLC22A10	chr11:62448577-63662355	9.11e-06	9.11e-06	11q12.3	DEL	MPL	chr1:16635053-147159969	0.00063691	7.1824e-12	1p36.13	DEL
MIR3680-1	chr11:62448577-63662355	9.11e-06	9.11e-06	11q12.3	DEL	MSH4	chr1:16635053-147159969	0.00063691	7.1824e-12	1p36.13	DEL
HNRNPUL2-BSCL2	chr11:62448577-63662355	9.11e-06	9.11e-06	11q12.3	DEL	MTF1	chr1:16635053-147159969	0.00063691	7.1824e-12	1p36.13	DEL
hsa-mir-4301	chr11:110162431-121960167	0.00028571	0.00028255	11q23.2	DEL	MUTYH	chr1:16635053-147159969	0.00063691	7.1824e-12	1p36.13	DEL
hsa-mir-34c	chr11:110162431-121960167	0.00028571	0.00028255	11q23.2	DEL	MYCL1	chr1:16635053-147159969	0.00063691	7.1824e-12	1p36.13	DEL
APOA1	chr11:110162431-121960167	0.00028571	0.00028255	11q23.2	DEL	NASP	chr1:16635053-147159969	0.00063691	7.1824e-12	1p36.13	DEL
APOA4	chr11:110162431-121960167	0.00028571	0.00028255	11q23.2	DEL	NBL1	chr1:16635053-147159969	0.00063691	7.1824e-12	1p36.13	DEL
APOC3	chr11:110162431-121960167	0.00028571	0.00028255	11q23.2	DEL	NDUFS5	chr1:16635053-147159969	0.00063691	7.1824e-12	1p36.13	DEL
ARCN1	chr11:110162431-121960167	0.00028571	0.00028255	11q23.2	DEL	NFIA	chr1:16635053-147159969	0.00063691	7.1824e-12	1p36.13	DEL
FXYD2	chr11:110162431-121960167	0.00028571	0.00028255	11q23.2	DEL	NFYC	chr1:16635053-147159969	0.00063691	7.1824e-12	1p36.13	DEL
CXCR5	chr11:110162431-121960167	0.00028571	0.00028255	11q23.2	DEL	NGF	chr1:16635053-147159969	0.00063691	7.1824e-12	1p36.13	DEL
CBL	chr11:110162431-121960167	0.00028571	0.00028255	11q23.2	DEL	NHLH2	chr1:16635053-147159969	0.00063691	7.1824e-12	1p36.13	DEL
CD3D	chr11:110162431-121960167	0.00028571	0.00028255	11q23.2	DEL	NOTCH2	chr1:16635053-147159969	0.00063691	7.1824e-12	1p36.13	DEL
CD3E	chr11:110162431-121960167	0.00028571	0.00028255	11q23.2	DEL	NRAS	chr1:16635053-147159969	0.00063691	7.1824e-12	1p36.13	DEL
CD3G	chr11:110162431-121960167	0.00028571	0.00028255	11q23.2	DEL	NRD1	chr1:16635053-147159969	0.00063691	7.1824e-12	1p36.13	DEL
CRYAB	chr11:110162431-121960167	0.00028571	0.00028255	11q23.2	DEL	YBX1	chr1:16635053-147159969	0.00063691	7.1824e-12	1p36.13	DEL
DDX6	chr11:110162431-121960167	0.00028571	0.00028255	11q23.2	DEL	ROR1	chr1:16635053-147159969	0.00063691	7.1824e-12	1p36.13	DEL
DLAT	chr11:110162431-121960167	0.00028571	0.00028255	11q23.2	DEL	OPRD1	chr1:16635053-147159969	0.00063691	7.1824e-12	1p36.13	DEL
DPAGT1	chr11:110162431-121960167	0.00028571	0.00028255	11q23.2	DEL	ORC1L	chr1:16635053-147159969	0.00063691	7.1824e-12	1p36.13	DEL
DRD2	chr11:110162431-121960167	0.00028571	0.00028255	11q23.2	DEL	OVGP1	chr1:16635053-147159969	0.00063691	7.1824e-12	1p36.13	DEL
FDX1	chr11:110162431-121960167	0.00028571	0.00028255	11q23.2	DEL	PAFAH2	chr1:16635053-147159969	0.00063691	7.1824e-12	1p36.13	DEL
SLC37A4	chr11:110162431-121960167	0.00028571	0.00028255	11q23.2	DEL	PRDX1	chr1:16635053-147159969	0.00063691	7.1824e-12	1p36.13	DEL
GRIK4	chr11:110162431-121960167	0.00028571	0.00028255	11q23.2	DEL	PAX7	chr1:16635053-147159969	0.00063691	7.1824e-12	1p36.13	DEL
H2AFX	chr11:110162431-121960167	0.00028571	0.00028255	11q23.2	DEL	PDE4B	chr1:16635053-147159969	0.00063691	7.1824e-12	1p36.13	DEL
HMBS	chr11:110162431-121960167	0.00028571	0.00028255	11q23.2	DEL	PDZK1	chr1:16635053-147159969	0.00063691	7.1824e-12	1p36.13	DEL
HSPB2	chr11:110162431-121960167	0.00028571	0.00028255	11q23.2	DEL	PGM1	chr1:16635053-147159969	0.00063691	7.1824e-12	1p36.13	DEL
HTR3A	chr11:110162431-121960167	0.00028571	0.00028255	11q23.2	DEL	PLA2G2A	chr1:16635053-147159969	0.00063691	7.1824e-12	1p36.13	DEL
IL10RA	chr11:110162431-121960167	0.00028571	0.00028255	11q23.2	DEL	PLA2G5	chr1:16635053-147159969	0.00063691	7.1824e-12	1p36.13	DEL
IL18	chr11:110162431-121960167	0.00028571	0.00028255	11q23.2	DEL	POU3F1	chr1:16635053-147159969	0.00063691	7.1824e-12	1p36.13	DEL
MCAM	chr11:110162431-121960167	0.00028571	0.00028255	11q23.2	DEL	PPP1R8	chr1:16635053-147159969	0.00063691	7.1824e-12	1p36.13	DEL
MLL	chr11:110162431-121960167	0.00028571	0.00028255	11q23.2	DEL	PPT1	chr1:16635053-147159969	0.00063691	7.1824e-12	1p36.13	DEL
NCAM1	chr11:110162431-121960167	0.00028571	0.00028255	11q23.2	DEL	PRKAA2	chr1:16635053-147159969	0.00063691	7.1824e-12	1p36.13	DEL
NNMT	chr11:110162431-121960167	0.00028571	0.00028255	11q23.2	DEL	PRKAB2	chr1:16635053-147159969	0.00063691	7.1824e-12	1p36.13	DEL
PAFAH1B2	chr11:110162431-121960167	0.00028571	0.00028255	11q23.2	DEL	PRKACB	chr1:16635053-147159969	0.00063691	7.1824e-12	1p36.13	DEL
POU2AF1	chr11:110162431-121960167	0.00028571	0.00028255	11q23.2	DEL	PKN2	chr1:16635053-147159969	0.00063691	7.1824e-12	1p36.13	DEL
PPP2R1B	chr11:110162431-121960167	0.00028571	0.00028255	11q23.2	DEL	PSMA5	chr1:16635053-147159969	0.00063691	7.1824e-12	1p36.13	DEL
PTS	chr11:110162431-121960167	0.00028571	0.00028255	11q23.2	DEL	PSMB2	chr1:16635053-147159969	0.00063691	7.1824e-12	1p36.13	DEL
PVRL1	chr11:110162431-121960167	0.00028571	0.00028255	11q23.2	DEL	PTAFR	chr1:16635053-147159969	0.00063691	7.1824e-12	1p36.13	DEL
RPS25	chr11:110162431-121960167	0.00028571	0.00028255	11q23.2	DEL	PTGER3	chr1:16635053-147159969	0.00063691	7.1824e-12	1p36.13	DEL
SC5DL	chr11:110162431-121960167	0.00028571	0.00028255	11q23.2	DEL	PTGFR	chr1:16635053-147159969	0.00063691	7.1824e-12	1p36.13	DEL
SCN2B	chr11:110162431-121960167	0.00028571	0.00028255	11q23.2	DEL	PTGFRN	chr1:16635053-147159969	0.00063691	7.1824e-12	1p36.13	DEL
SCN4B	chr11:110162431-121960167	0.00028571	0.00028255	11q23.2	DEL	PTPRF	chr1:16635053-147159969	0.00063691	7.1824e-12	1p36.13	DEL
SDHD	chr11:110162431-121960167	0.00028571	0.00028255	11q23.2	DEL	ABCD3	chr1:16635053-147159969	0.00063691	7.1824e-12	1p36.13	DEL
SORL1	chr11:110162431-121960167	0.00028571	0.00028255	11q23.2	DEL	RAB3B	chr1:16635053-147159969	0.00063691	7.1824e-12	1p36.13	DEL
TAGLN	chr11:110162431-121960167	0.00028571	0.00028255	11q23.2	DEL	RABGGTB	chr1:16635053-147159969	0.00063691	7.1824e-12	1p36.13	DEL
TECTA	chr11:110162431-121960167	0.00028571	0.00028255	11q23.2	DEL	RAP1A	chr1:16635053-147159969	0.00063691	7.1824e-12	1p36.13	DEL
THY1	chr11:110162431-121960167	0.00028571	0.00028255	11q23.2	DEL	RAP1GAP	chr1:16635053-147159969	0.00063691	7.1824e-12	1p36.13	DEL
UPK2	chr11:110162431-121960167	0.00028571	0.00028255	11q23.2	DEL	RBBP4	chr1:16635053-147159969	0.00063691	7.1824e-12	1p36.13	DEL
ZBTB16	chr11:110162431-121960167	0.00028571	0.00028255	11q23.2	DEL	RHCE	chr1:16635053-147159969	0.00063691	7.1824e-12	1p36.13	DEL
ZNF259	chr11:110162431-121960167	0.00028571	0.00028255	11q23.2	DEL	RHD	chr1:16635053-147159969	0.00063691	7.1824e-12	1p36.13	DEL
USP2	chr11:110162431-121960167	0.00028571	0.00028255	11q23.2	DEL	RLF	chr1:16635053-147159969	0.00063691	7.1824e-12	1p36.13	DEL
PCSK7	chr11:110162431-121960167	0.00028571	0.00028255	11q23.2	DEL	RPA2	chr1:16635053-147159969	0.00063691	7.1824e-12	1p36.13	DEL
HTR3B	chr11:110162431-121960167	0.00028571	0.00028255	11q23.2	DEL	RPE65	chr1:16635053-147159969	0.00063691	7.1824e-12	1p36.13	DEL
ZW10	chr11:110162431-121960167	0.00028571	0.00028255	11q23.2	DEL	RPL5	chr1:16635053-147159969	0.00063691	7.1824e-12	1p36.13	DEL
UBE4A	chr11:110162431-121960167	0.00028571	0.00028255	11q23.2	DEL	RPL11	chr1:16635053-147159969	0.00063691	7.1824e-12	1p36.13	DEL
C2CD2L	chr11:110162431-121960167	0.00028571	0.00028255	11q23.2	DEL	RPS6KA1	chr1:16635053-147159969	0.00063691	7.1824e-12	1p36.13	DEL
RBM7	chr11:110162431-121960167	0.00028571	0.00028255	11q23.2	DEL	RPS8	chr1:16635053-147159969	0.00063691	7.1824e-12	1p36.13	DEL
MPZL2	chr11:110162431-121960167	0.00028571	0.00028255	11q23.2	DEL	SORT1	chr1:16635053-147159969	0.00063691	7.1824e-12	1p36.13	DEL
HYOU1	chr11:110162431-121960167	0.00028571	0.00028255	11q23.2	DEL	SARS	chr1:16635053-147159969	0.00063691	7.1824e-12	1p36.13	DEL
ATP5L	chr11:110162431-121960167	0.00028571	0.00028255	11q23.2	DEL	SCP2	chr1:16635053-147159969	0.00063691	7.1824e-12	1p36.13	DEL
TREH	chr11:110162431-121960167	0.00028571	0.00028255	11q23.2	DEL	SDHB	chr1:16635053-147159969	0.00063691	7.1824e-12	1p36.13	DEL
CEP164	chr11:110162431-121960167	0.00028571	0.00028255	11q23.2	DEL	SFPQ	chr1:16635053-147159969	0.00063691	7.1824e-12	1p36.13	DEL
PHLDB1	chr11:110162431-121960167	0.00028571	0.00028255	11q23.2	DEL	SFRS4	chr1:16635053-147159969	0.00063691	7.1824e-12	1p36.13	DEL
SIK2	chr11:110162431-121960167	0.00028571	0.00028255	11q23.2	DEL	ST3GAL3	chr1:16635053-147159969	0.00063691	7.1824e-12	1p36.13	DEL
ARHGEF12	chr11:110162431-121960167	0.00028571	0.00028255	11q23.2	DEL	STIL	chr1:16635053-147159969	0.00063691	7.1824e-12	1p36.13	DEL
SIK3	chr11:110162431-121960167	0.00028571	0.00028255	11q23.2	DEL	SLC1A7	chr1:16635053-147159969	0.00063691	7.1824e-12	1p36.13	DEL
BACE1	chr11:110162431-121960167	0.00028571	0.00028255	11q23.2	DEL	SLC2A1	chr1:16635053-147159969	0.00063691	7.1824e-12	1p36.13	DEL
TRIM29	chr11:110162431-121960167	0.00028571	0.00028255	11q23.2	DEL	SLC6A9	chr1:16635053-147159969	0.00063691	7.1824e-12	1p36.13	DEL
CADM1	chr11:110162431-121960167	0.00028571	0.00028255	11q23.2	DEL	SLC9A1	chr1:16635053-147159969	0.00063691	7.1824e-12	1p36.13	DEL
POU2F3	chr11:110162431-121960167	0.00028571	0.00028255	11q23.2	DEL	SLC16A1	chr1:16635053-147159969	0.00063691	7.1824e-12	1p36.13	DEL
HINFP	chr11:110162431-121960167	0.00028571	0.00028255	11q23.2	DEL	STXBP3	chr1:16635053-147159969	0.00063691	7.1824e-12	1p36.13	DEL
REXO2	chr11:110162431-121960167	0.00028571	0.00028255	11q23.2	DEL	SYCP1	chr1:16635053-147159969	0.00063691	7.1824e-12	1p36.13	DEL
TIMM8B	chr11:110162431-121960167	0.00028571	0.00028255	11q23.2	DEL	TAF12	chr1:16635053-147159969	0.00063691	7.1824e-12	1p36.13	DEL
SIDT2	chr11:110162431-121960167	0.00028571	0.00028255	11q23.2	DEL	TAF13	chr1:16635053-147159969	0.00063691	7.1824e-12	1p36.13	DEL
TRAPPC4	chr11:110162431-121960167	0.00028571	0.00028255	11q23.2	DEL	TAL1	chr1:16635053-147159969	0.00063691	7.1824e-12	1p36.13	DEL
FXYD6	chr11:110162431-121960167	0.00028571	0.00028255	11q23.2	DEL	TBX15	chr1:16635053-147159969	0.00063691	7.1824e-12	1p36.13	DEL
C11orf71	chr11:110162431-121960167	0.00028571	0.00028255	11q23.2	DEL	TCEA3	chr1:16635053-147159969	0.00063691	7.1824e-12	1p36.13	DEL
BTG4	chr11:110162431-121960167	0.00028571	0.00028255	11q23.2	DEL	TCEB3	chr1:16635053-147159969	0.00063691	7.1824e-12	1p36.13	DEL
FAM55D	chr11:110162431-121960167	0.00028571	0.00028255	11q23.2	DEL	TGFBR3	chr1:16635053-147159969	0.00063691	7.1824e-12	1p36.13	DEL
TTC12	chr11:110162431-121960167	0.00028571	0.00028255	11q23.2	DEL	TIE1	chr1:16635053-147159969	0.00063691	7.1824e-12	1p36.13	DEL
C11orf57	chr11:110162431-121960167	0.00028571	0.00028255	11q23.2	DEL	TSHB	chr1:16635053-147159969	0.00063691	7.1824e-12	1p36.13	DEL
VPS11	chr11:110162431-121960167	0.00028571	0.00028255	11q23.2	DEL	TTC4	chr1:16635053-147159969	0.00063691	7.1824e-12	1p36.13	DEL
TEX12	chr11:110162431-121960167	0.00028571	0.00028255	11q23.2	DEL	UQCRH	chr1:16635053-147159969	0.00063691	7.1824e-12	1p36.13	DEL
TMPRSS4	chr11:110162431-121960167	0.00028571	0.00028255	11q23.2	DEL	UROD	chr1:16635053-147159969	0.00063691	7.1824e-12	1p36.13	DEL
IFT46	chr11:110162431-121960167	0.00028571	0.00028255	11q23.2	DEL	USP1	chr1:16635053-147159969	0.00063691	7.1824e-12	1p36.13	DEL
DSCAML1	chr11:110162431-121960167	0.00028571	0.00028255	11q23.2	DEL	VCAM1	chr1:16635053-147159969	0.00063691	7.1824e-12	1p36.13	DEL
ARHGAP20	chr11:110162431-121960167	0.00028571	0.00028255	11q23.2	DEL	WNT2B	chr1:16635053-147159969	0.00063691	7.1824e-12	1p36.13	DEL
USP28	chr11:110162431-121960167	0.00028571	0.00028255	11q23.2	DEL	ZSCAN20	chr1:16635053-147159969	0.00063691	7.1824e-12	1p36.13	DEL
ABCG4	chr11:110162431-121960167	0.00028571	0.00028255	11q23.2	DEL	SLC30A2	chr1:16635053-147159969	0.00063691	7.1824e-12	1p36.13	DEL
C11orf1	chr11:110162431-121960167	0.00028571	0.00028255	11q23.2	DEL	LUZP1	chr1:16635053-147159969	0.00063691	7.1824e-12	1p36.13	DEL
RNF26	chr11:110162431-121960167	0.00028571	0.00028255	11q23.2	DEL	DNALI1	chr1:16635053-147159969	0.00063691	7.1824e-12	1p36.13	DEL
NLRX1	chr11:110162431-121960167	0.00028571	0.00028255	11q23.2	DEL	LRP8	chr1:16635053-147159969	0.00063691	7.1824e-12	1p36.13	DEL
ALG9	chr11:110162431-121960167	0.00028571	0.00028255	11q23.2	DEL	LAPTM5	chr1:16635053-147159969	0.00063691	7.1824e-12	1p36.13	DEL
PDZD3	chr11:110162431-121960167	0.00028571	0.00028255	11q23.2	DEL	BSND	chr1:16635053-147159969	0.00063691	7.1824e-12	1p36.13	DEL
TMPRSS5	chr11:110162431-121960167	0.00028571	0.00028255	11q23.2	DEL	CSDE1	chr1:16635053-147159969	0.00063691	7.1824e-12	1p36.13	DEL
MFRP	chr11:110162431-121960167	0.00028571	0.00028255	11q23.2	DEL	EVI5	chr1:16635053-147159969	0.00063691	7.1824e-12	1p36.13	DEL
BCO2	chr11:110162431-121960167	0.00028571	0.00028255	11q23.2	DEL	PTP4A2	chr1:16635053-147159969	0.00063691	7.1824e-12	1p36.13	DEL
TMPRSS13	chr11:110162431-121960167	0.00028571	0.00028255	11q23.2	DEL	ARID1A	chr1:16635053-147159969	0.00063691	7.1824e-12	1p36.13	DEL
BUD13	chr11:110162431-121960167	0.00028571	0.00028255	11q23.2	DEL	CDC7	chr1:16635053-147159969	0.00063691	7.1824e-12	1p36.13	DEL
TMEM25	chr11:110162431-121960167	0.00028571	0.00028255	11q23.2	DEL	BCAR3	chr1:16635053-147159969	0.00063691	7.1824e-12	1p36.13	DEL
DIXDC1	chr11:110162431-121960167	0.00028571	0.00028255	11q23.2	DEL	NR0B2	chr1:16635053-147159969	0.00063691	7.1824e-12	1p36.13	DEL
FDXACB1	chr11:110162431-121960167	0.00028571	0.00028255	11q23.2	DEL	RAD54L	chr1:16635053-147159969	0.00063691	7.1824e-12	1p36.13	DEL
C11orf52	chr11:110162431-121960167	0.00028571	0.00028255	11q23.2	DEL	TTF2	chr1:16635053-147159969	0.00063691	7.1824e-12	1p36.13	DEL
C1QTNF5	chr11:110162431-121960167	0.00028571	0.00028255	11q23.2	DEL	PIK3R3	chr1:16635053-147159969	0.00063691	7.1824e-12	1p36.13	DEL
APOA5	chr11:110162431-121960167	0.00028571	0.00028255	11q23.2	DEL	ITGA10	chr1:16635053-147159969	0.00063691	7.1824e-12	1p36.13	DEL
C11orf93	chr11:110162431-121960167	0.00028571	0.00028255	11q23.2	DEL	LMO4	chr1:16635053-147159969	0.00063691	7.1824e-12	1p36.13	DEL
PIH1D2	chr11:110162431-121960167	0.00028571	0.00028255	11q23.2	DEL	FCN3	chr1:16635053-147159969	0.00063691	7.1824e-12	1p36.13	DEL
FAM55A	chr11:110162431-121960167	0.00028571	0.00028255	11q23.2	DEL	CDC14A	chr1:16635053-147159969	0.00063691	7.1824e-12	1p36.13	DEL
FAM55B	chr11:110162431-121960167	0.00028571	0.00028255	11q23.2	DEL	YARS	chr1:16635053-147159969	0.00063691	7.1824e-12	1p36.13	DEL
AMICA1	chr11:110162431-121960167	0.00028571	0.00028255	11q23.2	DEL	MKNK1	chr1:16635053-147159969	0.00063691	7.1824e-12	1p36.13	DEL
LAYN	chr11:110162431-121960167	0.00028571	0.00028255	11q23.2	DEL	AKR7A2	chr1:16635053-147159969	0.00063691	7.1824e-12	1p36.13	DEL
TTC36	chr11:110162431-121960167	0.00028571	0.00028255	11q23.2	DEL	PPAP2B	chr1:16635053-147159969	0.00063691	7.1824e-12	1p36.13	DEL
MPZL3	chr11:110162431-121960167	0.00028571	0.00028255	11q23.2	DEL	RTCD1	chr1:16635053-147159969	0.00063691	7.1824e-12	1p36.13	DEL
TBCEL	chr11:110162431-121960167	0.00028571	0.00028255	11q23.2	DEL	PTCH2	chr1:16635053-147159969	0.00063691	7.1824e-12	1p36.13	DEL
TMEM136	chr11:110162431-121960167	0.00028571	0.00028255	11q23.2	DEL	ALDH4A1	chr1:16635053-147159969	0.00063691	7.1824e-12	1p36.13	DEL
OAF	chr11:110162431-121960167	0.00028571	0.00028255	11q23.2	DEL	EIF3I	chr1:16635053-147159969	0.00063691	7.1824e-12	1p36.13	DEL
ANKK1	chr11:110162431-121960167	0.00028571	0.00028255	11q23.2	DEL	EIF4G3	chr1:16635053-147159969	0.00063691	7.1824e-12	1p36.13	DEL
RNF214	chr11:110162431-121960167	0.00028571	0.00028255	11q23.2	DEL	B4GALT2	chr1:16635053-147159969	0.00063691	7.1824e-12	1p36.13	DEL
LOC283143	chr11:110162431-121960167	0.00028571	0.00028255	11q23.2	DEL	PABPC4	chr1:16635053-147159969	0.00063691	7.1824e-12	1p36.13	DEL
BCL9L	chr11:110162431-121960167	0.00028571	0.00028255	11q23.2	DEL	FPGT	chr1:16635053-147159969	0.00063691	7.1824e-12	1p36.13	DEL
FOXR1	chr11:110162431-121960167	0.00028571	0.00028255	11q23.2	DEL	PEX11B	chr1:16635053-147159969	0.00063691	7.1824e-12	1p36.13	DEL
CCDC153	chr11:110162431-121960167	0.00028571	0.00028255	11q23.2	DEL	FUBP1	chr1:16635053-147159969	0.00063691	7.1824e-12	1p36.13	DEL
CCDC84	chr11:110162431-121960167	0.00028571	0.00028255	11q23.2	DEL	EIF2B3	chr1:16635053-147159969	0.00063691	7.1824e-12	1p36.13	DEL
C11orf53	chr11:110162431-121960167	0.00028571	0.00028255	11q23.2	DEL	BCL10	chr1:16635053-147159969	0.00063691	7.1824e-12	1p36.13	DEL
C11orf34	chr11:110162431-121960167	0.00028571	0.00028255	11q23.2	DEL	ARTN	chr1:16635053-147159969	0.00063691	7.1824e-12	1p36.13	DEL
C11orf92	chr11:110162431-121960167	0.00028571	0.00028255	11q23.2	DEL	MAP3K6	chr1:16635053-147159969	0.00063691	7.1824e-12	1p36.13	DEL
C11orf88	chr11:110162431-121960167	0.00028571	0.00028255	11q23.2	DEL	DIRAS3	chr1:16635053-147159969	0.00063691	7.1824e-12	1p36.13	DEL
MIR34B	chr11:110162431-121960167	0.00028571	0.00028255	11q23.2	DEL	SLC16A4	chr1:16635053-147159969	0.00063691	7.1824e-12	1p36.13	DEL
MIR34C	chr11:110162431-121960167	0.00028571	0.00028255	11q23.2	DEL	KCNQ4	chr1:16635053-147159969	0.00063691	7.1824e-12	1p36.13	DEL
CLDN25	chr11:110162431-121960167	0.00028571	0.00028255	11q23.2	DEL	ZMYM4	chr1:16635053-147159969	0.00063691	7.1824e-12	1p36.13	DEL
LOC649133	chr11:110162431-121960167	0.00028571	0.00028255	11q23.2	DEL	ZMYM6	chr1:16635053-147159969	0.00063691	7.1824e-12	1p36.13	DEL
RPL23AP64	chr11:110162431-121960167	0.00028571	0.00028255	11q23.2	DEL	SFRS11	chr1:16635053-147159969	0.00063691	7.1824e-12	1p36.13	DEL
LOC100132078	chr11:110162431-121960167	0.00028571	0.00028255	11q23.2	DEL	ZFYVE9	chr1:16635053-147159969	0.00063691	7.1824e-12	1p36.13	DEL
LOC100288346	chr11:110162431-121960167	0.00028571	0.00028255	11q23.2	DEL	IGSF2	chr1:16635053-147159969	0.00063691	7.1824e-12	1p36.13	DEL
BACE1-AS	chr11:110162431-121960167	0.00028571	0.00028255	11q23.2	DEL	2015-09-01	chr1:16635053-147159969	0.00063691	7.1824e-12	1p36.13	DEL
MIR4301	chr11:110162431-121960167	0.00028571	0.00028255	11q23.2	DEL	ZRANB2	chr1:16635053-147159969	0.00063691	7.1824e-12	1p36.13	DEL
LOC100499227	chr11:110162431-121960167	0.00028571	0.00028255	11q23.2	DEL	WDR57	chr1:16635053-147159969	0.00063691	7.1824e-12	1p36.13	DEL
MIR3656	chr11:110162431-121960167	0.00028571	0.00028255	11q23.2	DEL	ARHGAP29	chr1:16635053-147159969	0.00063691	7.1824e-12	1p36.13	DEL
LOC100526771	chr11:110162431-121960167	0.00028571	0.00028255	11q23.2	DEL	C1orf38	chr1:16635053-147159969	0.00063691	7.1824e-12	1p36.13	DEL
HSPB2-C11orf52	chr11:110162431-121960167	0.00028571	0.00028255	11q23.2	DEL	TMEM59	chr1:16635053-147159969	0.00063691	7.1824e-12	1p36.13	DEL
FXYD6-FXYD2	chr11:110162431-121960167	0.00028571	0.00028255	11q23.2	DEL	SEC22B	chr1:16635053-147159969	0.00063691	7.1824e-12	1p36.13	DEL
MIR4491	chr11:110162431-121960167	0.00028571	0.00028255	11q23.2	DEL	CHD1L	chr1:16635053-147159969	0.00063691	7.1824e-12	1p36.13	DEL
MIR4492	chr11:110162431-121960167	0.00028571	0.00028255	11q23.2	DEL	CLCA3	chr1:16635053-147159969	0.00063691	7.1824e-12	1p36.13	DEL
LOC100652768	chr11:110162431-121960167	0.00028571	0.00028255	11q23.2	DEL	CLCA2	chr1:16635053-147159969	0.00063691	7.1824e-12	1p36.13	DEL
hsa-mir-4304	chr12:113904794-125811397	0.00028571	0.0002829	12q24.21	DEL	HS2ST1	chr1:16635053-147159969	0.00063691	7.1824e-12	1p36.13	DEL
hsa-mir-1178	chr12:113904794-125811397	0.00028571	0.0002829	12q24.21	DEL	PDE4DIP	chr1:16635053-147159969	0.00063691	7.1824e-12	1p36.13	DEL
hsa-mir-620	chr12:113904794-125811397	0.00028571	0.0002829	12q24.21	DEL	IPO13	chr1:16635053-147159969	0.00063691	7.1824e-12	1p36.13	DEL
ACADS	chr12:113904794-125811397	0.00028571	0.0002829	12q24.21	DEL	SDC3	chr1:16635053-147159969	0.00063691	7.1824e-12	1p36.13	DEL
BCL7A	chr12:113904794-125811397	0.00028571	0.0002829	12q24.21	DEL	JMJD2A	chr1:16635053-147159969	0.00063691	7.1824e-12	1p36.13	DEL
SCARB1	chr12:113904794-125811397	0.00028571	0.0002829	12q24.21	DEL	CROCC	chr1:16635053-147159969	0.00063691	7.1824e-12	1p36.13	DEL
COX6A1	chr12:113904794-125811397	0.00028571	0.0002829	12q24.21	DEL	PUM1	chr1:16635053-147159969	0.00063691	7.1824e-12	1p36.13	DEL
EIF2B1	chr12:113904794-125811397	0.00028571	0.0002829	12q24.21	DEL	RIMS3	chr1:16635053-147159969	0.00063691	7.1824e-12	1p36.13	DEL
GTF2H3	chr12:113904794-125811397	0.00028571	0.0002829	12q24.21	DEL	KIAA0494	chr1:16635053-147159969	0.00063691	7.1824e-12	1p36.13	DEL
HPD	chr12:113904794-125811397	0.00028571	0.0002829	12q24.21	DEL	DNAJC6	chr1:16635053-147159969	0.00063691	7.1824e-12	1p36.13	DEL
MSI1	chr12:113904794-125811397	0.00028571	0.0002829	12q24.21	DEL	LRIG2	chr1:16635053-147159969	0.00063691	7.1824e-12	1p36.13	DEL
NOS1	chr12:113904794-125811397	0.00028571	0.0002829	12q24.21	DEL	LPPR4	chr1:16635053-147159969	0.00063691	7.1824e-12	1p36.13	DEL
P2RX4	chr12:113904794-125811397	0.00028571	0.0002829	12q24.21	DEL	ZBTB40	chr1:16635053-147159969	0.00063691	7.1824e-12	1p36.13	DEL
P2RX7	chr12:113904794-125811397	0.00028571	0.0002829	12q24.21	DEL	RBM8A	chr1:16635053-147159969	0.00063691	7.1824e-12	1p36.13	DEL
PEBP1	chr12:113904794-125811397	0.00028571	0.0002829	12q24.21	DEL	THRAP3	chr1:16635053-147159969	0.00063691	7.1824e-12	1p36.13	DEL
PLA2G1B	chr12:113904794-125811397	0.00028571	0.0002829	12q24.21	DEL	INSL5	chr1:16635053-147159969	0.00063691	7.1824e-12	1p36.13	DEL
PRKAB1	chr12:113904794-125811397	0.00028571	0.0002829	12q24.21	DEL	PIGK	chr1:16635053-147159969	0.00063691	7.1824e-12	1p36.13	DEL
PSMD9	chr12:113904794-125811397	0.00028571	0.0002829	12q24.21	DEL	PTPRU	chr1:16635053-147159969	0.00063691	7.1824e-12	1p36.13	DEL
PXN	chr12:113904794-125811397	0.00028571	0.0002829	12q24.21	DEL	TSPAN2	chr1:16635053-147159969	0.00063691	7.1824e-12	1p36.13	DEL
RFC5	chr12:113904794-125811397	0.00028571	0.0002829	12q24.21	DEL	TSPAN1	chr1:16635053-147159969	0.00063691	7.1824e-12	1p36.13	DEL
RPLP0	chr12:113904794-125811397	0.00028571	0.0002829	12q24.21	DEL	ELA3A	chr1:16635053-147159969	0.00063691	7.1824e-12	1p36.13	DEL
CLIP1	chr12:113904794-125811397	0.00028571	0.0002829	12q24.21	DEL	PDZK1IP1	chr1:16635053-147159969	0.00063691	7.1824e-12	1p36.13	DEL
TBX5	chr12:113904794-125811397	0.00028571	0.0002829	12q24.21	DEL	WASF2	chr1:16635053-147159969	0.00063691	7.1824e-12	1p36.13	DEL
TBX3	chr12:113904794-125811397	0.00028571	0.0002829	12q24.21	DEL	INADL	chr1:16635053-147159969	0.00063691	7.1824e-12	1p36.13	DEL
HNF1A	chr12:113904794-125811397	0.00028571	0.0002829	12q24.21	DEL	HNRNPR	chr1:16635053-147159969	0.00063691	7.1824e-12	1p36.13	DEL
UBC	chr12:113904794-125811397	0.00028571	0.0002829	12q24.21	DEL	SRRM1	chr1:16635053-147159969	0.00063691	7.1824e-12	1p36.13	DEL
CDK2AP1	chr12:113904794-125811397	0.00028571	0.0002829	12q24.21	DEL	CNKSR1	chr1:16635053-147159969	0.00063691	7.1824e-12	1p36.13	DEL
DENR	chr12:113904794-125811397	0.00028571	0.0002829	12q24.21	DEL	ZMPSTE24	chr1:16635053-147159969	0.00063691	7.1824e-12	1p36.13	DEL
OASL	chr12:113904794-125811397	0.00028571	0.0002829	12q24.21	DEL	BCAS2	chr1:16635053-147159969	0.00063691	7.1824e-12	1p36.13	DEL
DYNLL1	chr12:113904794-125811397	0.00028571	0.0002829	12q24.21	DEL	AKR1A1	chr1:16635053-147159969	0.00063691	7.1824e-12	1p36.13	DEL
SRSF9	chr12:113904794-125811397	0.00028571	0.0002829	12q24.21	DEL	WARS2	chr1:16635053-147159969	0.00063691	7.1824e-12	1p36.13	DEL
HRK	chr12:113904794-125811397	0.00028571	0.0002829	12q24.21	DEL	CEPT1	chr1:16635053-147159969	0.00063691	7.1824e-12	1p36.13	DEL
HCAR3	chr12:113904794-125811397	0.00028571	0.0002829	12q24.21	DEL	PIAS3	chr1:16635053-147159969	0.00063691	7.1824e-12	1p36.13	DEL
HIP1R	chr12:113904794-125811397	0.00028571	0.0002829	12q24.21	DEL	TESK2	chr1:16635053-147159969	0.00063691	7.1824e-12	1p36.13	DEL
CABP1	chr12:113904794-125811397	0.00028571	0.0002829	12q24.21	DEL	PPIE	chr1:16635053-147159969	0.00063691	7.1824e-12	1p36.13	DEL
NCOR2	chr12:113904794-125811397	0.00028571	0.0002829	12q24.21	DEL	VAV3	chr1:16635053-147159969	0.00063691	7.1824e-12	1p36.13	DEL
KNTC1	chr12:113904794-125811397	0.00028571	0.0002829	12q24.21	DEL	PPIH	chr1:16635053-147159969	0.00063691	7.1824e-12	1p36.13	DEL
MLEC	chr12:113904794-125811397	0.00028571	0.0002829	12q24.21	DEL	CAP1	chr1:16635053-147159969	0.00063691	7.1824e-12	1p36.13	DEL
RBM19	chr12:113904794-125811397	0.00028571	0.0002829	12q24.21	DEL	LRRC41	chr1:16635053-147159969	0.00063691	7.1824e-12	1p36.13	DEL
RNF10	chr12:113904794-125811397	0.00028571	0.0002829	12q24.21	DEL	HBXIP	chr1:16635053-147159969	0.00063691	7.1824e-12	1p36.13	DEL
MPHOSPH9	chr12:113904794-125811397	0.00028571	0.0002829	12q24.21	DEL	IFI44	chr1:16635053-147159969	0.00063691	7.1824e-12	1p36.13	DEL
CAMKK2	chr12:113904794-125811397	0.00028571	0.0002829	12q24.21	DEL	POLR3C	chr1:16635053-147159969	0.00063691	7.1824e-12	1p36.13	DEL
TMED2	chr12:113904794-125811397	0.00028571	0.0002829	12q24.21	DEL	TXNIP	chr1:16635053-147159969	0.00063691	7.1824e-12	1p36.13	DEL
GCN1L1	chr12:113904794-125811397	0.00028571	0.0002829	12q24.21	DEL	KHDRBS1	chr1:16635053-147159969	0.00063691	7.1824e-12	1p36.13	DEL
RAB35	chr12:113904794-125811397	0.00028571	0.0002829	12q24.21	DEL	GMEB1	chr1:16635053-147159969	0.00063691	7.1824e-12	1p36.13	DEL
SNRNP35	chr12:113904794-125811397	0.00028571	0.0002829	12q24.21	DEL	AP4B1	chr1:16635053-147159969	0.00063691	7.1824e-12	1p36.13	DEL
CIT	chr12:113904794-125811397	0.00028571	0.0002829	12q24.21	DEL	NUDC	chr1:16635053-147159969	0.00063691	7.1824e-12	1p36.13	DEL
MLXIP	chr12:113904794-125811397	0.00028571	0.0002829	12q24.21	DEL	PHTF1	chr1:16635053-147159969	0.00063691	7.1824e-12	1p36.13	DEL
FBXO21	chr12:113904794-125811397	0.00028571	0.0002829	12q24.21	DEL	AHCYL1	chr1:16635053-147159969	0.00063691	7.1824e-12	1p36.13	DEL
SETD1B	chr12:113904794-125811397	0.00028571	0.0002829	12q24.21	DEL	FUSIP1	chr1:16635053-147159969	0.00063691	7.1824e-12	1p36.13	DEL
MED13L	chr12:113904794-125811397	0.00028571	0.0002829	12q24.21	DEL	WDR3	chr1:16635053-147159969	0.00063691	7.1824e-12	1p36.13	DEL
SIRT4	chr12:113904794-125811397	0.00028571	0.0002829	12q24.21	DEL	MAN1A2	chr1:16635053-147159969	0.00063691	7.1824e-12	1p36.13	DEL
ABCB9	chr12:113904794-125811397	0.00028571	0.0002829	12q24.21	DEL	SF3A3	chr1:16635053-147159969	0.00063691	7.1824e-12	1p36.13	DEL
ATP6V0A2	chr12:113904794-125811397	0.00028571	0.0002829	12q24.21	DEL	IFI44L	chr1:16635053-147159969	0.00063691	7.1824e-12	1p36.13	DEL
FBXW8	chr12:113904794-125811397	0.00028571	0.0002829	12q24.21	DEL	EBNA1BP2	chr1:16635053-147159969	0.00063691	7.1824e-12	1p36.13	DEL
HSPB8	chr12:113904794-125811397	0.00028571	0.0002829	12q24.21	DEL	KIF2C	chr1:16635053-147159969	0.00063691	7.1824e-12	1p36.13	DEL
HCAR1	chr12:113904794-125811397	0.00028571	0.0002829	12q24.21	DEL	DNAJB4	chr1:16635053-147159969	0.00063691	7.1824e-12	1p36.13	DEL
ARL6IP4	chr12:113904794-125811397	0.00028571	0.0002829	12q24.21	DEL	ADAM30	chr1:16635053-147159969	0.00063691	7.1824e-12	1p36.13	DEL
TAOK3	chr12:113904794-125811397	0.00028571	0.0002829	12q24.21	DEL	RCAN3	chr1:16635053-147159969	0.00063691	7.1824e-12	1p36.13	DEL
POP5	chr12:113904794-125811397	0.00028571	0.0002829	12q24.21	DEL	FAF1	chr1:16635053-147159969	0.00063691	7.1824e-12	1p36.13	DEL
ANAPC5	chr12:113904794-125811397	0.00028571	0.0002829	12q24.21	DEL	CD160	chr1:16635053-147159969	0.00063691	7.1824e-12	1p36.13	DEL
TRIAP1	chr12:113904794-125811397	0.00028571	0.0002829	12q24.21	DEL	GLMN	chr1:16635053-147159969	0.00063691	7.1824e-12	1p36.13	DEL
RHOF	chr12:113904794-125811397	0.00028571	0.0002829	12q24.21	DEL	HHLA3	chr1:16635053-147159969	0.00063691	7.1824e-12	1p36.13	DEL
VSIG10	chr12:113904794-125811397	0.00028571	0.0002829	12q24.21	DEL	DDX20	chr1:16635053-147159969	0.00063691	7.1824e-12	1p36.13	DEL
TESC	chr12:113904794-125811397	0.00028571	0.0002829	12q24.21	DEL	PADI2	chr1:16635053-147159969	0.00063691	7.1824e-12	1p36.13	DEL
SBNO1	chr12:113904794-125811397	0.00028571	0.0002829	12q24.21	DEL	LYPLA2	chr1:16635053-147159969	0.00063691	7.1824e-12	1p36.13	DEL
ZCCHC8	chr12:113904794-125811397	0.00028571	0.0002829	12q24.21	DEL	CLCA4	chr1:16635053-147159969	0.00063691	7.1824e-12	1p36.13	DEL
WSB2	chr12:113904794-125811397	0.00028571	0.0002829	12q24.21	DEL	MTF2	chr1:16635053-147159969	0.00063691	7.1824e-12	1p36.13	DEL
DIABLO	chr12:113904794-125811397	0.00028571	0.0002829	12q24.21	DEL	DNAJC8	chr1:16635053-147159969	0.00063691	7.1824e-12	1p36.13	DEL
PITPNM2	chr12:113904794-125811397	0.00028571	0.0002829	12q24.21	DEL	NTNG1	chr1:16635053-147159969	0.00063691	7.1824e-12	1p36.13	DEL
DHX37	chr12:113904794-125811397	0.00028571	0.0002829	12q24.21	DEL	FOXJ3	chr1:16635053-147159969	0.00063691	7.1824e-12	1p36.13	DEL
DDX55	chr12:113904794-125811397	0.00028571	0.0002829	12q24.21	DEL	WDR47	chr1:16635053-147159969	0.00063691	7.1824e-12	1p36.13	DEL
SUDS3	chr12:113904794-125811397	0.00028571	0.0002829	12q24.21	DEL	SCMH1	chr1:16635053-147159969	0.00063691	7.1824e-12	1p36.13	DEL
C12orf43	chr12:113904794-125811397	0.00028571	0.0002829	12q24.21	DEL	AKR7A3	chr1:16635053-147159969	0.00063691	7.1824e-12	1p36.13	DEL
VPS33A	chr12:113904794-125811397	0.00028571	0.0002829	12q24.21	DEL	C1orf34	chr1:16635053-147159969	0.00063691	7.1824e-12	1p36.13	DEL
RSRC2	chr12:113904794-125811397	0.00028571	0.0002829	12q24.21	DEL	AOF2	chr1:16635053-147159969	0.00063691	7.1824e-12	1p36.13	DEL
AACS	chr12:113904794-125811397	0.00028571	0.0002829	12q24.21	DEL	USP33	chr1:16635053-147159969	0.00063691	7.1824e-12	1p36.13	DEL
B3GNT4	chr12:113904794-125811397	0.00028571	0.0002829	12q24.21	DEL	WDTC1	chr1:16635053-147159969	0.00063691	7.1824e-12	1p36.13	DEL
OGFOD2	chr12:113904794-125811397	0.00028571	0.0002829	12q24.21	DEL	KIAA0090	chr1:16635053-147159969	0.00063691	7.1824e-12	1p36.13	DEL
VPS37B	chr12:113904794-125811397	0.00028571	0.0002829	12q24.21	DEL	MAST2	chr1:16635053-147159969	0.00063691	7.1824e-12	1p36.13	DEL
C12orf49	chr12:113904794-125811397	0.00028571	0.0002829	12q24.21	DEL	NCDN	chr1:16635053-147159969	0.00063691	7.1824e-12	1p36.13	DEL
TCTN2	chr12:113904794-125811397	0.00028571	0.0002829	12q24.21	DEL	CLCC1	chr1:16635053-147159969	0.00063691	7.1824e-12	1p36.13	DEL
RNF34	chr12:113904794-125811397	0.00028571	0.0002829	12q24.21	DEL	SLC35D1	chr1:16635053-147159969	0.00063691	7.1824e-12	1p36.13	DEL
CCDC92	chr12:113904794-125811397	0.00028571	0.0002829	12q24.21	DEL	OTUD3	chr1:16635053-147159969	0.00063691	7.1824e-12	1p36.13	DEL
COQ5	chr12:113904794-125811397	0.00028571	0.0002829	12q24.21	DEL	LPHN2	chr1:16635053-147159969	0.00063691	7.1824e-12	1p36.13	DEL
SRRM4	chr12:113904794-125811397	0.00028571	0.0002829	12q24.21	DEL	ZCCHC11	chr1:16635053-147159969	0.00063691	7.1824e-12	1p36.13	DEL
CCDC62	chr12:113904794-125811397	0.00028571	0.0002829	12q24.21	DEL	KIAA0467	chr1:16635053-147159969	0.00063691	7.1824e-12	1p36.13	DEL
KDM2B	chr12:113904794-125811397	0.00028571	0.0002829	12q24.21	DEL	UBR4	chr1:16635053-147159969	0.00063691	7.1824e-12	1p36.13	DEL
UNC119B	chr12:113904794-125811397	0.00028571	0.0002829	12q24.21	DEL	USP24	chr1:16635053-147159969	0.00063691	7.1824e-12	1p36.13	DEL
ORAI1	chr12:113904794-125811397	0.00028571	0.0002829	12q24.21	DEL	ATP13A2	chr1:16635053-147159969	0.00063691	7.1824e-12	1p36.13	DEL
RNFT2	chr12:113904794-125811397	0.00028571	0.0002829	12q24.21	DEL	ITGB3BP	chr1:16635053-147159969	0.00063691	7.1824e-12	1p36.13	DEL
C12orf65	chr12:113904794-125811397	0.00028571	0.0002829	12q24.21	DEL	ELA3B	chr1:16635053-147159969	0.00063691	7.1824e-12	1p36.13	DEL
CCDC64	chr12:113904794-125811397	0.00028571	0.0002829	12q24.21	DEL	SLC35A3	chr1:16635053-147159969	0.00063691	7.1824e-12	1p36.13	DEL
SPPL3	chr12:113904794-125811397	0.00028571	0.0002829	12q24.21	DEL	MACF1	chr1:16635053-147159969	0.00063691	7.1824e-12	1p36.13	DEL
BRI3BP	chr12:113904794-125811397	0.00028571	0.0002829	12q24.21	DEL	LRRC8B	chr1:16635053-147159969	0.00063691	7.1824e-12	1p36.13	DEL
FAM101A	chr12:113904794-125811397	0.00028571	0.0002829	12q24.21	DEL	EDG7	chr1:16635053-147159969	0.00063691	7.1824e-12	1p36.13	DEL
ZNF664	chr12:113904794-125811397	0.00028571	0.0002829	12q24.21	DEL	PADI4	chr1:16635053-147159969	0.00063691	7.1824e-12	1p36.13	DEL
TMEM120B	chr12:113904794-125811397	0.00028571	0.0002829	12q24.21	DEL	DDAH1	chr1:16635053-147159969	0.00063691	7.1824e-12	1p36.13	DEL
WDR66	chr12:113904794-125811397	0.00028571	0.0002829	12q24.21	DEL	TMEM50A	chr1:16635053-147159969	0.00063691	7.1824e-12	1p36.13	DEL
LOC144742	chr12:113904794-125811397	0.00028571	0.0002829	12q24.21	DEL	KPNA6	chr1:16635053-147159969	0.00063691	7.1824e-12	1p36.13	DEL
CCDC60	chr12:113904794-125811397	0.00028571	0.0002829	12q24.21	DEL	SSBP3	chr1:16635053-147159969	0.00063691	7.1824e-12	1p36.13	DEL
RILPL2	chr12:113904794-125811397	0.00028571	0.0002829	12q24.21	DEL	STX12	chr1:16635053-147159969	0.00063691	7.1824e-12	1p36.13	DEL
DNAH10	chr12:113904794-125811397	0.00028571	0.0002829	12q24.21	DEL	NBPF14	chr1:16635053-147159969	0.00063691	7.1824e-12	1p36.13	DEL
LRRC43	chr12:113904794-125811397	0.00028571	0.0002829	12q24.21	DEL	CLIC4	chr1:16635053-147159969	0.00063691	7.1824e-12	1p36.13	DEL
LOC255480	chr12:113904794-125811397	0.00028571	0.0002829	12q24.21	DEL	SYF2	chr1:16635053-147159969	0.00063691	7.1824e-12	1p36.13	DEL
MORN3	chr12:113904794-125811397	0.00028571	0.0002829	12q24.21	DEL	RWDD3	chr1:16635053-147159969	0.00063691	7.1824e-12	1p36.13	DEL
KSR2	chr12:113904794-125811397	0.00028571	0.0002829	12q24.21	DEL	PARS2	chr1:16635053-147159969	0.00063691	7.1824e-12	1p36.13	DEL
GATC	chr12:113904794-125811397	0.00028571	0.0002829	12q24.21	DEL	MMACHC	chr1:16635053-147159969	0.00063691	7.1824e-12	1p36.13	DEL
HNF1A-AS1	chr12:113904794-125811397	0.00028571	0.0002829	12q24.21	DEL	ZZZ3	chr1:16635053-147159969	0.00063691	7.1824e-12	1p36.13	DEL
HCAR2	chr12:113904794-125811397	0.00028571	0.0002829	12q24.21	DEL	ACOT11	chr1:16635053-147159969	0.00063691	7.1824e-12	1p36.13	DEL
LOC338799	chr12:113904794-125811397	0.00028571	0.0002829	12q24.21	DEL	LDLRAP1	chr1:16635053-147159969	0.00063691	7.1824e-12	1p36.13	DEL
RILPL1	chr12:113904794-125811397	0.00028571	0.0002829	12q24.21	DEL	SERBP1	chr1:16635053-147159969	0.00063691	7.1824e-12	1p36.13	DEL
IL31	chr12:113904794-125811397	0.00028571	0.0002829	12q24.21	DEL	PTPN22	chr1:16635053-147159969	0.00063691	7.1824e-12	1p36.13	DEL
TMEM233	chr12:113904794-125811397	0.00028571	0.0002829	12q24.21	DEL	PHGDH	chr1:16635053-147159969	0.00063691	7.1824e-12	1p36.13	DEL
SETD8	chr12:113904794-125811397	0.00028571	0.0002829	12q24.21	DEL	PLA2G2D	chr1:16635053-147159969	0.00063691	7.1824e-12	1p36.13	DEL
MAP1LC3B2	chr12:113904794-125811397	0.00028571	0.0002829	12q24.21	DEL	AK5	chr1:16635053-147159969	0.00063691	7.1824e-12	1p36.13	DEL
MIR620	chr12:113904794-125811397	0.00028571	0.0002829	12q24.21	DEL	MYCBP	chr1:16635053-147159969	0.00063691	7.1824e-12	1p36.13	DEL
LINC00173	chr12:113904794-125811397	0.00028571	0.0002829	12q24.21	DEL	HEYL	chr1:16635053-147159969	0.00063691	7.1824e-12	1p36.13	DEL
MIR1178	chr12:113904794-125811397	0.00028571	0.0002829	12q24.21	DEL	EIF2C1	chr1:16635053-147159969	0.00063691	7.1824e-12	1p36.13	DEL
MIR4304	chr12:113904794-125811397	0.00028571	0.0002829	12q24.21	DEL	RNF11	chr1:16635053-147159969	0.00063691	7.1824e-12	1p36.13	DEL
MIR3908	chr12:113904794-125811397	0.00028571	0.0002829	12q24.21	DEL	FOXD3	chr1:16635053-147159969	0.00063691	7.1824e-12	1p36.13	DEL
LOC100506649	chr12:113904794-125811397	0.00028571	0.0002829	12q24.21	DEL	TRAPPC3	chr1:16635053-147159969	0.00063691	7.1824e-12	1p36.13	DEL
LOC100506668	chr12:113904794-125811397	0.00028571	0.0002829	12q24.21	DEL	CHIA	chr1:16635053-147159969	0.00063691	7.1824e-12	1p36.13	DEL
LOC100507066	chr12:113904794-125811397	0.00028571	0.0002829	12q24.21	DEL	AHDC1	chr1:16635053-147159969	0.00063691	7.1824e-12	1p36.13	DEL
LOC100507091	chr12:113904794-125811397	0.00028571	0.0002829	12q24.21	DEL	ZNF364	chr1:16635053-147159969	0.00063691	7.1824e-12	1p36.13	DEL
ZNF664-FAM101A	chr12:113904794-125811397	0.00028571	0.0002829	12q24.21	DEL	TEKT2	chr1:16635053-147159969	0.00063691	7.1824e-12	1p36.13	DEL
MIR4498	chr12:113904794-125811397	0.00028571	0.0002829	12q24.21	DEL	SMPDL3B	chr1:16635053-147159969	0.00063691	7.1824e-12	1p36.13	DEL
MIR4472-2	chr12:113904794-125811397	0.00028571	0.0002829	12q24.21	DEL	ANGPTL3	chr1:16635053-147159969	0.00063691	7.1824e-12	1p36.13	DEL
MIR4700	chr12:113904794-125811397	0.00028571	0.0002829	12q24.21	DEL	GNL2	chr1:16635053-147159969	0.00063691	7.1824e-12	1p36.13	DEL
hsa-mir-128-1	chr2:118866711-154336496	0.00044852	0.00044852	2q23.1	DEL	GPSM2	chr1:16635053-147159969	0.00063691	7.1824e-12	1p36.13	DEL
hsa-mir-663b	chr2:118866711-154336496	0.00044852	0.00044852	2q23.1	DEL	ALG6	chr1:16635053-147159969	0.00063691	7.1824e-12	1p36.13	DEL
ACVR2A	chr2:118866711-154336496	0.00044852	0.00044852	2q23.1	DEL	PADI1	chr1:16635053-147159969	0.00063691	7.1824e-12	1p36.13	DEL
BIN1	chr2:118866711-154336496	0.00044852	0.00044852	2q23.1	DEL	SLC25A24	chr1:16635053-147159969	0.00063691	7.1824e-12	1p36.13	DEL
RND3	chr2:118866711-154336496	0.00044852	0.00044852	2q23.1	DEL	PLA2G2E	chr1:16635053-147159969	0.00063691	7.1824e-12	1p36.13	DEL
CACNB4	chr2:118866711-154336496	0.00044852	0.00044852	2q23.1	DEL	DNTTIP2	chr1:16635053-147159969	0.00063691	7.1824e-12	1p36.13	DEL
CCNT2	chr2:118866711-154336496	0.00044852	0.00044852	2q23.1	DEL	HP1BP3	chr1:16635053-147159969	0.00063691	7.1824e-12	1p36.13	DEL
DARS	chr2:118866711-154336496	0.00044852	0.00044852	2q23.1	DEL	TMED5	chr1:16635053-147159969	0.00063691	7.1824e-12	1p36.13	DEL
DBI	chr2:118866711-154336496	0.00044852	0.00044852	2q23.1	DEL	ZNF593	chr1:16635053-147159969	0.00063691	7.1824e-12	1p36.13	DEL
EN1	chr2:118866711-154336496	0.00044852	0.00044852	2q23.1	DEL	ZNF691	chr1:16635053-147159969	0.00063691	7.1824e-12	1p36.13	DEL
ERCC3	chr2:118866711-154336496	0.00044852	0.00044852	2q23.1	DEL	TXNDC12	chr1:16635053-147159969	0.00063691	7.1824e-12	1p36.13	DEL
GLI2	chr2:118866711-154336496	0.00044852	0.00044852	2q23.1	DEL	TNNI3K	chr1:16635053-147159969	0.00063691	7.1824e-12	1p36.13	DEL
GPR17	chr2:118866711-154336496	0.00044852	0.00044852	2q23.1	DEL	SH3GLB1	chr1:16635053-147159969	0.00063691	7.1824e-12	1p36.13	DEL
GPR39	chr2:118866711-154336496	0.00044852	0.00044852	2q23.1	DEL	MECR	chr1:16635053-147159969	0.00063691	7.1824e-12	1p36.13	DEL
GYPC	chr2:118866711-154336496	0.00044852	0.00044852	2q23.1	DEL	UTP11L	chr1:16635053-147159969	0.00063691	7.1824e-12	1p36.13	DEL
HNMT	chr2:118866711-154336496	0.00044852	0.00044852	2q23.1	DEL	MRTO4	chr1:16635053-147159969	0.00063691	7.1824e-12	1p36.13	DEL
INHBB	chr2:118866711-154336496	0.00044852	0.00044852	2q23.1	DEL	HAO2	chr1:16635053-147159969	0.00063691	7.1824e-12	1p36.13	DEL
KIF5C	chr2:118866711-154336496	0.00044852	0.00044852	2q23.1	DEL	ACP6	chr1:16635053-147159969	0.00063691	7.1824e-12	1p36.13	DEL
LCT	chr2:118866711-154336496	0.00044852	0.00044852	2q23.1	DEL	TMEM69	chr1:16635053-147159969	0.00063691	7.1824e-12	1p36.13	DEL
MCM6	chr2:118866711-154336496	0.00044852	0.00044852	2q23.1	DEL	MRPL37	chr1:16635053-147159969	0.00063691	7.1824e-12	1p36.13	DEL
MGAT5	chr2:118866711-154336496	0.00044852	0.00044852	2q23.1	DEL	HOOK1	chr1:16635053-147159969	0.00063691	7.1824e-12	1p36.13	DEL
MYO7B	chr2:118866711-154336496	0.00044852	0.00044852	2q23.1	DEL	SNX7	chr1:16635053-147159969	0.00063691	7.1824e-12	1p36.13	DEL
NEB	chr2:118866711-154336496	0.00044852	0.00044852	2q23.1	DEL	HPCAL4	chr1:16635053-147159969	0.00063691	7.1824e-12	1p36.13	DEL
ORC4	chr2:118866711-154336496	0.00044852	0.00044852	2q23.1	DEL	YTHDF2	chr1:16635053-147159969	0.00063691	7.1824e-12	1p36.13	DEL
POLR2D	chr2:118866711-154336496	0.00044852	0.00044852	2q23.1	DEL	GPR89B	chr1:16635053-147159969	0.00063691	7.1824e-12	1p36.13	DEL
PROC	chr2:118866711-154336496	0.00044852	0.00044852	2q23.1	DEL	ZCCHC17	chr1:16635053-147159969	0.00063691	7.1824e-12	1p36.13	DEL
PTPN4	chr2:118866711-154336496	0.00044852	0.00044852	2q23.1	DEL	TRIM33	chr1:16635053-147159969	0.00063691	7.1824e-12	1p36.13	DEL
RALB	chr2:118866711-154336496	0.00044852	0.00044852	2q23.1	DEL	DPH5	chr1:16635053-147159969	0.00063691	7.1824e-12	1p36.13	DEL
SCTR	chr2:118866711-154336496	0.00044852	0.00044852	2q23.1	DEL	C1orf41	chr1:16635053-147159969	0.00063691	7.1824e-12	1p36.13	DEL
TNFAIP6	chr2:118866711-154336496	0.00044852	0.00044852	2q23.1	DEL	PADI3	chr1:16635053-147159969	0.00063691	7.1824e-12	1p36.13	DEL
TSN	chr2:118866711-154336496	0.00044852	0.00044852	2q23.1	DEL	CMPK1	chr1:16635053-147159969	0.00063691	7.1824e-12	1p36.13	DEL
CXCR4	chr2:118866711-154336496	0.00044852	0.00044852	2q23.1	DEL	GPR88	chr1:16635053-147159969	0.00063691	7.1824e-12	1p36.13	DEL
MARCO	chr2:118866711-154336496	0.00044852	0.00044852	2q23.1	DEL	WNT4	chr1:16635053-147159969	0.00063691	7.1824e-12	1p36.13	DEL
KYNU	chr2:118866711-154336496	0.00044852	0.00044852	2q23.1	DEL	YIPF1	chr1:16635053-147159969	0.00063691	7.1824e-12	1p36.13	DEL
NMI	chr2:118866711-154336496	0.00044852	0.00044852	2q23.1	DEL	CCDC76	chr1:16635053-147159969	0.00063691	7.1824e-12	1p36.13	DEL
HS6ST1	chr2:118866711-154336496	0.00044852	0.00044852	2q23.1	DEL	RNF186	chr1:16635053-147159969	0.00063691	7.1824e-12	1p36.13	DEL
ZEB2	chr2:118866711-154336496	0.00044852	0.00044852	2q23.1	DEL	SPATA6	chr1:16635053-147159969	0.00063691	7.1824e-12	1p36.13	DEL
STAM2	chr2:118866711-154336496	0.00044852	0.00044852	2q23.1	DEL	L1TD1	chr1:16635053-147159969	0.00063691	7.1824e-12	1p36.13	DEL
MAP3K2	chr2:118866711-154336496	0.00044852	0.00044852	2q23.1	DEL	RSBN1	chr1:16635053-147159969	0.00063691	7.1824e-12	1p36.13	DEL
NXPH2	chr2:118866711-154336496	0.00044852	0.00044852	2q23.1	DEL	C1orf181	chr1:16635053-147159969	0.00063691	7.1824e-12	1p36.13	DEL
RAB3GAP1	chr2:118866711-154336496	0.00044852	0.00044852	2q23.1	DEL	ATPBD1B	chr1:16635053-147159969	0.00063691	7.1824e-12	1p36.13	DEL
UBXN4	chr2:118866711-154336496	0.00044852	0.00044852	2q23.1	DEL	LEPROT	chr1:16635053-147159969	0.00063691	7.1824e-12	1p36.13	DEL
CLASP1	chr2:118866711-154336496	0.00044852	0.00044852	2q23.1	DEL	MED18	chr1:16635053-147159969	0.00063691	7.1824e-12	1p36.13	DEL
R3HDM1	chr2:118866711-154336496	0.00044852	0.00044852	2q23.1	DEL	TRIT1	chr1:16635053-147159969	0.00063691	7.1824e-12	1p36.13	DEL
EPC2	chr2:118866711-154336496	0.00044852	0.00044852	2q23.1	DEL	GIPC2	chr1:16635053-147159969	0.00063691	7.1824e-12	1p36.13	DEL
ARL5A	chr2:118866711-154336496	0.00044852	0.00044852	2q23.1	DEL	GDAP2	chr1:16635053-147159969	0.00063691	7.1824e-12	1p36.13	DEL
PTPN18	chr2:118866711-154336496	0.00044852	0.00044852	2q23.1	DEL	FAM46C	chr1:16635053-147159969	0.00063691	7.1824e-12	1p36.13	DEL
MMADHC	chr2:118866711-154336496	0.00044852	0.00044852	2q23.1	DEL	PALMD	chr1:16635053-147159969	0.00063691	7.1824e-12	1p36.13	DEL
C2orf27A	chr2:118866711-154336496	0.00044852	0.00044852	2q23.1	DEL	FNBP1L	chr1:16635053-147159969	0.00063691	7.1824e-12	1p36.13	DEL
TFCP2L1	chr2:118866711-154336496	0.00044852	0.00044852	2q23.1	DEL	ST7L	chr1:16635053-147159969	0.00063691	7.1824e-12	1p36.13	DEL
ARHGEF4	chr2:118866711-154336496	0.00044852	0.00044852	2q23.1	DEL	PQLC2	chr1:16635053-147159969	0.00063691	7.1824e-12	1p36.13	DEL
LRP1B	chr2:118866711-154336496	0.00044852	0.00044852	2q23.1	DEL	RHBDL2	chr1:16635053-147159969	0.00063691	7.1824e-12	1p36.13	DEL
PLEKHB2	chr2:118866711-154336496	0.00044852	0.00044852	2q23.1	DEL	ADPRHL2	chr1:16635053-147159969	0.00063691	7.1824e-12	1p36.13	DEL
RIF1	chr2:118866711-154336496	0.00044852	0.00044852	2q23.1	DEL	TRSPAP1	chr1:16635053-147159969	0.00063691	7.1824e-12	1p36.13	DEL
STEAP3	chr2:118866711-154336496	0.00044852	0.00044852	2q23.1	DEL	C1orf109	chr1:16635053-147159969	0.00063691	7.1824e-12	1p36.13	DEL
WDR33	chr2:118866711-154336496	0.00044852	0.00044852	2q23.1	DEL	C1orf123	chr1:16635053-147159969	0.00063691	7.1824e-12	1p36.13	DEL
SMPD4	chr2:118866711-154336496	0.00044852	0.00044852	2q23.1	DEL	TTC22	chr1:16635053-147159969	0.00063691	7.1824e-12	1p36.13	DEL
PRPF40A	chr2:118866711-154336496	0.00044852	0.00044852	2q23.1	DEL	AIM1L	chr1:16635053-147159969	0.00063691	7.1824e-12	1p36.13	DEL
IWS1	chr2:118866711-154336496	0.00044852	0.00044852	2q23.1	DEL	BSDC1	chr1:16635053-147159969	0.00063691	7.1824e-12	1p36.13	DEL
LIMS2	chr2:118866711-154336496	0.00044852	0.00044852	2q23.1	DEL	XKR8	chr1:16635053-147159969	0.00063691	7.1824e-12	1p36.13	DEL
MBD5	chr2:118866711-154336496	0.00044852	0.00044852	2q23.1	DEL	TMEM39B	chr1:16635053-147159969	0.00063691	7.1824e-12	1p36.13	DEL
ARHGAP15	chr2:118866711-154336496	0.00044852	0.00044852	2q23.1	DEL	PRPF38B	chr1:16635053-147159969	0.00063691	7.1824e-12	1p36.13	DEL
CFC1	chr2:118866711-154336496	0.00044852	0.00044852	2q23.1	DEL	CDCA8	chr1:16635053-147159969	0.00063691	7.1824e-12	1p36.13	DEL
RPRM	chr2:118866711-154336496	0.00044852	0.00044852	2q23.1	DEL	LRRC8D	chr1:16635053-147159969	0.00063691	7.1824e-12	1p36.13	DEL
UGGT1	chr2:118866711-154336496	0.00044852	0.00044852	2q23.1	DEL	ARHGEF10L	chr1:16635053-147159969	0.00063691	7.1824e-12	1p36.13	DEL
EPB41L5	chr2:118866711-154336496	0.00044852	0.00044852	2q23.1	DEL	PRMT6	chr1:16635053-147159969	0.00063691	7.1824e-12	1p36.13	DEL
TMEM185B	chr2:118866711-154336496	0.00044852	0.00044852	2q23.1	DEL	C1orf164	chr1:16635053-147159969	0.00063691	7.1824e-12	1p36.13	DEL
SAP130	chr2:118866711-154336496	0.00044852	0.00044852	2q23.1	DEL	C1orf78	chr1:16635053-147159969	0.00063691	7.1824e-12	1p36.13	DEL
GTDC1	chr2:118866711-154336496	0.00044852	0.00044852	2q23.1	DEL	TMEM57	chr1:16635053-147159969	0.00063691	7.1824e-12	1p36.13	DEL
MZT2B	chr2:118866711-154336496	0.00044852	0.00044852	2q23.1	DEL	TRIM62	chr1:16635053-147159969	0.00063691	7.1824e-12	1p36.13	DEL
YSK4	chr2:118866711-154336496	0.00044852	0.00044852	2q23.1	DEL	RAVER2	chr1:16635053-147159969	0.00063691	7.1824e-12	1p36.13	DEL
THSD7B	chr2:118866711-154336496	0.00044852	0.00044852	2q23.1	DEL	ECHDC2	chr1:16635053-147159969	0.00063691	7.1824e-12	1p36.13	DEL
TMEM177	chr2:118866711-154336496	0.00044852	0.00044852	2q23.1	DEL	FGGY	chr1:16635053-147159969	0.00063691	7.1824e-12	1p36.13	DEL
TMEM163	chr2:118866711-154336496	0.00044852	0.00044852	2q23.1	DEL	MCOLN3	chr1:16635053-147159969	0.00063691	7.1824e-12	1p36.13	DEL
AMMECR1L	chr2:118866711-154336496	0.00044852	0.00044852	2q23.1	DEL	SLC22A15	chr1:16635053-147159969	0.00063691	7.1824e-12	1p36.13	DEL
ZRANB3	chr2:118866711-154336496	0.00044852	0.00044852	2q23.1	DEL	CAMK2N1	chr1:16635053-147159969	0.00063691	7.1824e-12	1p36.13	DEL
RAB6C	chr2:118866711-154336496	0.00044852	0.00044852	2q23.1	DEL	RNPC3	chr1:16635053-147159969	0.00063691	7.1824e-12	1p36.13	DEL
CCDC115	chr2:118866711-154336496	0.00044852	0.00044852	2q23.1	DEL	DDEFL1	chr1:16635053-147159969	0.00063691	7.1824e-12	1p36.13	DEL
MKI67IP	chr2:118866711-154336496	0.00044852	0.00044852	2q23.1	DEL	POMGNT1	chr1:16635053-147159969	0.00063691	7.1824e-12	1p36.13	DEL
SFT2D3	chr2:118866711-154336496	0.00044852	0.00044852	2q23.1	DEL	PNRC2	chr1:16635053-147159969	0.00063691	7.1824e-12	1p36.13	DEL
LOC84931	chr2:118866711-154336496	0.00044852	0.00044852	2q23.1	DEL	LRRC40	chr1:16635053-147159969	0.00063691	7.1824e-12	1p36.13	DEL
CCDC74A	chr2:118866711-154336496	0.00044852	0.00044852	2q23.1	DEL	DEPDC1	chr1:16635053-147159969	0.00063691	7.1824e-12	1p36.13	DEL
CCDC74B	chr2:118866711-154336496	0.00044852	0.00044852	2q23.1	DEL	PIGV	chr1:16635053-147159969	0.00063691	7.1824e-12	1p36.13	DEL
IMP4	chr2:118866711-154336496	0.00044852	0.00044852	2q23.1	DEL	NBPF1	chr1:16635053-147159969	0.00063691	7.1824e-12	1p36.13	DEL
TUBA3E	chr2:118866711-154336496	0.00044852	0.00044852	2q23.1	DEL	MAP7D1	chr1:16635053-147159969	0.00063691	7.1824e-12	1p36.13	DEL
TUBA3D	chr2:118866711-154336496	0.00044852	0.00044852	2q23.1	DEL	TMEM48	chr1:16635053-147159969	0.00063691	7.1824e-12	1p36.13	DEL
FMNL2	chr2:118866711-154336496	0.00044852	0.00044852	2q23.1	DEL	NECAP2	chr1:16635053-147159969	0.00063691	7.1824e-12	1p36.13	DEL
LYPD1	chr2:118866711-154336496	0.00044852	0.00044852	2q23.1	DEL	IQCC	chr1:16635053-147159969	0.00063691	7.1824e-12	1p36.13	DEL
CNTNAP5	chr2:118866711-154336496	0.00044852	0.00044852	2q23.1	DEL	C1orf103	chr1:16635053-147159969	0.00063691	7.1824e-12	1p36.13	DEL
ACMSD	chr2:118866711-154336496	0.00044852	0.00044852	2q23.1	DEL	CTTNBP2NL	chr1:16635053-147159969	0.00063691	7.1824e-12	1p36.13	DEL
FAM168B	chr2:118866711-154336496	0.00044852	0.00044852	2q23.1	DEL	RCC2	chr1:16635053-147159969	0.00063691	7.1824e-12	1p36.13	DEL
C2orf76	chr2:118866711-154336496	0.00044852	0.00044852	2q23.1	DEL	C1orf183	chr1:16635053-147159969	0.00063691	7.1824e-12	1p36.13	DEL
LYPD6	chr2:118866711-154336496	0.00044852	0.00044852	2q23.1	DEL	DMAP1	chr1:16635053-147159969	0.00063691	7.1824e-12	1p36.13	DEL
LYPD6B	chr2:118866711-154336496	0.00044852	0.00044852	2q23.1	DEL	GNG12	chr1:16635053-147159969	0.00063691	7.1824e-12	1p36.13	DEL
TMEM37	chr2:118866711-154336496	0.00044852	0.00044852	2q23.1	DEL	C1orf91	chr1:16635053-147159969	0.00063691	7.1824e-12	1p36.13	DEL
LOC150527	chr2:118866711-154336496	0.00044852	0.00044852	2q23.1	DEL	FAM54B	chr1:16635053-147159969	0.00063691	7.1824e-12	1p36.13	DEL
LOC150776	chr2:118866711-154336496	0.00044852	0.00044852	2q23.1	DEL	CCBL2	chr1:16635053-147159969	0.00063691	7.1824e-12	1p36.13	DEL
WTH3DI	chr2:118866711-154336496	0.00044852	0.00044852	2q23.1	DEL	C1orf119	chr1:16635053-147159969	0.00063691	7.1824e-12	1p36.13	DEL
ARL6IP6	chr2:118866711-154336496	0.00044852	0.00044852	2q23.1	DEL	OLFML3	chr1:16635053-147159969	0.00063691	7.1824e-12	1p36.13	DEL
C1QL2	chr2:118866711-154336496	0.00044852	0.00044852	2q23.1	DEL	C1orf63	chr1:16635053-147159969	0.00063691	7.1824e-12	1p36.13	DEL
PCDP1	chr2:118866711-154336496	0.00044852	0.00044852	2q23.1	DEL	C1orf128	chr1:16635053-147159969	0.00063691	7.1824e-12	1p36.13	DEL
FAM123C	chr2:118866711-154336496	0.00044852	0.00044852	2q23.1	DEL	MAN1C1	chr1:16635053-147159969	0.00063691	7.1824e-12	1p36.13	DEL
LOC254128	chr2:118866711-154336496	0.00044852	0.00044852	2q23.1	DEL	NPAL3	chr1:16635053-147159969	0.00063691	7.1824e-12	1p36.13	DEL
LOC285103	chr2:118866711-154336496	0.00044852	0.00044852	2q23.1	DEL	SEPN1	chr1:16635053-147159969	0.00063691	7.1824e-12	1p36.13	DEL
SPOPL	chr2:118866711-154336496	0.00044852	0.00044852	2q23.1	DEL	AMIGO1	chr1:16635053-147159969	0.00063691	7.1824e-12	1p36.13	DEL
CYP27C1	chr2:118866711-154336496	0.00044852	0.00044852	2q23.1	DEL	ODF2L	chr1:16635053-147159969	0.00063691	7.1824e-12	1p36.13	DEL
NCKAP5	chr2:118866711-154336496	0.00044852	0.00044852	2q23.1	DEL	KIAA1324	chr1:16635053-147159969	0.00063691	7.1824e-12	1p36.13	DEL
GPR148	chr2:118866711-154336496	0.00044852	0.00044852	2q23.1	DEL	LRRC7	chr1:16635053-147159969	0.00063691	7.1824e-12	1p36.13	DEL
RBM43	chr2:118866711-154336496	0.00044852	0.00044852	2q23.1	DEL	KIF17	chr1:16635053-147159969	0.00063691	7.1824e-12	1p36.13	DEL
LOC389033	chr2:118866711-154336496	0.00044852	0.00044852	2q23.1	DEL	ZSWIM5	chr1:16635053-147159969	0.00063691	7.1824e-12	1p36.13	DEL
LOC389043	chr2:118866711-154336496	0.00044852	0.00044852	2q23.1	DEL	KIAA1522	chr1:16635053-147159969	0.00063691	7.1824e-12	1p36.13	DEL
LOC401010	chr2:118866711-154336496	0.00044852	0.00044852	2q23.1	DEL	CACHD1	chr1:16635053-147159969	0.00063691	7.1824e-12	1p36.13	DEL
DKFZp686O1327	chr2:118866711-154336496	0.00044852	0.00044852	2q23.1	DEL	MIER1	chr1:16635053-147159969	0.00063691	7.1824e-12	1p36.13	DEL
MIR128-1	chr2:118866711-154336496	0.00044852	0.00044852	2q23.1	DEL	GRHL3	chr1:16635053-147159969	0.00063691	7.1824e-12	1p36.13	DEL
C2orf27B	chr2:118866711-154336496	0.00044852	0.00044852	2q23.1	DEL	PTBP2	chr1:16635053-147159969	0.00063691	7.1824e-12	1p36.13	DEL
LOC440905	chr2:118866711-154336496	0.00044852	0.00044852	2q23.1	DEL	DNASE2B	chr1:16635053-147159969	0.00063691	7.1824e-12	1p36.13	DEL
LOC440910	chr2:118866711-154336496	0.00044852	0.00044852	2q23.1	DEL	DLGAP3	chr1:16635053-147159969	0.00063691	7.1824e-12	1p36.13	DEL
POTEKP	chr2:118866711-154336496	0.00044852	0.00044852	2q23.1	DEL	IL22RA1	chr1:16635053-147159969	0.00063691	7.1824e-12	1p36.13	DEL
POTEE	chr2:118866711-154336496	0.00044852	0.00044852	2q23.1	DEL	HIVEP3	chr1:16635053-147159969	0.00063691	7.1824e-12	1p36.13	DEL
ANKRD30BL	chr2:118866711-154336496	0.00044852	0.00044852	2q23.1	DEL	GPBP1L1	chr1:16635053-147159969	0.00063691	7.1824e-12	1p36.13	DEL
LOC646743	chr2:118866711-154336496	0.00044852	0.00044852	2q23.1	DEL	GPATCH3	chr1:16635053-147159969	0.00063691	7.1824e-12	1p36.13	DEL
LOC647012	chr2:118866711-154336496	0.00044852	0.00044852	2q23.1	DEL	DMRTB1	chr1:16635053-147159969	0.00063691	7.1824e-12	1p36.13	DEL
CFC1B	chr2:118866711-154336496	0.00044852	0.00044852	2q23.1	DEL	DMRTA2	chr1:16635053-147159969	0.00063691	7.1824e-12	1p36.13	DEL
MZT2A	chr2:118866711-154336496	0.00044852	0.00044852	2q23.1	DEL	CLSPN	chr1:16635053-147159969	0.00063691	7.1824e-12	1p36.13	DEL
POTEF	chr2:118866711-154336496	0.00044852	0.00044852	2q23.1	DEL	OXCT2	chr1:16635053-147159969	0.00063691	7.1824e-12	1p36.13	DEL
PABPC1P2	chr2:118866711-154336496	0.00044852	0.00044852	2q23.1	DEL	RRAGC	chr1:16635053-147159969	0.00063691	7.1824e-12	1p36.13	DEL
LOC100129961	chr2:118866711-154336496	0.00044852	0.00044852	2q23.1	DEL	ELTD1	chr1:16635053-147159969	0.00063691	7.1824e-12	1p36.13	DEL
LOC100131320	chr2:118866711-154336496	0.00044852	0.00044852	2q23.1	DEL	TINAGL1	chr1:16635053-147159969	0.00063691	7.1824e-12	1p36.13	DEL
CYP4F30P	chr2:118866711-154336496	0.00044852	0.00044852	2q23.1	DEL	SPATA1	chr1:16635053-147159969	0.00063691	7.1824e-12	1p36.13	DEL
RNU4ATAC	chr2:118866711-154336496	0.00044852	0.00044852	2q23.1	DEL	LEPRE1	chr1:16635053-147159969	0.00063691	7.1824e-12	1p36.13	DEL
LOC100216479	chr2:118866711-154336496	0.00044852	0.00044852	2q23.1	DEL	PLA2G2F	chr1:16635053-147159969	0.00063691	7.1824e-12	1p36.13	DEL
ZEB2-AS1	chr2:118866711-154336496	0.00044852	0.00044852	2q23.1	DEL	HIAT1	chr1:16635053-147159969	0.00063691	7.1824e-12	1p36.13	DEL
MIR663B	chr2:118866711-154336496	0.00044852	0.00044852	2q23.1	DEL	SMAP2	chr1:16635053-147159969	0.00063691	7.1824e-12	1p36.13	DEL
MIR3679	chr2:118866711-154336496	0.00044852	0.00044852	2q23.1	DEL	ATPAF1	chr1:16635053-147159969	0.00063691	7.1824e-12	1p36.13	DEL
LOC100507600	chr2:118866711-154336496	0.00044852	0.00044852	2q23.1	DEL	S100PBP	chr1:16635053-147159969	0.00063691	7.1824e-12	1p36.13	DEL
MIR4783	chr2:118866711-154336496	0.00044852	0.00044852	2q23.1	DEL	C1orf149	chr1:16635053-147159969	0.00063691	7.1824e-12	1p36.13	DEL
MIR4784	chr2:118866711-154336496	0.00044852	0.00044852	2q23.1	DEL	RBM15	chr1:16635053-147159969	0.00063691	7.1824e-12	1p36.13	DEL
MIR4773-1	chr2:118866711-154336496	0.00044852	0.00044852	2q23.1	DEL	C1orf176	chr1:16635053-147159969	0.00063691	7.1824e-12	1p36.13	DEL
MIR4773-2	chr2:118866711-154336496	0.00044852	0.00044852	2q23.1	DEL	CCDC21	chr1:16635053-147159969	0.00063691	7.1824e-12	1p36.13	DEL
hsa-mir-553	chr1:84692534-109013907	0.0016732	0.00080397	1p21.2	DEL	ELOVL1	chr1:16635053-147159969	0.00063691	7.1824e-12	1p36.13	DEL
hsa-mir-137	chr1:84692534-109013907	0.0016732	0.00080397	1p21.2	DEL	DCLRE1B	chr1:16635053-147159969	0.00063691	7.1824e-12	1p36.13	DEL
hsa-mir-760	chr1:84692534-109013907	0.0016732	0.00080397	1p21.2	DEL	MRPS15	chr1:16635053-147159969	0.00063691	7.1824e-12	1p36.13	DEL
ABCA4	chr1:84692534-109013907	0.0016732	0.00080397	1p21.2	DEL	PINK1	chr1:16635053-147159969	0.00063691	7.1824e-12	1p36.13	DEL
AGL	chr1:84692534-109013907	0.0016732	0.00080397	1p21.2	DEL	MARCKSL1	chr1:16635053-147159969	0.00063691	7.1824e-12	1p36.13	DEL
AMY1A	chr1:84692534-109013907	0.0016732	0.00080397	1p21.2	DEL	ZNF643	chr1:16635053-147159969	0.00063691	7.1824e-12	1p36.13	DEL
AMY1B	chr1:84692534-109013907	0.0016732	0.00080397	1p21.2	DEL	C1orf163	chr1:16635053-147159969	0.00063691	7.1824e-12	1p36.13	DEL
AMY1C	chr1:84692534-109013907	0.0016732	0.00080397	1p21.2	DEL	PHACTR4	chr1:16635053-147159969	0.00063691	7.1824e-12	1p36.13	DEL
AMY2A	chr1:84692534-109013907	0.0016732	0.00080397	1p21.2	DEL	C1orf135	chr1:16635053-147159969	0.00063691	7.1824e-12	1p36.13	DEL
AMY2B	chr1:84692534-109013907	0.0016732	0.00080397	1p21.2	DEL	PRNPIP	chr1:16635053-147159969	0.00063691	7.1824e-12	1p36.13	DEL
BRDT	chr1:84692534-109013907	0.0016732	0.00080397	1p21.2	DEL	C1orf50	chr1:16635053-147159969	0.00063691	7.1824e-12	1p36.13	DEL
CLCA1	chr1:84692534-109013907	0.0016732	0.00080397	1p21.2	DEL	WDR77	chr1:16635053-147159969	0.00063691	7.1824e-12	1p36.13	DEL
CNN3	chr1:84692534-109013907	0.0016732	0.00080397	1p21.2	DEL	CCDC28B	chr1:16635053-147159969	0.00063691	7.1824e-12	1p36.13	DEL
COL11A1	chr1:84692534-109013907	0.0016732	0.00080397	1p21.2	DEL	NKAIN1	chr1:16635053-147159969	0.00063691	7.1824e-12	1p36.13	DEL
CTBS	chr1:84692534-109013907	0.0016732	0.00080397	1p21.2	DEL	EPS8L3	chr1:16635053-147159969	0.00063691	7.1824e-12	1p36.13	DEL
DBT	chr1:84692534-109013907	0.0016732	0.00080397	1p21.2	DEL	MUL1	chr1:16635053-147159969	0.00063691	7.1824e-12	1p36.13	DEL
DPYD	chr1:84692534-109013907	0.0016732	0.00080397	1p21.2	DEL	TMEM53	chr1:16635053-147159969	0.00063691	7.1824e-12	1p36.13	DEL
DR1	chr1:84692534-109013907	0.0016732	0.00080397	1p21.2	DEL	C1orf108	chr1:16635053-147159969	0.00063691	7.1824e-12	1p36.13	DEL
S1PR1	chr1:84692534-109013907	0.0016732	0.00080397	1p21.2	DEL	HECTD3	chr1:16635053-147159969	0.00063691	7.1824e-12	1p36.13	DEL
EXTL2	chr1:84692534-109013907	0.0016732	0.00080397	1p21.2	DEL	C1orf165	chr1:16635053-147159969	0.00063691	7.1824e-12	1p36.13	DEL
F3	chr1:84692534-109013907	0.0016732	0.00080397	1p21.2	DEL	VTCN1	chr1:16635053-147159969	0.00063691	7.1824e-12	1p36.13	DEL
GBP1	chr1:84692534-109013907	0.0016732	0.00080397	1p21.2	DEL	YRDC	chr1:16635053-147159969	0.00063691	7.1824e-12	1p36.13	DEL
GBP2	chr1:84692534-109013907	0.0016732	0.00080397	1p21.2	DEL	ZYG11B	chr1:16635053-147159969	0.00063691	7.1824e-12	1p36.13	DEL
GBP3	chr1:84692534-109013907	0.0016732	0.00080397	1p21.2	DEL	PPCS	chr1:16635053-147159969	0.00063691	7.1824e-12	1p36.13	DEL
GFI1	chr1:84692534-109013907	0.0016732	0.00080397	1p21.2	DEL	LIN28	chr1:16635053-147159969	0.00063691	7.1824e-12	1p36.13	DEL
GCLM	chr1:84692534-109013907	0.0016732	0.00080397	1p21.2	DEL	C1orf113	chr1:16635053-147159969	0.00063691	7.1824e-12	1p36.13	DEL
GNG5	chr1:84692534-109013907	0.0016732	0.00080397	1p21.2	DEL	TTLL7	chr1:16635053-147159969	0.00063691	7.1824e-12	1p36.13	DEL
GTF2B	chr1:84692534-109013907	0.0016732	0.00080397	1p21.2	DEL	SNIP1	chr1:16635053-147159969	0.00063691	7.1824e-12	1p36.13	DEL
CYR61	chr1:84692534-109013907	0.0016732	0.00080397	1p21.2	DEL	WDR78	chr1:16635053-147159969	0.00063691	7.1824e-12	1p36.13	DEL
PKN2	chr1:84692534-109013907	0.0016732	0.00080397	1p21.2	DEL	ZMYM1	chr1:16635053-147159969	0.00063691	7.1824e-12	1p36.13	DEL
ABCD3	chr1:84692534-109013907	0.0016732	0.00080397	1p21.2	DEL	RPAP2	chr1:16635053-147159969	0.00063691	7.1824e-12	1p36.13	DEL
SNORD21	chr1:84692534-109013907	0.0016732	0.00080397	1p21.2	DEL	GRRP1	chr1:16635053-147159969	0.00063691	7.1824e-12	1p36.13	DEL
RPL5	chr1:84692534-109013907	0.0016732	0.00080397	1p21.2	DEL	KIAA0319L	chr1:16635053-147159969	0.00063691	7.1824e-12	1p36.13	DEL
TGFBR3	chr1:84692534-109013907	0.0016732	0.00080397	1p21.2	DEL	DHDDS	chr1:16635053-147159969	0.00063691	7.1824e-12	1p36.13	DEL
VCAM1	chr1:84692534-109013907	0.0016732	0.00080397	1p21.2	DEL	DENND2D	chr1:16635053-147159969	0.00063691	7.1824e-12	1p36.13	DEL
EVI5	chr1:84692534-109013907	0.0016732	0.00080397	1p21.2	DEL	GPR177	chr1:16635053-147159969	0.00063691	7.1824e-12	1p36.13	DEL
CDC7	chr1:84692534-109013907	0.0016732	0.00080397	1p21.2	DEL	BXDC5	chr1:16635053-147159969	0.00063691	7.1824e-12	1p36.13	DEL
BCAR3	chr1:84692534-109013907	0.0016732	0.00080397	1p21.2	DEL	SIKE	chr1:16635053-147159969	0.00063691	7.1824e-12	1p36.13	DEL
LMO4	chr1:84692534-109013907	0.0016732	0.00080397	1p21.2	DEL	ZC3H12A	chr1:16635053-147159969	0.00063691	7.1824e-12	1p36.13	DEL
CDC14A	chr1:84692534-109013907	0.0016732	0.00080397	1p21.2	DEL	TRIM45	chr1:16635053-147159969	0.00063691	7.1824e-12	1p36.13	DEL
RTCD1	chr1:84692534-109013907	0.0016732	0.00080397	1p21.2	DEL	ZNF436	chr1:16635053-147159969	0.00063691	7.1824e-12	1p36.13	DEL
BCL10	chr1:84692534-109013907	0.0016732	0.00080397	1p21.2	DEL	TAS1R2	chr1:16635053-147159969	0.00063691	7.1824e-12	1p36.13	DEL
2015-09-01	chr1:84692534-109013907	0.0016732	0.00080397	1p21.2	DEL	GJA9	chr1:16635053-147159969	0.00063691	7.1824e-12	1p36.13	DEL
ARHGAP29	chr1:84692534-109013907	0.0016732	0.00080397	1p21.2	DEL	SYNC1	chr1:16635053-147159969	0.00063691	7.1824e-12	1p36.13	DEL
CLCA3P	chr1:84692534-109013907	0.0016732	0.00080397	1p21.2	DEL	ACTL8	chr1:16635053-147159969	0.00063691	7.1824e-12	1p36.13	DEL
CLCA2	chr1:84692534-109013907	0.0016732	0.00080397	1p21.2	DEL	ANKRD13C	chr1:16635053-147159969	0.00063691	7.1824e-12	1p36.13	DEL
HS2ST1	chr1:84692534-109013907	0.0016732	0.00080397	1p21.2	DEL	TSSK3	chr1:16635053-147159969	0.00063691	7.1824e-12	1p36.13	DEL
LPPR4	chr1:84692534-109013907	0.0016732	0.00080397	1p21.2	DEL	VANGL1	chr1:16635053-147159969	0.00063691	7.1824e-12	1p36.13	DEL
VAV3	chr1:84692534-109013907	0.0016732	0.00080397	1p21.2	DEL	ST6GALNAC5	chr1:16635053-147159969	0.00063691	7.1824e-12	1p36.13	DEL
GLMN	chr1:84692534-109013907	0.0016732	0.00080397	1p21.2	DEL	HYI	chr1:16635053-147159969	0.00063691	7.1824e-12	1p36.13	DEL
CLCA4	chr1:84692534-109013907	0.0016732	0.00080397	1p21.2	DEL	SH3BGRL3	chr1:16635053-147159969	0.00063691	7.1824e-12	1p36.13	DEL
MTF2	chr1:84692534-109013907	0.0016732	0.00080397	1p21.2	DEL	SESN2	chr1:16635053-147159969	0.00063691	7.1824e-12	1p36.13	DEL
NTNG1	chr1:84692534-109013907	0.0016732	0.00080397	1p21.2	DEL	GPR61	chr1:16635053-147159969	0.00063691	7.1824e-12	1p36.13	DEL
KIAA1107	chr1:84692534-109013907	0.0016732	0.00080397	1p21.2	DEL	STK40	chr1:16635053-147159969	0.00063691	7.1824e-12	1p36.13	DEL
SLC35A3	chr1:84692534-109013907	0.0016732	0.00080397	1p21.2	DEL	TM2D1	chr1:16635053-147159969	0.00063691	7.1824e-12	1p36.13	DEL
LRRC8B	chr1:84692534-109013907	0.0016732	0.00080397	1p21.2	DEL	REG4	chr1:16635053-147159969	0.00063691	7.1824e-12	1p36.13	DEL
LPAR3	chr1:84692534-109013907	0.0016732	0.00080397	1p21.2	DEL	C1orf160	chr1:16635053-147159969	0.00063691	7.1824e-12	1p36.13	DEL
DDAH1	chr1:84692534-109013907	0.0016732	0.00080397	1p21.2	DEL	SYDE2	chr1:16635053-147159969	0.00063691	7.1824e-12	1p36.13	DEL
RWDD3	chr1:84692534-109013907	0.0016732	0.00080397	1p21.2	DEL	ZNF644	chr1:16635053-147159969	0.00063691	7.1824e-12	1p36.13	DEL
SNORA66	chr1:84692534-109013907	0.0016732	0.00080397	1p21.2	DEL	USP48	chr1:16635053-147159969	0.00063691	7.1824e-12	1p36.13	DEL
SLC25A24	chr1:84692534-109013907	0.0016732	0.00080397	1p21.2	DEL	ZMYND12	chr1:16635053-147159969	0.00063691	7.1824e-12	1p36.13	DEL
DNTTIP2	chr1:84692534-109013907	0.0016732	0.00080397	1p21.2	DEL	NBPF3	chr1:16635053-147159969	0.00063691	7.1824e-12	1p36.13	DEL
TMED5	chr1:84692534-109013907	0.0016732	0.00080397	1p21.2	DEL	LRRC8C	chr1:16635053-147159969	0.00063691	7.1824e-12	1p36.13	DEL
SH3GLB1	chr1:84692534-109013907	0.0016732	0.00080397	1p21.2	DEL	ZDHHC18	chr1:16635053-147159969	0.00063691	7.1824e-12	1p36.13	DEL
SNX7	chr1:84692534-109013907	0.0016732	0.00080397	1p21.2	DEL	SGIP1	chr1:16635053-147159969	0.00063691	7.1824e-12	1p36.13	DEL
DPH5	chr1:84692534-109013907	0.0016732	0.00080397	1p21.2	DEL	POLR3GL	chr1:16635053-147159969	0.00063691	7.1824e-12	1p36.13	DEL
GPR88	chr1:84692534-109013907	0.0016732	0.00080397	1p21.2	DEL	PROK1	chr1:16635053-147159969	0.00063691	7.1824e-12	1p36.13	DEL
CCDC76	chr1:84692534-109013907	0.0016732	0.00080397	1p21.2	DEL	EFCAB7	chr1:16635053-147159969	0.00063691	7.1824e-12	1p36.13	DEL
ZNHIT6	chr1:84692534-109013907	0.0016732	0.00080397	1p21.2	DEL	NT5C1A	chr1:16635053-147159969	0.00063691	7.1824e-12	1p36.13	DEL
PALMD	chr1:84692534-109013907	0.0016732	0.00080397	1p21.2	DEL	TRIM63	chr1:16635053-147159969	0.00063691	7.1824e-12	1p36.13	DEL
FNBP1L	chr1:84692534-109013907	0.0016732	0.00080397	1p21.2	DEL	PSRC1	chr1:16635053-147159969	0.00063691	7.1824e-12	1p36.13	DEL
LRRC8D	chr1:84692534-109013907	0.0016732	0.00080397	1p21.2	DEL	C1orf90	chr1:16635053-147159969	0.00063691	7.1824e-12	1p36.13	DEL
PRMT6	chr1:84692534-109013907	0.0016732	0.00080397	1p21.2	DEL	HPDL	chr1:16635053-147159969	0.00063691	7.1824e-12	1p36.13	DEL
MCOLN3	chr1:84692534-109013907	0.0016732	0.00080397	1p21.2	DEL	AGBL4	chr1:16635053-147159969	0.00063691	7.1824e-12	1p36.13	DEL
RNPC3	chr1:84692534-109013907	0.0016732	0.00080397	1p21.2	DEL	MFSD2	chr1:16635053-147159969	0.00063691	7.1824e-12	1p36.13	DEL
CCBL2	chr1:84692534-109013907	0.0016732	0.00080397	1p21.2	DEL	ATG4C	chr1:16635053-147159969	0.00063691	7.1824e-12	1p36.13	DEL
ODF2L	chr1:84692534-109013907	0.0016732	0.00080397	1p21.2	DEL	PRPF38A	chr1:16635053-147159969	0.00063691	7.1824e-12	1p36.13	DEL
PTBP2	chr1:84692534-109013907	0.0016732	0.00080397	1p21.2	DEL	SYTL1	chr1:16635053-147159969	0.00063691	7.1824e-12	1p36.13	DEL
DNASE2B	chr1:84692534-109013907	0.0016732	0.00080397	1p21.2	DEL	IGSF21	chr1:16635053-147159969	0.00063691	7.1824e-12	1p36.13	DEL
HIAT1	chr1:84692534-109013907	0.0016732	0.00080397	1p21.2	DEL	LSM10	chr1:16635053-147159969	0.00063691	7.1824e-12	1p36.13	DEL
RPAP2	chr1:84692534-109013907	0.0016732	0.00080397	1p21.2	DEL	C1orf94	chr1:16635053-147159969	0.00063691	7.1824e-12	1p36.13	DEL
RPF1	chr1:84692534-109013907	0.0016732	0.00080397	1p21.2	DEL	FAM40A	chr1:16635053-147159969	0.00063691	7.1824e-12	1p36.13	DEL
SYDE2	chr1:84692534-109013907	0.0016732	0.00080397	1p21.2	DEL	DOCK7	chr1:16635053-147159969	0.00063691	7.1824e-12	1p36.13	DEL
ZNF644	chr1:84692534-109013907	0.0016732	0.00080397	1p21.2	DEL	C1orf201	chr1:16635053-147159969	0.00063691	7.1824e-12	1p36.13	DEL
LRRC8C	chr1:84692534-109013907	0.0016732	0.00080397	1p21.2	DEL	SPOCD1	chr1:16635053-147159969	0.00063691	7.1824e-12	1p36.13	DEL
DNAJA1P5	chr1:84692534-109013907	0.0016732	0.00080397	1p21.2	DEL	ZNF697	chr1:16635053-147159969	0.00063691	7.1824e-12	1p36.13	DEL
GBP4	chr1:84692534-109013907	0.0016732	0.00080397	1p21.2	DEL	BTF3L4	chr1:16635053-147159969	0.00063691	7.1824e-12	1p36.13	DEL
GBP5	chr1:84692534-109013907	0.0016732	0.00080397	1p21.2	DEL	UBXD5	chr1:16635053-147159969	0.00063691	7.1824e-12	1p36.13	DEL
SSX2IP	chr1:84692534-109013907	0.0016732	0.00080397	1p21.2	DEL	NEXN	chr1:16635053-147159969	0.00063691	7.1824e-12	1p36.13	DEL
OLFM3	chr1:84692534-109013907	0.0016732	0.00080397	1p21.2	DEL	ATPIF1	chr1:16635053-147159969	0.00063691	7.1824e-12	1p36.13	DEL
WDR63	chr1:84692534-109013907	0.0016732	0.00080397	1p21.2	DEL	MED8	chr1:16635053-147159969	0.00063691	7.1824e-12	1p36.13	DEL
SLC44A3	chr1:84692534-109013907	0.0016732	0.00080397	1p21.2	DEL	KTI12	chr1:16635053-147159969	0.00063691	7.1824e-12	1p36.13	DEL
LRRC39	chr1:84692534-109013907	0.0016732	0.00080397	1p21.2	DEL	C1orf212	chr1:16635053-147159969	0.00063691	7.1824e-12	1p36.13	DEL
SAMD13	chr1:84692534-109013907	0.0016732	0.00080397	1p21.2	DEL	ADC	chr1:16635053-147159969	0.00063691	7.1824e-12	1p36.13	DEL
C1orf52	chr1:84692534-109013907	0.0016732	0.00080397	1p21.2	DEL	TMEM54	chr1:16635053-147159969	0.00063691	7.1824e-12	1p36.13	DEL
TMEM56	chr1:84692534-109013907	0.0016732	0.00080397	1p21.2	DEL	C1orf59	chr1:16635053-147159969	0.00063691	7.1824e-12	1p36.13	DEL
NBPF4	chr1:84692534-109013907	0.0016732	0.00080397	1p21.2	DEL	TOE1	chr1:16635053-147159969	0.00063691	7.1824e-12	1p36.13	DEL
SLC30A7	chr1:84692534-109013907	0.0016732	0.00080397	1p21.2	DEL	ERMAP	chr1:16635053-147159969	0.00063691	7.1824e-12	1p36.13	DEL
GBP6	chr1:84692534-109013907	0.0016732	0.00080397	1p21.2	DEL	CSMD2	chr1:16635053-147159969	0.00063691	7.1824e-12	1p36.13	DEL
LPPR5	chr1:84692534-109013907	0.0016732	0.00080397	1p21.2	DEL	MYSM1	chr1:16635053-147159969	0.00063691	7.1824e-12	1p36.13	DEL
SASS6	chr1:84692534-109013907	0.0016732	0.00080397	1p21.2	DEL	OSBPL9	chr1:16635053-147159969	0.00063691	7.1824e-12	1p36.13	DEL
HFM1	chr1:84692534-109013907	0.0016732	0.00080397	1p21.2	DEL	OMA1	chr1:16635053-147159969	0.00063691	7.1824e-12	1p36.13	DEL
ALG14	chr1:84692534-109013907	0.0016732	0.00080397	1p21.2	DEL	RAB42	chr1:16635053-147159969	0.00063691	7.1824e-12	1p36.13	DEL
EPHX4	chr1:84692534-109013907	0.0016732	0.00080397	1p21.2	DEL	LRRC42	chr1:16635053-147159969	0.00063691	7.1824e-12	1p36.13	DEL
MCOLN2	chr1:84692534-109013907	0.0016732	0.00080397	1p21.2	DEL	GBP4	chr1:16635053-147159969	0.00063691	7.1824e-12	1p36.13	DEL
COL24A1	chr1:84692534-109013907	0.0016732	0.00080397	1p21.2	DEL	GBP5	chr1:16635053-147159969	0.00063691	7.1824e-12	1p36.13	DEL
ZNF326	chr1:84692534-109013907	0.0016732	0.00080397	1p21.2	DEL	FAM46B	chr1:16635053-147159969	0.00063691	7.1824e-12	1p36.13	DEL
BTBD8	chr1:84692534-109013907	0.0016732	0.00080397	1p21.2	DEL	SSX2IP	chr1:16635053-147159969	0.00063691	7.1824e-12	1p36.13	DEL
LOC339524	chr1:84692534-109013907	0.0016732	0.00080397	1p21.2	DEL	OLFM3	chr1:16635053-147159969	0.00063691	7.1824e-12	1p36.13	DEL
CCDC18	chr1:84692534-109013907	0.0016732	0.00080397	1p21.2	DEL	LOC126661	chr1:16635053-147159969	0.00063691	7.1824e-12	1p36.13	DEL
BARHL2	chr1:84692534-109013907	0.0016732	0.00080397	1p21.2	DEL	C1orf172	chr1:16635053-147159969	0.00063691	7.1824e-12	1p36.13	DEL
HSP90B3P	chr1:84692534-109013907	0.0016732	0.00080397	1p21.2	DEL	WDR63	chr1:16635053-147159969	0.00063691	7.1824e-12	1p36.13	DEL
GBP7	chr1:84692534-109013907	0.0016732	0.00080397	1p21.2	DEL	C1orf161	chr1:16635053-147159969	0.00063691	7.1824e-12	1p36.13	DEL
C1orf146	chr1:84692534-109013907	0.0016732	0.00080397	1p21.2	DEL	SLC44A3	chr1:16635053-147159969	0.00063691	7.1824e-12	1p36.13	DEL
FAM69A	chr1:84692534-109013907	0.0016732	0.00080397	1p21.2	DEL	ATXN7L2	chr1:16635053-147159969	0.00063691	7.1824e-12	1p36.13	DEL
UOX	chr1:84692534-109013907	0.0016732	0.00080397	1p21.2	DEL	ASB17	chr1:16635053-147159969	0.00063691	7.1824e-12	1p36.13	DEL
FRRS1	chr1:84692534-109013907	0.0016732	0.00080397	1p21.2	DEL	TYW3	chr1:16635053-147159969	0.00063691	7.1824e-12	1p36.13	DEL
GBP1P1	chr1:84692534-109013907	0.0016732	0.00080397	1p21.2	DEL	C1orf173	chr1:16635053-147159969	0.00063691	7.1824e-12	1p36.13	DEL
FLJ27354	chr1:84692534-109013907	0.0016732	0.00080397	1p21.2	DEL	LRRC44	chr1:16635053-147159969	0.00063691	7.1824e-12	1p36.13	DEL
MIR137HG	chr1:84692534-109013907	0.0016732	0.00080397	1p21.2	DEL	MYOM3	chr1:16635053-147159969	0.00063691	7.1824e-12	1p36.13	DEL
MIR137	chr1:84692534-109013907	0.0016732	0.00080397	1p21.2	DEL	DMBX1	chr1:16635053-147159969	0.00063691	7.1824e-12	1p36.13	DEL
C1orf180	chr1:84692534-109013907	0.0016732	0.00080397	1p21.2	DEL	TMCO2	chr1:16635053-147159969	0.00063691	7.1824e-12	1p36.13	DEL
FLJ31662	chr1:84692534-109013907	0.0016732	0.00080397	1p21.2	DEL	ZNF684	chr1:16635053-147159969	0.00063691	7.1824e-12	1p36.13	DEL
GEMIN8P4	chr1:84692534-109013907	0.0016732	0.00080397	1p21.2	DEL	C1orf83	chr1:16635053-147159969	0.00063691	7.1824e-12	1p36.13	DEL
RBMXL1	chr1:84692534-109013907	0.0016732	0.00080397	1p21.2	DEL	PODN	chr1:16635053-147159969	0.00063691	7.1824e-12	1p36.13	DEL
LOC646626	chr1:84692534-109013907	0.0016732	0.00080397	1p21.2	DEL	LRRC39	chr1:16635053-147159969	0.00063691	7.1824e-12	1p36.13	DEL
LOC648740	chr1:84692534-109013907	0.0016732	0.00080397	1p21.2	DEL	GJB4	chr1:16635053-147159969	0.00063691	7.1824e-12	1p36.13	DEL
NBPF6	chr1:84692534-109013907	0.0016732	0.00080397	1p21.2	DEL	HMGB4	chr1:16635053-147159969	0.00063691	7.1824e-12	1p36.13	DEL
MIR548D1	chr1:84692534-109013907	0.0016732	0.00080397	1p21.2	DEL	RNF19B	chr1:16635053-147159969	0.00063691	7.1824e-12	1p36.13	DEL
MIR553	chr1:84692534-109013907	0.0016732	0.00080397	1p21.2	DEL	A3GALT2	chr1:16635053-147159969	0.00063691	7.1824e-12	1p36.13	DEL
LOC729970	chr1:84692534-109013907	0.0016732	0.00080397	1p21.2	DEL	C1orf122	chr1:16635053-147159969	0.00063691	7.1824e-12	1p36.13	DEL
LOC729987	chr1:84692534-109013907	0.0016732	0.00080397	1p21.2	DEL	C1orf102	chr1:16635053-147159969	0.00063691	7.1824e-12	1p36.13	DEL
MIR760	chr1:84692534-109013907	0.0016732	0.00080397	1p21.2	DEL	C1orf216	chr1:16635053-147159969	0.00063691	7.1824e-12	1p36.13	DEL
LOC100128787	chr1:84692534-109013907	0.0016732	0.00080397	1p21.2	DEL	KLHDC7A	chr1:16635053-147159969	0.00063691	7.1824e-12	1p36.13	DEL
LOC100129046	chr1:84692534-109013907	0.0016732	0.00080397	1p21.2	DEL	UBXD3	chr1:16635053-147159969	0.00063691	7.1824e-12	1p36.13	DEL
LOC100129138	chr1:84692534-109013907	0.0016732	0.00080397	1p21.2	DEL	C1orf87	chr1:16635053-147159969	0.00063691	7.1824e-12	1p36.13	DEL
LOC100129620	chr1:84692534-109013907	0.0016732	0.00080397	1p21.2	DEL	LIX1L	chr1:16635053-147159969	0.00063691	7.1824e-12	1p36.13	DEL
LOC100131564	chr1:84692534-109013907	0.0016732	0.00080397	1p21.2	DEL	KLF17	chr1:16635053-147159969	0.00063691	7.1824e-12	1p36.13	DEL
MIR548AA1	chr1:84692534-109013907	0.0016732	0.00080397	1p21.2	DEL	TMEM125	chr1:16635053-147159969	0.00063691	7.1824e-12	1p36.13	DEL
LOC100505768	chr1:84692534-109013907	0.0016732	0.00080397	1p21.2	DEL	TMEM77	chr1:16635053-147159969	0.00063691	7.1824e-12	1p36.13	DEL
TMEM56-RWDD3	chr1:84692534-109013907	0.0016732	0.00080397	1p21.2	DEL	C1orf88	chr1:16635053-147159969	0.00063691	7.1824e-12	1p36.13	DEL
MIR2682	chr1:84692534-109013907	0.0016732	0.00080397	1p21.2	DEL	C1orf162	chr1:16635053-147159969	0.00063691	7.1824e-12	1p36.13	DEL
MIR4423	chr1:84692534-109013907	0.0016732	0.00080397	1p21.2	DEL	SYT6	chr1:16635053-147159969	0.00063691	7.1824e-12	1p36.13	DEL
PTEN	chr10:89574877-90348818	0.0096085	0.0014481	10q23.31	DEL	SAMD13	chr1:16635053-147159969	0.00063691	7.1824e-12	1p36.13	DEL
RNLS	chr10:89574877-90348818	0.0096085	0.0014481	10q23.31	DEL	C1orf52	chr1:16635053-147159969	0.00063691	7.1824e-12	1p36.13	DEL
CFL1P1	chr10:89574877-90348818	0.0096085	0.0014481	10q23.31	DEL	TMEM56	chr1:16635053-147159969	0.00063691	7.1824e-12	1p36.13	DEL
KLLN	chr10:89574877-90348818	0.0096085	0.0014481	10q23.31	DEL	UBE2U	chr1:16635053-147159969	0.00063691	7.1824e-12	1p36.13	DEL
hsa-mir-1913	chr6:161083634-171115067	0.0035906	0.0036084	6q27	DEL	HFE2	chr1:16635053-147159969	0.00063691	7.1824e-12	1p36.13	DEL
CCR6	chr6:161083634-171115067	0.0035906	0.0036084	6q27	DEL	ANKRD35	chr1:16635053-147159969	0.00063691	7.1824e-12	1p36.13	DEL
GPR31	chr6:161083634-171115067	0.0035906	0.0036084	6q27	DEL	SLC30A7	chr1:16635053-147159969	0.00063691	7.1824e-12	1p36.13	DEL
KIF25	chr6:161083634-171115067	0.0035906	0.0036084	6q27	DEL	C1orf213	chr1:16635053-147159969	0.00063691	7.1824e-12	1p36.13	DEL
MAP3K4	chr6:161083634-171115067	0.0035906	0.0036084	6q27	DEL	KNCN	chr1:16635053-147159969	0.00063691	7.1824e-12	1p36.13	DEL
MLLT4	chr6:161083634-171115067	0.0035906	0.0036084	6q27	DEL	MOBKL2C	chr1:16635053-147159969	0.00063691	7.1824e-12	1p36.13	DEL
PARK2	chr6:161083634-171115067	0.0035906	0.0036084	6q27	DEL	GLIS1	chr1:16635053-147159969	0.00063691	7.1824e-12	1p36.13	DEL
PDCD2	chr6:161083634-171115067	0.0035906	0.0036084	6q27	DEL	DCDC2B	chr1:16635053-147159969	0.00063691	7.1824e-12	1p36.13	DEL
PLG	chr6:161083634-171115067	0.0035906	0.0036084	6q27	DEL	ZNF362	chr1:16635053-147159969	0.00063691	7.1824e-12	1p36.13	DEL
PSMB1	chr6:161083634-171115067	0.0035906	0.0036084	6q27	DEL	MANEAL	chr1:16635053-147159969	0.00063691	7.1824e-12	1p36.13	DEL
RPS6KA2	chr6:161083634-171115067	0.0035906	0.0036084	6q27	DEL	IL23R	chr1:16635053-147159969	0.00063691	7.1824e-12	1p36.13	DEL
T	chr6:161083634-171115067	0.0035906	0.0036084	6q27	DEL	PDIK1L	chr1:16635053-147159969	0.00063691	7.1824e-12	1p36.13	DEL
TBP	chr6:161083634-171115067	0.0035906	0.0036084	6q27	DEL	CLDN19	chr1:16635053-147159969	0.00063691	7.1824e-12	1p36.13	DEL
TCP10	chr6:161083634-171115067	0.0035906	0.0036084	6q27	DEL	WDR65	chr1:16635053-147159969	0.00063691	7.1824e-12	1p36.13	DEL
TCTE3	chr6:161083634-171115067	0.0035906	0.0036084	6q27	DEL	C1orf210	chr1:16635053-147159969	0.00063691	7.1824e-12	1p36.13	DEL
THBS2	chr6:161083634-171115067	0.0035906	0.0036084	6q27	DEL	C1orf84	chr1:16635053-147159969	0.00063691	7.1824e-12	1p36.13	DEL
RNASET2	chr6:161083634-171115067	0.0035906	0.0036084	6q27	DEL	CCDC24	chr1:16635053-147159969	0.00063691	7.1824e-12	1p36.13	DEL
QKI	chr6:161083634-171115067	0.0035906	0.0036084	6q27	DEL	CCDC17	chr1:16635053-147159969	0.00063691	7.1824e-12	1p36.13	DEL
PDE10A	chr6:161083634-171115067	0.0035906	0.0036084	6q27	DEL	DENND2C	chr1:16635053-147159969	0.00063691	7.1824e-12	1p36.13	DEL
FGFR1OP	chr6:161083634-171115067	0.0035906	0.0036084	6q27	DEL	GBP6	chr1:16635053-147159969	0.00063691	7.1824e-12	1p36.13	DEL
C6orf123	chr6:161083634-171115067	0.0035906	0.0036084	6q27	DEL	PAP2D	chr1:16635053-147159969	0.00063691	7.1824e-12	1p36.13	DEL
DLL1	chr6:161083634-171115067	0.0035906	0.0036084	6q27	DEL	FNDC7	chr1:16635053-147159969	0.00063691	7.1824e-12	1p36.13	DEL
BRP44L	chr6:161083634-171115067	0.0035906	0.0036084	6q27	DEL	IL28RA	chr1:16635053-147159969	0.00063691	7.1824e-12	1p36.13	DEL
UNC93A	chr6:161083634-171115067	0.0035906	0.0036084	6q27	DEL	CITED4	chr1:16635053-147159969	0.00063691	7.1824e-12	1p36.13	DEL
PHF10	chr6:161083634-171115067	0.0035906	0.0036084	6q27	DEL	C1orf177	chr1:16635053-147159969	0.00063691	7.1824e-12	1p36.13	DEL
C6orf70	chr6:161083634-171115067	0.0035906	0.0036084	6q27	DEL	KANK4	chr1:16635053-147159969	0.00063691	7.1824e-12	1p36.13	DEL
AGPAT4	chr6:161083634-171115067	0.0035906	0.0036084	6q27	DEL	SASS6	chr1:16635053-147159969	0.00063691	7.1824e-12	1p36.13	DEL
SMOC2	chr6:161083634-171115067	0.0035906	0.0036084	6q27	DEL	FAM43B	chr1:16635053-147159969	0.00063691	7.1824e-12	1p36.13	DEL
FRMD1	chr6:161083634-171115067	0.0035906	0.0036084	6q27	DEL	PPIAL4	chr1:16635053-147159969	0.00063691	7.1824e-12	1p36.13	DEL
AGPAT4-IT1	chr6:161083634-171115067	0.0035906	0.0036084	6q27	DEL	HFM1	chr1:16635053-147159969	0.00063691	7.1824e-12	1p36.13	DEL
C6orf208	chr6:161083634-171115067	0.0035906	0.0036084	6q27	DEL	PAQR7	chr1:16635053-147159969	0.00063691	7.1824e-12	1p36.13	DEL
TTLL2	chr6:161083634-171115067	0.0035906	0.0036084	6q27	DEL	UBL4B	chr1:16635053-147159969	0.00063691	7.1824e-12	1p36.13	DEL
FAM120B	chr6:161083634-171115067	0.0035906	0.0036084	6q27	DEL	EIF2C3	chr1:16635053-147159969	0.00063691	7.1824e-12	1p36.13	DEL
LINC00473	chr6:161083634-171115067	0.0035906	0.0036084	6q27	DEL	EIF2C4	chr1:16635053-147159969	0.00063691	7.1824e-12	1p36.13	DEL
SFT2D1	chr6:161083634-171115067	0.0035906	0.0036084	6q27	DEL	ALG14	chr1:16635053-147159969	0.00063691	7.1824e-12	1p36.13	DEL
PACRG	chr6:161083634-171115067	0.0035906	0.0036084	6q27	DEL	FAM76A	chr1:16635053-147159969	0.00063691	7.1824e-12	1p36.13	DEL
LOC154449	chr6:161083634-171115067	0.0035906	0.0036084	6q27	DEL	C1orf168	chr1:16635053-147159969	0.00063691	7.1824e-12	1p36.13	DEL
DACT2	chr6:161083634-171115067	0.0035906	0.0036084	6q27	DEL	TMEM61	chr1:16635053-147159969	0.00063691	7.1824e-12	1p36.13	DEL
C6orf118	chr6:161083634-171115067	0.0035906	0.0036084	6q27	DEL	CYP4Z1	chr1:16635053-147159969	0.00063691	7.1824e-12	1p36.13	DEL
WDR27	chr6:161083634-171115067	0.0035906	0.0036084	6q27	DEL	CDCP2	chr1:16635053-147159969	0.00063691	7.1824e-12	1p36.13	DEL
LOC285796	chr6:161083634-171115067	0.0035906	0.0036084	6q27	DEL	SLC5A9	chr1:16635053-147159969	0.00063691	7.1824e-12	1p36.13	DEL
PRR18	chr6:161083634-171115067	0.0035906	0.0036084	6q27	DEL	CC2D1B	chr1:16635053-147159969	0.00063691	7.1824e-12	1p36.13	DEL
C6orf120	chr6:161083634-171115067	0.0035906	0.0036084	6q27	DEL	NBPF11	chr1:16635053-147159969	0.00063691	7.1824e-12	1p36.13	DEL
DKFZp451B082	chr6:161083634-171115067	0.0035906	0.0036084	6q27	DEL	NUDT17	chr1:16635053-147159969	0.00063691	7.1824e-12	1p36.13	DEL
TCP10L2	chr6:161083634-171115067	0.0035906	0.0036084	6q27	DEL	TXLNA	chr1:16635053-147159969	0.00063691	7.1824e-12	1p36.13	DEL
LINC00242	chr6:161083634-171115067	0.0035906	0.0036084	6q27	DEL	TCTEX1D1	chr1:16635053-147159969	0.00063691	7.1824e-12	1p36.13	DEL
LOC441177	chr6:161083634-171115067	0.0035906	0.0036084	6q27	DEL	SPAG17	chr1:16635053-147159969	0.00063691	7.1824e-12	1p36.13	DEL
MLLT4-AS1	chr6:161083634-171115067	0.0035906	0.0036084	6q27	DEL	SLFNL1	chr1:16635053-147159969	0.00063691	7.1824e-12	1p36.13	DEL
HGC6.3	chr6:161083634-171115067	0.0035906	0.0036084	6q27	DEL	HIPK1	chr1:16635053-147159969	0.00063691	7.1824e-12	1p36.13	DEL
LOC100289495	chr6:161083634-171115067	0.0035906	0.0036084	6q27	DEL	SLC44A5	chr1:16635053-147159969	0.00063691	7.1824e-12	1p36.13	DEL
MIR1913	chr6:161083634-171115067	0.0035906	0.0036084	6q27	DEL	AFAR3	chr1:16635053-147159969	0.00063691	7.1824e-12	1p36.13	DEL
MIR3939	chr6:161083634-171115067	0.0035906	0.0036084	6q27	DEL	FNDC5	chr1:16635053-147159969	0.00063691	7.1824e-12	1p36.13	DEL
CAHM	chr6:161083634-171115067	0.0035906	0.0036084	6q27	DEL	ABHD7	chr1:16635053-147159969	0.00063691	7.1824e-12	1p36.13	DEL
MIR4644	chr6:161083634-171115067	0.0035906	0.0036084	6q27	DEL	C1orf62	chr1:16635053-147159969	0.00063691	7.1824e-12	1p36.13	DEL
hsa-mir-202	chr10:99362218-135534747	0.021214	0.0059816	10q25.1	DEL	TMCO4	chr1:16635053-147159969	0.00063691	7.1824e-12	1p36.13	DEL
hsa-mir-378c	chr10:99362218-135534747	0.021214	0.0059816	10q25.1	DEL	MCOLN2	chr1:16635053-147159969	0.00063691	7.1824e-12	1p36.13	DEL
hsa-mir-4297	chr10:99362218-135534747	0.021214	0.0059816	10q25.1	DEL	COL24A1	chr1:16635053-147159969	0.00063691	7.1824e-12	1p36.13	DEL
hsa-mir-4296	chr10:99362218-135534747	0.021214	0.0059816	10q25.1	DEL	PCSK9	chr1:16635053-147159969	0.00063691	7.1824e-12	1p36.13	DEL
hsa-mir-2110	chr10:99362218-135534747	0.021214	0.0059816	10q25.1	DEL	ST6GALNAC3	chr1:16635053-147159969	0.00063691	7.1824e-12	1p36.13	DEL
hsa-mir-4295	chr10:99362218-135534747	0.021214	0.0059816	10q25.1	DEL	ZNF683	chr1:16635053-147159969	0.00063691	7.1824e-12	1p36.13	DEL
hsa-mir-548e	chr10:99362218-135534747	0.021214	0.0059816	10q25.1	DEL	NEGR1	chr1:16635053-147159969	0.00063691	7.1824e-12	1p36.13	DEL
hsa-mir-609	chr10:99362218-135534747	0.021214	0.0059816	10q25.1	DEL	CYP4X1	chr1:16635053-147159969	0.00063691	7.1824e-12	1p36.13	DEL
hsa-mir-936	chr10:99362218-135534747	0.021214	0.0059816	10q25.1	DEL	MAGI3	chr1:16635053-147159969	0.00063691	7.1824e-12	1p36.13	DEL
hsa-mir-1307	chr10:99362218-135534747	0.021214	0.0059816	10q25.1	DEL	BEST4	chr1:16635053-147159969	0.00063691	7.1824e-12	1p36.13	DEL
hsa-mir-146b	chr10:99362218-135534747	0.021214	0.0059816	10q25.1	DEL	FAM19A3	chr1:16635053-147159969	0.00063691	7.1824e-12	1p36.13	DEL
hsa-mir-3158-1	chr10:99362218-135534747	0.021214	0.0059816	10q25.1	DEL	CYP4A22	chr1:16635053-147159969	0.00063691	7.1824e-12	1p36.13	DEL
hsa-mir-608	chr10:99362218-135534747	0.021214	0.0059816	10q25.1	DEL	NBPF15	chr1:16635053-147159969	0.00063691	7.1824e-12	1p36.13	DEL
hsa-mir-1287	chr10:99362218-135534747	0.021214	0.0059816	10q25.1	DEL	FAM102B	chr1:16635053-147159969	0.00063691	7.1824e-12	1p36.13	DEL
ACADSB	chr10:99362218-135534747	0.021214	0.0059816	10q25.1	DEL	SYPL2	chr1:16635053-147159969	0.00063691	7.1824e-12	1p36.13	DEL
ADAM8	chr10:99362218-135534747	0.021214	0.0059816	10q25.1	DEL	CYB561D1	chr1:16635053-147159969	0.00063691	7.1824e-12	1p36.13	DEL
ADD3	chr10:99362218-135534747	0.021214	0.0059816	10q25.1	DEL	ANKRD34A	chr1:16635053-147159969	0.00063691	7.1824e-12	1p36.13	DEL
ADRA2A	chr10:99362218-135534747	0.021214	0.0059816	10q25.1	DEL	RSPO1	chr1:16635053-147159969	0.00063691	7.1824e-12	1p36.13	DEL
ADRB1	chr10:99362218-135534747	0.021214	0.0059816	10q25.1	DEL	EPHA10	chr1:16635053-147159969	0.00063691	7.1824e-12	1p36.13	DEL
ARL3	chr10:99362218-135534747	0.021214	0.0059816	10q25.1	DEL	ZNF326	chr1:16635053-147159969	0.00063691	7.1824e-12	1p36.13	DEL
BNIP3	chr10:99362218-135534747	0.021214	0.0059816	10q25.1	DEL	BTBD8	chr1:16635053-147159969	0.00063691	7.1824e-12	1p36.13	DEL
CASP7	chr10:99362218-135534747	0.021214	0.0059816	10q25.1	DEL	FAM80A	chr1:16635053-147159969	0.00063691	7.1824e-12	1p36.13	DEL
CHUK	chr10:99362218-135534747	0.021214	0.0059816	10q25.1	DEL	PPM1J	chr1:16635053-147159969	0.00063691	7.1824e-12	1p36.13	DEL
ABCC2	chr10:99362218-135534747	0.021214	0.0059816	10q25.1	DEL	FAM151A	chr1:16635053-147159969	0.00063691	7.1824e-12	1p36.13	DEL
COL17A1	chr10:99362218-135534747	0.021214	0.0059816	10q25.1	DEL	ZBTB8OS	chr1:16635053-147159969	0.00063691	7.1824e-12	1p36.13	DEL
COX15	chr10:99362218-135534747	0.021214	0.0059816	10q25.1	DEL	TFAP2E	chr1:16635053-147159969	0.00063691	7.1824e-12	1p36.13	DEL
CPN1	chr10:99362218-135534747	0.021214	0.0059816	10q25.1	DEL	ZNF642	chr1:16635053-147159969	0.00063691	7.1824e-12	1p36.13	DEL
CTBP2	chr10:99362218-135534747	0.021214	0.0059816	10q25.1	DEL	CCDC18	chr1:16635053-147159969	0.00063691	7.1824e-12	1p36.13	DEL
CYP2E1	chr10:99362218-135534747	0.021214	0.0059816	10q25.1	DEL	MYBPHL	chr1:16635053-147159969	0.00063691	7.1824e-12	1p36.13	DEL
CYP17A1	chr10:99362218-135534747	0.021214	0.0059816	10q25.1	DEL	BARHL2	chr1:16635053-147159969	0.00063691	7.1824e-12	1p36.13	DEL
DMBT1	chr10:99362218-135534747	0.021214	0.0059816	10q25.1	DEL	NBPF7	chr1:16635053-147159969	0.00063691	7.1824e-12	1p36.13	DEL
DOCK1	chr10:99362218-135534747	0.021214	0.0059816	10q25.1	DEL	TCTEX1D4	chr1:16635053-147159969	0.00063691	7.1824e-12	1p36.13	DEL
DUSP5	chr10:99362218-135534747	0.021214	0.0059816	10q25.1	DEL	SERINC2	chr1:16635053-147159969	0.00063691	7.1824e-12	1p36.13	DEL
ECHS1	chr10:99362218-135534747	0.021214	0.0059816	10q25.1	DEL	MGC52498	chr1:16635053-147159969	0.00063691	7.1824e-12	1p36.13	DEL
EMX2	chr10:99362218-135534747	0.021214	0.0059816	10q25.1	DEL	PADI6	chr1:16635053-147159969	0.00063691	7.1824e-12	1p36.13	DEL
FGF8	chr10:99362218-135534747	0.021214	0.0059816	10q25.1	DEL	BMP8A	chr1:16635053-147159969	0.00063691	7.1824e-12	1p36.13	DEL
FGFR2	chr10:99362218-135534747	0.021214	0.0059816	10q25.1	DEL	CCDC23	chr1:16635053-147159969	0.00063691	7.1824e-12	1p36.13	DEL
GFRA1	chr10:99362218-135534747	0.021214	0.0059816	10q25.1	DEL	C1orf175	chr1:16635053-147159969	0.00063691	7.1824e-12	1p36.13	DEL
GOT1	chr10:99362218-135534747	0.021214	0.0059816	10q25.1	DEL	FAM73A	chr1:16635053-147159969	0.00063691	7.1824e-12	1p36.13	DEL
PRLHR	chr10:99362218-135534747	0.021214	0.0059816	10q25.1	DEL	CATSPER4	chr1:16635053-147159969	0.00063691	7.1824e-12	1p36.13	DEL
GPR26	chr10:99362218-135534747	0.021214	0.0059816	10q25.1	DEL	NSUN4	chr1:16635053-147159969	0.00063691	7.1824e-12	1p36.13	DEL
GRK5	chr10:99362218-135534747	0.021214	0.0059816	10q25.1	DEL	LOC388610	chr1:16635053-147159969	0.00063691	7.1824e-12	1p36.13	DEL
HABP2	chr10:99362218-135534747	0.021214	0.0059816	10q25.1	DEL	CD164L2	chr1:16635053-147159969	0.00063691	7.1824e-12	1p36.13	DEL
HMX2	chr10:99362218-135534747	0.021214	0.0059816	10q25.1	DEL	LDLRAD1	chr1:16635053-147159969	0.00063691	7.1824e-12	1p36.13	DEL
TLX1	chr10:99362218-135534747	0.021214	0.0059816	10q25.1	DEL	GBP7	chr1:16635053-147159969	0.00063691	7.1824e-12	1p36.13	DEL
HPS1	chr10:99362218-135534747	0.021214	0.0059816	10q25.1	DEL	C1orf146	chr1:16635053-147159969	0.00063691	7.1824e-12	1p36.13	DEL
INPP5A	chr10:99362218-135534747	0.021214	0.0059816	10q25.1	DEL	FAM69A	chr1:16635053-147159969	0.00063691	7.1824e-12	1p36.13	DEL
ABLIM1	chr10:99362218-135534747	0.021214	0.0059816	10q25.1	DEL	SLC6A17	chr1:16635053-147159969	0.00063691	7.1824e-12	1p36.13	DEL
MGMT	chr10:99362218-135534747	0.021214	0.0059816	10q25.1	DEL	NOTCH2NL	chr1:16635053-147159969	0.00063691	7.1824e-12	1p36.13	DEL
MKI67	chr10:99362218-135534747	0.021214	0.0059816	10q25.1	DEL	PLA2G2C	chr1:16635053-147159969	0.00063691	7.1824e-12	1p36.13	DEL
MXI1	chr10:99362218-135534747	0.021214	0.0059816	10q25.1	DEL	FRRS1	chr1:16635053-147159969	0.00063691	7.1824e-12	1p36.13	DEL
NDUFB8	chr10:99362218-135534747	0.021214	0.0059816	10q25.1	DEL	TMEM200B	chr1:16635053-147159969	0.00063691	7.1824e-12	1p36.13	DEL
NFKB2	chr10:99362218-135534747	0.021214	0.0059816	10q25.1	DEL	SH2D5	chr1:16635053-147159969	0.00063691	7.1824e-12	1p36.13	DEL
NRAP	chr10:99362218-135534747	0.021214	0.0059816	10q25.1	DEL	C1orf130	chr1:16635053-147159969	0.00063691	7.1824e-12	1p36.13	DEL
OAT	chr10:99362218-135534747	0.021214	0.0059816	10q25.1	DEL	C1orf141	chr1:16635053-147159969	0.00063691	7.1824e-12	1p36.13	DEL
PAX2	chr10:99362218-135534747	0.021214	0.0059816	10q25.1	DEL	NBPF20	chr1:16635053-147159969	0.00063691	7.1824e-12	1p36.13	DEL
PITX3	chr10:99362218-135534747	0.021214	0.0059816	10q25.1	DEL	LDLRAD2	chr1:16635053-147159969	0.00063691	7.1824e-12	1p36.13	DEL
PNLIP	chr10:99362218-135534747	0.021214	0.0059816	10q25.1	DEL	LHX8	chr1:16635053-147159969	0.00063691	7.1824e-12	1p36.13	DEL
PNLIPRP1	chr10:99362218-135534747	0.021214	0.0059816	10q25.1	DEL	C1orf151	chr1:16635053-147159969	0.00063691	7.1824e-12	1p36.13	DEL
PNLIPRP2	chr10:99362218-135534747	0.021214	0.0059816	10q25.1	DEL	LOC440585	chr1:16635053-147159969	0.00063691	7.1824e-12	1p36.13	DEL
HTRA1	chr10:99362218-135534747	0.021214	0.0059816	10q25.1	DEL	BCL2L15	chr1:16635053-147159969	0.00063691	7.1824e-12	1p36.13	DEL
PSD	chr10:99362218-135534747	0.021214	0.0059816	10q25.1	DEL	NBPF10	chr1:16635053-147159969	0.00063691	7.1824e-12	1p36.13	DEL
PTPRE	chr10:99362218-135534747	0.021214	0.0059816	10q25.1	DEL	C1orf190	chr1:16635053-147159969	0.00063691	7.1824e-12	1p36.13	DEL
RGS10	chr10:99362218-135534747	0.021214	0.0059816	10q25.1	DEL	PEF1	chr1:16635053-147159969	0.00063691	7.1824e-12	1p36.13	DEL
SCD	chr10:99362218-135534747	0.021214	0.0059816	10q25.1	DEL	LOC606495	chr1:16635053-147159969	0.00063691	7.1824e-12	1p36.13	DEL
SFRP5	chr10:99362218-135534747	0.021214	0.0059816	10q25.1	DEL	KIAA0754	chr1:16635053-147159969	0.00063691	7.1824e-12	1p36.13	DEL
FBXW4	chr10:99362218-135534747	0.021214	0.0059816	10q25.1	DEL	LOC644928	chr1:16635053-147159969	0.00063691	7.1824e-12	1p36.13	DEL
SLC18A2	chr10:99362218-135534747	0.021214	0.0059816	10q25.1	DEL	LOC645441	chr1:16635053-147159969	0.00063691	7.1824e-12	1p36.13	DEL
TAF5	chr10:99362218-135534747	0.021214	0.0059816	10q25.1	DEL	ZBTB8	chr1:16635053-147159969	0.00063691	7.1824e-12	1p36.13	DEL
TCF7L2	chr10:99362218-135534747	0.021214	0.0059816	10q25.1	DEL	FAM108A3	chr1:16635053-147159969	0.00063691	7.1824e-12	1p36.13	DEL
TECTB	chr10:99362218-135534747	0.021214	0.0059816	10q25.1	DEL	GPR89A	chr1:16635053-147159969	0.00063691	7.1824e-12	1p36.13	DEL
TIAL1	chr10:99362218-135534747	0.021214	0.0059816	10q25.1	DEL	FAM72B	chr1:16635053-147159969	0.00063691	7.1824e-12	1p36.13	DEL
UROS	chr10:99362218-135534747	0.021214	0.0059816	10q25.1	DEL	LOC728621	chr1:16635053-147159969	0.00063691	7.1824e-12	1p36.13	DEL
WNT8B	chr10:99362218-135534747	0.021214	0.0059816	10q25.1	DEL	LOC728912	chr1:16635053-147159969	0.00063691	7.1824e-12	1p36.13	DEL
XPNPEP1	chr10:99362218-135534747	0.021214	0.0059816	10q25.1	DEL	GPR89C	chr1:16635053-147159969	0.00063691	7.1824e-12	1p36.13	DEL
SHOC2	chr10:99362218-135534747	0.021214	0.0059816	10q25.1	DEL	NBPF16	chr1:16635053-147159969	0.00063691	7.1824e-12	1p36.13	DEL
ADAM12	chr10:99362218-135534747	0.021214	0.0059816	10q25.1	DEL	SNHG3-RCC1	chr1:16635053-147159969	0.00063691	7.1824e-12	1p36.13	DEL
UTF1	chr10:99362218-135534747	0.021214	0.0059816	10q25.1	DEL	ZNF595	chr4:1-328850	2.8009e-11	2.8009e-11	4p16.3	DEL
EIF3A	chr10:99362218-135534747	0.021214	0.0059816	10q25.1	DEL	ZNF718	chr4:1-328850	2.8009e-11	2.8009e-11	4p16.3	DEL
GBF1	chr10:99362218-135534747	0.021214	0.0059816	10q25.1	DEL	GNB1	chr1:1617780-1836473	2.3358e-06	1.11e-10	1p36.33	DEL
LDB1	chr10:99362218-135534747	0.021214	0.0059816	10q25.1	DEL	SLC35E2	chr1:1617780-1836473	2.3358e-06	1.11e-10	1p36.33	DEL
BTRC	chr10:99362218-135534747	0.021214	0.0059816	10q25.1	DEL	NADK	chr1:1617780-1836473	2.3358e-06	1.11e-10	1p36.33	DEL
PKD2L1	chr10:99362218-135534747	0.021214	0.0059816	10q25.1	DEL	CDC2L2	chr1:1617780-1836473	2.3358e-06	1.11e-10	1p36.33	DEL
INA	chr10:99362218-135534747	0.021214	0.0059816	10q25.1	DEL	PRAMEF2	chr1:12775460-12931262	0.00010414	4.6818e-10	1p36.21	DEL
SMC3	chr10:99362218-135534747	0.021214	0.0059816	10q25.1	DEL	HNRPCL1	chr1:12775460-12931262	0.00010414	4.6818e-10	1p36.21	DEL
NEURL	chr10:99362218-135534747	0.021214	0.0059816	10q25.1	DEL	PRAMEF10	chr1:12775460-12931262	0.00010414	4.6818e-10	1p36.21	DEL
BUB3	chr10:99362218-135534747	0.021214	0.0059816	10q25.1	DEL	PRAMEF8	chr1:12775460-12931262	0.00010414	4.6818e-10	1p36.21	DEL
NOLC1	chr10:99362218-135534747	0.021214	0.0059816	10q25.1	DEL	PRAMEF4	chr1:12775460-12931262	0.00010414	4.6818e-10	1p36.21	DEL
GSTO1	chr10:99362218-135534747	0.021214	0.0059816	10q25.1	DEL	PRAMEF6	chr1:12775460-12931262	0.00010414	4.6818e-10	1p36.21	DEL
BAG3	chr10:99362218-135534747	0.021214	0.0059816	10q25.1	DEL	PRAMEF7	chr1:12775460-12931262	0.00010414	4.6818e-10	1p36.21	DEL
SH3PXD2A	chr10:99362218-135534747	0.021214	0.0059816	10q25.1	DEL	NBPF14	chr1:146297809-148024301	1.3883e-08	1.3883e-08	1q21.1	DEL
FAM53B	chr10:99362218-135534747	0.021214	0.0059816	10q25.1	DEL	PPIAL4	chr1:146297809-148024301	1.3883e-08	1.3883e-08	1q21.1	DEL
SLK	chr10:99362218-135534747	0.021214	0.0059816	10q25.1	DEL	NBPF15	chr1:146297809-148024301	1.3883e-08	1.3883e-08	1q21.1	DEL
DCLRE1A	chr10:99362218-135534747	0.021214	0.0059816	10q25.1	DEL	NBPF10	chr1:146297809-148024301	1.3883e-08	1.3883e-08	1q21.1	DEL
ACTR1A	chr10:99362218-135534747	0.021214	0.0059816	10q25.1	DEL	NBPF16	chr1:146297809-148024301	1.3883e-08	1.3883e-08	1q21.1	DEL
SMNDC1	chr10:99362218-135534747	0.021214	0.0059816	10q25.1	DEL	UGT2B28	chr4:70114693-70380480	5.325e-06	3.0672e-06	4q13.2	DEL
NPM3	chr10:99362218-135534747	0.021214	0.0059816	10q25.1	DEL	hsa-mir-122	chr18:53549289-54269389	1.6292e-05	1.6292e-05	18q21.31	DEL
GLRX3	chr10:99362218-135534747	0.021214	0.0059816	10q25.1	DEL	NEDD4L	chr18:53549289-54269389	1.6292e-05	1.6292e-05	18q21.31	DEL
DPYSL4	chr10:99362218-135534747	0.021214	0.0059816	10q25.1	DEL	PSG11	chr19:48130899-48263913	1.6695e-05	1.6695e-05	19q13.31	DEL
TACC2	chr10:99362218-135534747	0.021214	0.0059816	10q25.1	DEL	CSF2RA	chrX:265796-1415799	1.6695e-05	1.7586e-05	Xp22.33	DEL
ERLIN1	chr10:99362218-135534747	0.021214	0.0059816	10q25.1	DEL	SHOX	chrX:265796-1415799	1.6695e-05	1.7586e-05	Xp22.33	DEL
LBX1	chr10:99362218-135534747	0.021214	0.0059816	10q25.1	DEL	CRLF2	chrX:265796-1415799	1.6695e-05	1.7586e-05	Xp22.33	DEL
MGEA5	chr10:99362218-135534747	0.021214	0.0059816	10q25.1	DEL	ZFPM1	chr16:86667272-87148784	0.00041355	2.0252e-05	16q24.2	DEL
TUBGCP2	chr10:99362218-135534747	0.021214	0.0059816	10q25.1	DEL	FAM86B1	chr8:11888845-12629806	2.8888e-05	2.6771e-05	8p23.1	DEL
PRDX3	chr10:99362218-135534747	0.021214	0.0059816	10q25.1	DEL	DEFB130	chr8:11888845-12629806	2.8888e-05	2.6771e-05	8p23.1	DEL
VAX1	chr10:99362218-135534747	0.021214	0.0059816	10q25.1	DEL	DUB3	chr8:11888845-12629806	2.8888e-05	2.6771e-05	8p23.1	DEL
ATE1	chr10:99362218-135534747	0.021214	0.0059816	10q25.1	DEL	DEFB134	chr8:11888845-12629806	2.8888e-05	2.6771e-05	8p23.1	DEL
SEC23IP	chr10:99362218-135534747	0.021214	0.0059816	10q25.1	DEL	LOC728957	chr8:11888845-12629806	2.8888e-05	2.6771e-05	8p23.1	DEL
RAB11FIP2	chr10:99362218-135534747	0.021214	0.0059816	10q25.1	DEL	CHST6	chr16:74023303-74122168	0.010584	5.8102e-05	16q23.1	DEL
INPP5F	chr10:99362218-135534747	0.021214	0.0059816	10q25.1	DEL	TMEM170	chr16:74023303-74122168	0.010584	5.8102e-05	16q23.1	DEL
DUX4	chr10:99362218-135534747	0.021214	0.0059816	10q25.1	DEL	TP53TG3	chr16:31834685-45172862	0.00013616	0.00012554	16p11.2	DEL
NT5C2	chr10:99362218-135534747	0.021214	0.0059816	10q25.1	DEL	LOC729355	chr16:31834685-45172862	0.00013616	0.00012554	16p11.2	DEL
PDCD11	chr10:99362218-135534747	0.021214	0.0059816	10q25.1	DEL	TPTE	chr21:1-10061090	0.00032425	0.00030933	21p11.2	DEL
SORCS3	chr10:99362218-135534747	0.021214	0.0059816	10q25.1	DEL	LRP5L	chr22:24045824-24294287	0.00047563	0.000469	22q11.23	DEL
PPRC1	chr10:99362218-135534747	0.021214	0.0059816	10q25.1	DEL	FAM75A7	chr9:42708731-66482789	0.0027823	0.00070782	9p11.2	DEL
FAM175B	chr10:99362218-135534747	0.021214	0.0059816	10q25.1	DEL	ANKRD20A3	chr9:42708731-66482789	0.0027823	0.00070782	9p11.2	DEL
DNMBP	chr10:99362218-135534747	0.021214	0.0059816	10q25.1	DEL	ANKRD20A2	chr9:42708731-66482789	0.0027823	0.00070782	9p11.2	DEL
DPCD	chr10:99362218-135534747	0.021214	0.0059816	10q25.1	DEL	FAM75A5	chr9:42708731-66482789	0.0027823	0.00070782	9p11.2	DEL
SEC31B	chr10:99362218-135534747	0.021214	0.0059816	10q25.1	DEL	SLC2A3	chr12:7837977-8077280	0.00075169	0.00073142	12p13.31	DEL
ATRNL1	chr10:99362218-135534747	0.021214	0.0059816	10q25.1	DEL	SLC2A14	chr12:7837977-8077280	0.00075169	0.00073142	12p13.31	DEL
C10orf137	chr10:99362218-135534747	0.021214	0.0059816	10q25.1	DEL	NPIP	chr16:14897366-15042936	0.00088384	0.0008688	16p13.11	DEL
CNNM1	chr10:99362218-135534747	0.021214	0.0059816	10q25.1	DEL	PDXDC1	chr16:14897366-15042936	0.00088384	0.0008688	16p13.11	DEL
DUX2	chr10:99362218-135534747	0.021214	0.0059816	10q25.1	DEL	LPA	chr6:160686761-161043576	0.0019466	0.00093364	6q25.3	DEL
PDCD4	chr10:99362218-135534747	0.021214	0.0059816	10q25.1	DEL	SLC22A3	chr6:160686761-161043576	0.0019466	0.00093364	6q25.3	DEL
VENTX	chr10:99362218-135534747	0.021214	0.0059816	10q25.1	DEL	LPAL2	chr6:160686761-161043576	0.0019466	0.00093364	6q25.3	DEL
C10orf28	chr10:99362218-135534747	0.021214	0.0059816	10q25.1	DEL	PTEN	chr10:89546226-90040613	0.0013564	0.0013717	10q23.31	DEL
POLL	chr10:99362218-135534747	0.021214	0.0059816	10q25.1	DEL	hsa-mir-620	chr12:112393327-132349534	0.0013564	0.0014419	12q24.31	DEL
KCNIP2	chr10:99362218-135534747	0.021214	0.0059816	10q25.1	DEL	ACADS	chr12:112393327-132349534	0.0013564	0.0014419	12q24.31	DEL
CUZD1	chr10:99362218-135534747	0.021214	0.0059816	10q25.1	DEL	BCL7A	chr12:112393327-132349534	0.0013564	0.0014419	12q24.31	DEL
CALY	chr10:99362218-135534747	0.021214	0.0059816	10q25.1	DEL	SCARB1	chr12:112393327-132349534	0.0013564	0.0014419	12q24.31	DEL
CALHM2	chr10:99362218-135534747	0.021214	0.0059816	10q25.1	DEL	COX6A1	chr12:112393327-132349534	0.0013564	0.0014419	12q24.31	DEL
CUTC	chr10:99362218-135534747	0.021214	0.0059816	10q25.1	DEL	EIF2B1	chr12:112393327-132349534	0.0013564	0.0014419	12q24.31	DEL
CHST15	chr10:99362218-135534747	0.021214	0.0059816	10q25.1	DEL	STX2	chr12:112393327-132349534	0.0013564	0.0014419	12q24.31	DEL
SUFU	chr10:99362218-135534747	0.021214	0.0059816	10q25.1	DEL	GOLGA3	chr12:112393327-132349534	0.0013564	0.0014419	12q24.31	DEL
ACSL5	chr10:99362218-135534747	0.021214	0.0059816	10q25.1	DEL	GTF2H3	chr12:112393327-132349534	0.0013564	0.0014419	12q24.31	DEL
ZRANB1	chr10:99362218-135534747	0.021214	0.0059816	10q25.1	DEL	HPD	chr12:112393327-132349534	0.0013564	0.0014419	12q24.31	DEL
TTC40	chr10:99362218-135534747	0.021214	0.0059816	10q25.1	DEL	MMP17	chr12:112393327-132349534	0.0013564	0.0014419	12q24.31	DEL
NSMCE4A	chr10:99362218-135534747	0.021214	0.0059816	10q25.1	DEL	MSI1	chr12:112393327-132349534	0.0013564	0.0014419	12q24.31	DEL
CNNM2	chr10:99362218-135534747	0.021214	0.0059816	10q25.1	DEL	NOS1	chr12:112393327-132349534	0.0013564	0.0014419	12q24.31	DEL
C10orf26	chr10:99362218-135534747	0.021214	0.0059816	10q25.1	DEL	P2RX4	chr12:112393327-132349534	0.0013564	0.0014419	12q24.31	DEL
C10orf118	chr10:99362218-135534747	0.021214	0.0059816	10q25.1	DEL	P2RX7	chr12:112393327-132349534	0.0013564	0.0014419	12q24.31	DEL
CRTAC1	chr10:99362218-135534747	0.021214	0.0059816	10q25.1	DEL	PEBP1	chr12:112393327-132349534	0.0013564	0.0014419	12q24.31	DEL
CWF19L1	chr10:99362218-135534747	0.021214	0.0059816	10q25.1	DEL	PLA2G1B	chr12:112393327-132349534	0.0013564	0.0014419	12q24.31	DEL
PI4K2A	chr10:99362218-135534747	0.021214	0.0059816	10q25.1	DEL	POLE	chr12:112393327-132349534	0.0013564	0.0014419	12q24.31	DEL
HIF1AN	chr10:99362218-135534747	0.021214	0.0059816	10q25.1	DEL	PRKAB1	chr12:112393327-132349534	0.0013564	0.0014419	12q24.31	DEL
WDR11	chr10:99362218-135534747	0.021214	0.0059816	10q25.1	DEL	PSMD9	chr12:112393327-132349534	0.0013564	0.0014419	12q24.31	DEL
FAM178A	chr10:99362218-135534747	0.021214	0.0059816	10q25.1	DEL	PXMP2	chr12:112393327-132349534	0.0013564	0.0014419	12q24.31	DEL
DHX32	chr10:99362218-135534747	0.021214	0.0059816	10q25.1	DEL	PXN	chr12:112393327-132349534	0.0013564	0.0014419	12q24.31	DEL
PPP2R2D	chr10:99362218-135534747	0.021214	0.0059816	10q25.1	DEL	RAN	chr12:112393327-132349534	0.0013564	0.0014419	12q24.31	DEL
FAM45B	chr10:99362218-135534747	0.021214	0.0059816	10q25.1	DEL	RFC5	chr12:112393327-132349534	0.0013564	0.0014419	12q24.31	DEL
TDRD1	chr10:99362218-135534747	0.021214	0.0059816	10q25.1	DEL	RPLP0	chr12:112393327-132349534	0.0013564	0.0014419	12q24.31	DEL
BCCIP	chr10:99362218-135534747	0.021214	0.0059816	10q25.1	DEL	CLIP1	chr12:112393327-132349534	0.0013564	0.0014419	12q24.31	DEL
C10orf2	chr10:99362218-135534747	0.021214	0.0059816	10q25.1	DEL	SFRS8	chr12:112393327-132349534	0.0013564	0.0014419	12q24.31	DEL
ENTPD7	chr10:99362218-135534747	0.021214	0.0059816	10q25.1	DEL	TBX5	chr12:112393327-132349534	0.0013564	0.0014419	12q24.31	DEL
AS3MT	chr10:99362218-135534747	0.021214	0.0059816	10q25.1	DEL	TBX3	chr12:112393327-132349534	0.0013564	0.0014419	12q24.31	DEL
GPAM	chr10:99362218-135534747	0.021214	0.0059816	10q25.1	DEL	HNF1A	chr12:112393327-132349534	0.0013564	0.0014419	12q24.31	DEL
KIAA1598	chr10:99362218-135534747	0.021214	0.0059816	10q25.1	DEL	UBC	chr12:112393327-132349534	0.0013564	0.0014419	12q24.31	DEL
FAM160B1	chr10:99362218-135534747	0.021214	0.0059816	10q25.1	DEL	ZNF10	chr12:112393327-132349534	0.0013564	0.0014419	12q24.31	DEL
SEMA4G	chr10:99362218-135534747	0.021214	0.0059816	10q25.1	DEL	ZNF26	chr12:112393327-132349534	0.0013564	0.0014419	12q24.31	DEL
PLEKHA1	chr10:99362218-135534747	0.021214	0.0059816	10q25.1	DEL	ZNF84	chr12:112393327-132349534	0.0013564	0.0014419	12q24.31	DEL
AVPI1	chr10:99362218-135534747	0.021214	0.0059816	10q25.1	DEL	ZNF140	chr12:112393327-132349534	0.0013564	0.0014419	12q24.31	DEL
HPSE2	chr10:99362218-135534747	0.021214	0.0059816	10q25.1	DEL	CDK2AP1	chr12:112393327-132349534	0.0013564	0.0014419	12q24.31	DEL
FAM204A	chr10:99362218-135534747	0.021214	0.0059816	10q25.1	DEL	ULK1	chr12:112393327-132349534	0.0013564	0.0014419	12q24.31	DEL
LHPP	chr10:99362218-135534747	0.021214	0.0059816	10q25.1	DEL	DENR	chr12:112393327-132349534	0.0013564	0.0014419	12q24.31	DEL
IKZF5	chr10:99362218-135534747	0.021214	0.0059816	10q25.1	DEL	OASL	chr12:112393327-132349534	0.0013564	0.0014419	12q24.31	DEL
ZDHHC6	chr10:99362218-135534747	0.021214	0.0059816	10q25.1	DEL	DYNLL1	chr12:112393327-132349534	0.0013564	0.0014419	12q24.31	DEL
CUEDC2	chr10:99362218-135534747	0.021214	0.0059816	10q25.1	DEL	SFRS9	chr12:112393327-132349534	0.0013564	0.0014419	12q24.31	DEL
FBXL15	chr10:99362218-135534747	0.021214	0.0059816	10q25.1	DEL	HRK	chr12:112393327-132349534	0.0013564	0.0014419	12q24.31	DEL
C10orf76	chr10:99362218-135534747	0.021214	0.0059816	10q25.1	DEL	GPR109B	chr12:112393327-132349534	0.0013564	0.0014419	12q24.31	DEL
HPS6	chr10:99362218-135534747	0.021214	0.0059816	10q25.1	DEL	HIP1R	chr12:112393327-132349534	0.0013564	0.0014419	12q24.31	DEL
TMEM180	chr10:99362218-135534747	0.021214	0.0059816	10q25.1	DEL	PIWIL1	chr12:112393327-132349534	0.0013564	0.0014419	12q24.31	DEL
MCMBP	chr10:99362218-135534747	0.021214	0.0059816	10q25.1	DEL	CABP1	chr12:112393327-132349534	0.0013564	0.0014419	12q24.31	DEL
C10orf95	chr10:99362218-135534747	0.021214	0.0059816	10q25.1	DEL	NCOR2	chr12:112393327-132349534	0.0013564	0.0014419	12q24.31	DEL
C10orf81	chr10:99362218-135534747	0.021214	0.0059816	10q25.1	DEL	KNTC1	chr12:112393327-132349534	0.0013564	0.0014419	12q24.31	DEL
PDZD7	chr10:99362218-135534747	0.021214	0.0059816	10q25.1	DEL	KIAA0152	chr12:112393327-132349534	0.0013564	0.0014419	12q24.31	DEL
OBFC1	chr10:99362218-135534747	0.021214	0.0059816	10q25.1	DEL	RBM19	chr12:112393327-132349534	0.0013564	0.0014419	12q24.31	DEL
C10orf88	chr10:99362218-135534747	0.021214	0.0059816	10q25.1	DEL	RNF10	chr12:112393327-132349534	0.0013564	0.0014419	12q24.31	DEL
WDR96	chr10:99362218-135534747	0.021214	0.0059816	10q25.1	DEL	MPHOSPH9	chr12:112393327-132349534	0.0013564	0.0014419	12q24.31	DEL
LRRC27	chr10:99362218-135534747	0.021214	0.0059816	10q25.1	DEL	CAMKK2	chr12:112393327-132349534	0.0013564	0.0014419	12q24.31	DEL
TRIM8	chr10:99362218-135534747	0.021214	0.0059816	10q25.1	DEL	ZNF268	chr12:112393327-132349534	0.0013564	0.0014419	12q24.31	DEL
KAZALD1	chr10:99362218-135534747	0.021214	0.0059816	10q25.1	DEL	TMED2	chr12:112393327-132349534	0.0013564	0.0014419	12q24.31	DEL
SFXN3	chr10:99362218-135534747	0.021214	0.0059816	10q25.1	DEL	GCN1L1	chr12:112393327-132349534	0.0013564	0.0014419	12q24.31	DEL
SLC25A28	chr10:99362218-135534747	0.021214	0.0059816	10q25.1	DEL	RAB35	chr12:112393327-132349534	0.0013564	0.0014419	12q24.31	DEL
ELOVL3	chr10:99362218-135534747	0.021214	0.0059816	10q25.1	DEL	U1SNRNPBP	chr12:112393327-132349534	0.0013564	0.0014419	12q24.31	DEL
MARVELD1	chr10:99362218-135534747	0.021214	0.0059816	10q25.1	DEL	CIT	chr12:112393327-132349534	0.0013564	0.0014419	12q24.31	DEL
PCGF6	chr10:99362218-135534747	0.021214	0.0059816	10q25.1	DEL	FZD10	chr12:112393327-132349534	0.0013564	0.0014419	12q24.31	DEL
LOXL4	chr10:99362218-135534747	0.021214	0.0059816	10q25.1	DEL	MLXIP	chr12:112393327-132349534	0.0013564	0.0014419	12q24.31	DEL
GPR123	chr10:99362218-135534747	0.021214	0.0059816	10q25.1	DEL	P2RX2	chr12:112393327-132349534	0.0013564	0.0014419	12q24.31	DEL
LZTS2	chr10:99362218-135534747	0.021214	0.0059816	10q25.1	DEL	FBXO21	chr12:112393327-132349534	0.0013564	0.0014419	12q24.31	DEL
NKX6-2	chr10:99362218-135534747	0.021214	0.0059816	10q25.1	DEL	ANKLE2	chr12:112393327-132349534	0.0013564	0.0014419	12q24.31	DEL
MRPL43	chr10:99362218-135534747	0.021214	0.0059816	10q25.1	DEL	MED13L	chr12:112393327-132349534	0.0013564	0.0014419	12q24.31	DEL
AFAP1L2	chr10:99362218-135534747	0.021214	0.0059816	10q25.1	DEL	SIRT4	chr12:112393327-132349534	0.0013564	0.0014419	12q24.31	DEL
PYROXD2	chr10:99362218-135534747	0.021214	0.0059816	10q25.1	DEL	ABCB9	chr12:112393327-132349534	0.0013564	0.0014419	12q24.31	DEL
USMG5	chr10:99362218-135534747	0.021214	0.0059816	10q25.1	DEL	RIMBP2	chr12:112393327-132349534	0.0013564	0.0014419	12q24.31	DEL
KNDC1	chr10:99362218-135534747	0.021214	0.0059816	10q25.1	DEL	ATP6V0A2	chr12:112393327-132349534	0.0013564	0.0014419	12q24.31	DEL
ITPRIP	chr10:99362218-135534747	0.021214	0.0059816	10q25.1	DEL	FBXW8	chr12:112393327-132349534	0.0013564	0.0014419	12q24.31	DEL
LINC00263	chr10:99362218-135534747	0.021214	0.0059816	10q25.1	DEL	HSPB8	chr12:112393327-132349534	0.0013564	0.0014419	12q24.31	DEL
MTG1	chr10:99362218-135534747	0.021214	0.0059816	10q25.1	DEL	GPR81	chr12:112393327-132349534	0.0013564	0.0014419	12q24.31	DEL
BBIP1	chr10:99362218-135534747	0.021214	0.0059816	10q25.1	DEL	GALNT9	chr12:112393327-132349534	0.0013564	0.0014419	12q24.31	DEL
FANK1	chr10:99362218-135534747	0.021214	0.0059816	10q25.1	DEL	ARL6IP4	chr12:112393327-132349534	0.0013564	0.0014419	12q24.31	DEL
SYCE1	chr10:99362218-135534747	0.021214	0.0059816	10q25.1	DEL	TAOK3	chr12:112393327-132349534	0.0013564	0.0014419	12q24.31	DEL
SORCS1	chr10:99362218-135534747	0.021214	0.0059816	10q25.1	DEL	POP5	chr12:112393327-132349534	0.0013564	0.0014419	12q24.31	DEL
PRAP1	chr10:99362218-135534747	0.021214	0.0059816	10q25.1	DEL	ANAPC5	chr12:112393327-132349534	0.0013564	0.0014419	12q24.31	DEL
ZNF511	chr10:99362218-135534747	0.021214	0.0059816	10q25.1	DEL	TRIAP1	chr12:112393327-132349534	0.0013564	0.0014419	12q24.31	DEL
C10orf90	chr10:99362218-135534747	0.021214	0.0059816	10q25.1	DEL	RHOF	chr12:112393327-132349534	0.0013564	0.0014419	12q24.31	DEL
BTBD16	chr10:99362218-135534747	0.021214	0.0059816	10q25.1	DEL	FLJ20674	chr12:112393327-132349534	0.0013564	0.0014419	12q24.31	DEL
FAM24A	chr10:99362218-135534747	0.021214	0.0059816	10q25.1	DEL	TESC	chr12:112393327-132349534	0.0013564	0.0014419	12q24.31	DEL
PSTK	chr10:99362218-135534747	0.021214	0.0059816	10q25.1	DEL	SBNO1	chr12:112393327-132349534	0.0013564	0.0014419	12q24.31	DEL
MORN4	chr10:99362218-135534747	0.021214	0.0059816	10q25.1	DEL	ZCCHC8	chr12:112393327-132349534	0.0013564	0.0014419	12q24.31	DEL
ZFYVE27	chr10:99362218-135534747	0.021214	0.0059816	10q25.1	DEL	CHFR	chr12:112393327-132349534	0.0013564	0.0014419	12q24.31	DEL
MMP21	chr10:99362218-135534747	0.021214	0.0059816	10q25.1	DEL	WSB2	chr12:112393327-132349534	0.0013564	0.0014419	12q24.31	DEL
SFXN2	chr10:99362218-135534747	0.021214	0.0059816	10q25.1	DEL	DIABLO	chr12:112393327-132349534	0.0013564	0.0014419	12q24.31	DEL
PDZD8	chr10:99362218-135534747	0.021214	0.0059816	10q25.1	DEL	PITPNM2	chr12:112393327-132349534	0.0013564	0.0014419	12q24.31	DEL
C10orf32	chr10:99362218-135534747	0.021214	0.0059816	10q25.1	DEL	EP400	chr12:112393327-132349534	0.0013564	0.0014419	12q24.31	DEL
GSTO2	chr10:99362218-135534747	0.021214	0.0059816	10q25.1	DEL	DHX37	chr12:112393327-132349534	0.0013564	0.0014419	12q24.31	DEL
SFR1	chr10:99362218-135534747	0.021214	0.0059816	10q25.1	DEL	DDX55	chr12:112393327-132349534	0.0013564	0.0014419	12q24.31	DEL
CALHM3	chr10:99362218-135534747	0.021214	0.0059816	10q25.1	DEL	SUDS3	chr12:112393327-132349534	0.0013564	0.0014419	12q24.31	DEL
CTAGE7P	chr10:99362218-135534747	0.021214	0.0059816	10q25.1	DEL	C12orf43	chr12:112393327-132349534	0.0013564	0.0014419	12q24.31	DEL
CLRN3	chr10:99362218-135534747	0.021214	0.0059816	10q25.1	DEL	VPS33A	chr12:112393327-132349534	0.0013564	0.0014419	12q24.31	DEL
PNLIPRP3	chr10:99362218-135534747	0.021214	0.0059816	10q25.1	DEL	RSRC2	chr12:112393327-132349534	0.0013564	0.0014419	12q24.31	DEL
SFXN4	chr10:99362218-135534747	0.021214	0.0059816	10q25.1	DEL	AACS	chr12:112393327-132349534	0.0013564	0.0014419	12q24.31	DEL
CPXM2	chr10:99362218-135534747	0.021214	0.0059816	10q25.1	DEL	NOC4L	chr12:112393327-132349534	0.0013564	0.0014419	12q24.31	DEL
TRUB1	chr10:99362218-135534747	0.021214	0.0059816	10q25.1	DEL	B3GNT4	chr12:112393327-132349534	0.0013564	0.0014419	12q24.31	DEL
VTI1A	chr10:99362218-135534747	0.021214	0.0059816	10q25.1	DEL	OGFOD2	chr12:112393327-132349534	0.0013564	0.0014419	12q24.31	DEL
LOC143188	chr10:99362218-135534747	0.021214	0.0059816	10q25.1	DEL	VPS37B	chr12:112393327-132349534	0.0013564	0.0014419	12q24.31	DEL
C10orf82	chr10:99362218-135534747	0.021214	0.0059816	10q25.1	DEL	C12orf49	chr12:112393327-132349534	0.0013564	0.0014419	12q24.31	DEL
C10orf46	chr10:99362218-135534747	0.021214	0.0059816	10q25.1	DEL	TCTN2	chr12:112393327-132349534	0.0013564	0.0014419	12q24.31	DEL
NKX2-3	chr10:99362218-135534747	0.021214	0.0059816	10q25.1	DEL	RNF34	chr12:112393327-132349534	0.0013564	0.0014419	12q24.31	DEL
CCDC147	chr10:99362218-135534747	0.021214	0.0059816	10q25.1	DEL	CCDC92	chr12:112393327-132349534	0.0013564	0.0014419	12q24.31	DEL
C10orf91	chr10:99362218-135534747	0.021214	0.0059816	10q25.1	DEL	PUS1	chr12:112393327-132349534	0.0013564	0.0014419	12q24.31	DEL
PWWP2B	chr10:99362218-135534747	0.021214	0.0059816	10q25.1	DEL	COQ5	chr12:112393327-132349534	0.0013564	0.0014419	12q24.31	DEL
EMX2OS	chr10:99362218-135534747	0.021214	0.0059816	10q25.1	DEL	KIAA1853	chr12:112393327-132349534	0.0013564	0.0014419	12q24.31	DEL
PPAPDC1A	chr10:99362218-135534747	0.021214	0.0059816	10q25.1	DEL	CCDC62	chr12:112393327-132349534	0.0013564	0.0014419	12q24.31	DEL
PAOX	chr10:99362218-135534747	0.021214	0.0059816	10q25.1	DEL	FBXL10	chr12:112393327-132349534	0.0013564	0.0014419	12q24.31	DEL
FAM24B	chr10:99362218-135534747	0.021214	0.0059816	10q25.1	DEL	UNC119B	chr12:112393327-132349534	0.0013564	0.0014419	12q24.31	DEL
EBF3	chr10:99362218-135534747	0.021214	0.0059816	10q25.1	DEL	ORAI1	chr12:112393327-132349534	0.0013564	0.0014419	12q24.31	DEL
CALHM1	chr10:99362218-135534747	0.021214	0.0059816	10q25.1	DEL	RNFT2	chr12:112393327-132349534	0.0013564	0.0014419	12q24.31	DEL
CASC2	chr10:99362218-135534747	0.021214	0.0059816	10q25.1	DEL	ZNF605	chr12:112393327-132349534	0.0013564	0.0014419	12q24.31	DEL
TCERG1L	chr10:99362218-135534747	0.021214	0.0059816	10q25.1	DEL	C12orf65	chr12:112393327-132349534	0.0013564	0.0014419	12q24.31	DEL
HSPA12A	chr10:99362218-135534747	0.021214	0.0059816	10q25.1	DEL	CCDC64	chr12:112393327-132349534	0.0013564	0.0014419	12q24.31	DEL
C10orf125	chr10:99362218-135534747	0.021214	0.0059816	10q25.1	DEL	TMEM132B	chr12:112393327-132349534	0.0013564	0.0014419	12q24.31	DEL
JAKMIP3	chr10:99362218-135534747	0.021214	0.0059816	10q25.1	DEL	TMEM132D	chr12:112393327-132349534	0.0013564	0.0014419	12q24.31	DEL
STK32C	chr10:99362218-135534747	0.021214	0.0059816	10q25.1	DEL	SLC15A4	chr12:112393327-132349534	0.0013564	0.0014419	12q24.31	DEL
BLOC1S2	chr10:99362218-135534747	0.021214	0.0059816	10q25.1	DEL	SPPL3	chr12:112393327-132349534	0.0013564	0.0014419	12q24.31	DEL
RBM20	chr10:99362218-135534747	0.021214	0.0059816	10q25.1	DEL	BRI3BP	chr12:112393327-132349534	0.0013564	0.0014419	12q24.31	DEL
LOC282997	chr10:99362218-135534747	0.021214	0.0059816	10q25.1	DEL	FAM101A	chr12:112393327-132349534	0.0013564	0.0014419	12q24.31	DEL
LOC283038	chr10:99362218-135534747	0.021214	0.0059816	10q25.1	DEL	ZNF664	chr12:112393327-132349534	0.0013564	0.0014419	12q24.31	DEL
LOC283089	chr10:99362218-135534747	0.021214	0.0059816	10q25.1	DEL	TMEM120B	chr12:112393327-132349534	0.0013564	0.0014419	12q24.31	DEL
KCNK18	chr10:99362218-135534747	0.021214	0.0059816	10q25.1	DEL	WDR66	chr12:112393327-132349534	0.0013564	0.0014419	12q24.31	DEL
VWA2	chr10:99362218-135534747	0.021214	0.0059816	10q25.1	DEL	GLT1D1	chr12:112393327-132349534	0.0013564	0.0014419	12q24.31	DEL
NANOS1	chr10:99362218-135534747	0.021214	0.0059816	10q25.1	DEL	CCDC60	chr12:112393327-132349534	0.0013564	0.0014419	12q24.31	DEL
HMX3	chr10:99362218-135534747	0.021214	0.0059816	10q25.1	DEL	PGAM5	chr12:112393327-132349534	0.0013564	0.0014419	12q24.31	DEL
NHLRC2	chr10:99362218-135534747	0.021214	0.0059816	10q25.1	DEL	RILPL2	chr12:112393327-132349534	0.0013564	0.0014419	12q24.31	DEL
C10orf96	chr10:99362218-135534747	0.021214	0.0059816	10q25.1	DEL	DNAH10	chr12:112393327-132349534	0.0013564	0.0014419	12q24.31	DEL
FLJ46361	chr10:99362218-135534747	0.021214	0.0059816	10q25.1	DEL	LRRC43	chr12:112393327-132349534	0.0013564	0.0014419	12q24.31	DEL
ENO4	chr10:99362218-135534747	0.021214	0.0059816	10q25.1	DEL	GPR133	chr12:112393327-132349534	0.0013564	0.0014419	12q24.31	DEL
ARMS2	chr10:99362218-135534747	0.021214	0.0059816	10q25.1	DEL	MORN3	chr12:112393327-132349534	0.0013564	0.0014419	12q24.31	DEL
C10orf122	chr10:99362218-135534747	0.021214	0.0059816	10q25.1	DEL	KSR2	chr12:112393327-132349534	0.0013564	0.0014419	12q24.31	DEL
LOC387723	chr10:99362218-135534747	0.021214	0.0059816	10q25.1	DEL	GATC	chr12:112393327-132349534	0.0013564	0.0014419	12q24.31	DEL
GUCY2GP	chr10:99362218-135534747	0.021214	0.0059816	10q25.1	DEL	DDX51	chr12:112393327-132349534	0.0013564	0.0014419	12q24.31	DEL
NKX1-2	chr10:99362218-135534747	0.021214	0.0059816	10q25.1	DEL	GPR109A	chr12:112393327-132349534	0.0013564	0.0014419	12q24.31	DEL
FLJ41350	chr10:99362218-135534747	0.021214	0.0059816	10q25.1	DEL	RILPL1	chr12:112393327-132349534	0.0013564	0.0014419	12q24.31	DEL
C10orf120	chr10:99362218-135534747	0.021214	0.0059816	10q25.1	DEL	IL31	chr12:112393327-132349534	0.0013564	0.0014419	12q24.31	DEL
LOC399815	chr10:99362218-135534747	0.021214	0.0059816	10q25.1	DEL	SETD8	chr12:112393327-132349534	0.0013564	0.0014419	12q24.31	DEL
METTL10	chr10:99362218-135534747	0.021214	0.0059816	10q25.1	DEL	FLJ42957	chr12:112393327-132349534	0.0013564	0.0014419	12q24.31	DEL
FLJ37035	chr10:99362218-135534747	0.021214	0.0059816	10q25.1	DEL	LOC643246	chr12:112393327-132349534	0.0013564	0.0014419	12q24.31	DEL
FOXI2	chr10:99362218-135534747	0.021214	0.0059816	10q25.1	DEL	hsa-mir-570	chr3:40555264-197126601	0.0013564	0.0014637	3p22.1	DEL
FLJ46300	chr10:99362218-135534747	0.021214	0.0059816	10q25.1	DEL	hsa-mir-944	chr3:40555264-197126601	0.0013564	0.0014637	3p22.1	DEL
LOC399829	chr10:99362218-135534747	0.021214	0.0059816	10q25.1	DEL	hsa-mir-28	chr3:40555264-197126601	0.0013564	0.0014637	3p22.1	DEL
SPRNP1	chr10:99362218-135534747	0.021214	0.0059816	10q25.1	DEL	hsa-mir-569	chr3:40555264-197126601	0.0013564	0.0014637	3p22.1	DEL
GOLGA7B	chr10:99362218-135534747	0.021214	0.0059816	10q25.1	DEL	hsa-mir-551b	chr3:40555264-197126601	0.0013564	0.0014637	3p22.1	DEL
FAM45A	chr10:99362218-135534747	0.021214	0.0059816	10q25.1	DEL	hsa-mir-16-2	chr3:40555264-197126601	0.0013564	0.0014637	3p22.1	DEL
FRG2B	chr10:99362218-135534747	0.021214	0.0059816	10q25.1	DEL	hsa-mir-198	chr3:40555264-197126601	0.0013564	0.0014637	3p22.1	DEL
SPRN	chr10:99362218-135534747	0.021214	0.0059816	10q25.1	DEL	hsa-mir-568	chr3:40555264-197126601	0.0013564	0.0014637	3p22.1	DEL
MIR146B	chr10:99362218-135534747	0.021214	0.0059816	10q25.1	DEL	hsa-mir-567	chr3:40555264-197126601	0.0013564	0.0014637	3p22.1	DEL
MIR202	chr10:99362218-135534747	0.021214	0.0059816	10q25.1	DEL	hsa-mir-135a-1	chr3:40555264-197126601	0.0013564	0.0014637	3p22.1	DEL
NPS	chr10:99362218-135534747	0.021214	0.0059816	10q25.1	DEL	hsa-let-7g	chr3:40555264-197126601	0.0013564	0.0014637	3p22.1	DEL
LOC619207	chr10:99362218-135534747	0.021214	0.0059816	10q25.1	DEL	hsa-mir-566	chr3:40555264-197126601	0.0013564	0.0014637	3p22.1	DEL
SNORA19	chr10:99362218-135534747	0.021214	0.0059816	10q25.1	DEL	hsa-mir-191	chr3:40555264-197126601	0.0013564	0.0014637	3p22.1	DEL
FAM196A	chr10:99362218-135534747	0.021214	0.0059816	10q25.1	DEL	hsa-mir-565	chr3:40555264-197126601	0.0013564	0.0014637	3p22.1	DEL
RPL13AP6	chr10:99362218-135534747	0.021214	0.0059816	10q25.1	DEL	hsa-mir-564	chr3:40555264-197126601	0.0013564	0.0014637	3p22.1	DEL
DUX4L7	chr10:99362218-135534747	0.021214	0.0059816	10q25.1	DEL	hsa-mir-138-1	chr3:40555264-197126601	0.0013564	0.0014637	3p22.1	DEL
DUX4L6	chr10:99362218-135534747	0.021214	0.0059816	10q25.1	DEL	AADAC	chr3:40555264-197126601	0.0013564	0.0014637	3p22.1	DEL
DUX4L5	chr10:99362218-135534747	0.021214	0.0059816	10q25.1	DEL	ACPP	chr3:40555264-197126601	0.0013564	0.0014637	3p22.1	DEL
DUX4L3	chr10:99362218-135534747	0.021214	0.0059816	10q25.1	DEL	ACTL6A	chr3:40555264-197126601	0.0013564	0.0014637	3p22.1	DEL
SNORA12	chr10:99362218-135534747	0.021214	0.0059816	10q25.1	DEL	ACY1	chr3:40555264-197126601	0.0013564	0.0014637	3p22.1	DEL
MIR608	chr10:99362218-135534747	0.021214	0.0059816	10q25.1	DEL	ADCY5	chr3:40555264-197126601	0.0013564	0.0014637	3p22.1	DEL
MIR609	chr10:99362218-135534747	0.021214	0.0059816	10q25.1	DEL	ADPRH	chr3:40555264-197126601	0.0013564	0.0014637	3p22.1	DEL
DUX4L2	chr10:99362218-135534747	0.021214	0.0059816	10q25.1	DEL	AGTR1	chr3:40555264-197126601	0.0013564	0.0014637	3p22.1	DEL
LOC729020	chr10:99362218-135534747	0.021214	0.0059816	10q25.1	DEL	AHSG	chr3:40555264-197126601	0.0013564	0.0014637	3p22.1	DEL
TLX1NB	chr10:99362218-135534747	0.021214	0.0059816	10q25.1	DEL	ALAS1	chr3:40555264-197126601	0.0013564	0.0014637	3p22.1	DEL
MIR936	chr10:99362218-135534747	0.021214	0.0059816	10q25.1	DEL	ALCAM	chr3:40555264-197126601	0.0013564	0.0014637	3p22.1	DEL
LOC100169752	chr10:99362218-135534747	0.021214	0.0059816	10q25.1	DEL	AMT	chr3:40555264-197126601	0.0013564	0.0014637	3p22.1	DEL
DNMBP-AS1	chr10:99362218-135534747	0.021214	0.0059816	10q25.1	DEL	APEH	chr3:40555264-197126601	0.0013564	0.0014637	3p22.1	DEL
LOC100289509	chr10:99362218-135534747	0.021214	0.0059816	10q25.1	DEL	APOD	chr3:40555264-197126601	0.0013564	0.0014637	3p22.1	DEL
MIR1287	chr10:99362218-135534747	0.021214	0.0059816	10q25.1	DEL	ARF4	chr3:40555264-197126601	0.0013564	0.0014637	3p22.1	DEL
MIR1307	chr10:99362218-135534747	0.021214	0.0059816	10q25.1	DEL	RHOA	chr3:40555264-197126601	0.0013564	0.0014637	3p22.1	DEL
MIR2110	chr10:99362218-135534747	0.021214	0.0059816	10q25.1	DEL	ATP1B3	chr3:40555264-197126601	0.0013564	0.0014637	3p22.1	DEL
MIR378C	chr10:99362218-135534747	0.021214	0.0059816	10q25.1	DEL	ATP6V1A	chr3:40555264-197126601	0.0013564	0.0014637	3p22.1	DEL
MIR4297	chr10:99362218-135534747	0.021214	0.0059816	10q25.1	DEL	ATR	chr3:40555264-197126601	0.0013564	0.0014637	3p22.1	DEL
MIR3158-1	chr10:99362218-135534747	0.021214	0.0059816	10q25.1	DEL	BCHE	chr3:40555264-197126601	0.0013564	0.0014637	3p22.1	DEL
MIR4295	chr10:99362218-135534747	0.021214	0.0059816	10q25.1	DEL	BCL6	chr3:40555264-197126601	0.0013564	0.0014637	3p22.1	DEL
MIR3158-2	chr10:99362218-135534747	0.021214	0.0059816	10q25.1	DEL	FOXL2	chr3:40555264-197126601	0.0013564	0.0014637	3p22.1	DEL
MIR4296	chr10:99362218-135534747	0.021214	0.0059816	10q25.1	DEL	CACNA1D	chr3:40555264-197126601	0.0013564	0.0014637	3p22.1	DEL
MIR3941	chr10:99362218-135534747	0.021214	0.0059816	10q25.1	DEL	SLC25A20	chr3:40555264-197126601	0.0013564	0.0014637	3p22.1	DEL
MIR3663	chr10:99362218-135534747	0.021214	0.0059816	10q25.1	DEL	CAMP	chr3:40555264-197126601	0.0013564	0.0014637	3p22.1	DEL
MIR3944	chr10:99362218-135534747	0.021214	0.0059816	10q25.1	DEL	CASR	chr3:40555264-197126601	0.0013564	0.0014637	3p22.1	DEL
LOC100505761	chr10:99362218-135534747	0.021214	0.0059816	10q25.1	DEL	CBLB	chr3:40555264-197126601	0.0013564	0.0014637	3p22.1	DEL
LOC100505839	chr10:99362218-135534747	0.021214	0.0059816	10q25.1	DEL	CCK	chr3:40555264-197126601	0.0013564	0.0014637	3p22.1	DEL
LOC100505933	chr10:99362218-135534747	0.021214	0.0059816	10q25.1	DEL	CD80	chr3:40555264-197126601	0.0013564	0.0014637	3p22.1	DEL
C10orf32-AS3MT	chr10:99362218-135534747	0.021214	0.0059816	10q25.1	DEL	CD86	chr3:40555264-197126601	0.0013564	0.0014637	3p22.1	DEL
FAM24B-CUZD1	chr10:99362218-135534747	0.021214	0.0059816	10q25.1	DEL	CD47	chr3:40555264-197126601	0.0013564	0.0014637	3p22.1	DEL
MIR4680	chr10:99362218-135534747	0.021214	0.0059816	10q25.1	DEL	CDC25A	chr3:40555264-197126601	0.0013564	0.0014637	3p22.1	DEL
MIR4483	chr10:99362218-135534747	0.021214	0.0059816	10q25.1	DEL	CISH	chr3:40555264-197126601	0.0013564	0.0014637	3p22.1	DEL
MIR4682	chr10:99362218-135534747	0.021214	0.0059816	10q25.1	DEL	AP2M1	chr3:40555264-197126601	0.0013564	0.0014637	3p22.1	DEL
MIR4482-1	chr10:99362218-135534747	0.021214	0.0059816	10q25.1	DEL	CLCN2	chr3:40555264-197126601	0.0013564	0.0014637	3p22.1	DEL
MIR4484	chr10:99362218-135534747	0.021214	0.0059816	10q25.1	DEL	CCR1	chr3:40555264-197126601	0.0013564	0.0014637	3p22.1	DEL
MIR4681	chr10:99362218-135534747	0.021214	0.0059816	10q25.1	DEL	CCR2	chr3:40555264-197126601	0.0013564	0.0014637	3p22.1	DEL
MIR4685	chr10:99362218-135534747	0.021214	0.0059816	10q25.1	DEL	CCR3	chr3:40555264-197126601	0.0013564	0.0014637	3p22.1	DEL
ATXN3	chr14:92196444-92796406	0.0074979	0.0075047	14q32.12	DEL	CCR5	chr3:40555264-197126601	0.0013564	0.0014637	3p22.1	DEL
NDUFB1	chr14:92196444-92796406	0.0074979	0.0075047	14q32.12	DEL	CCBP2	chr3:40555264-197126601	0.0013564	0.0014637	3p22.1	DEL
TRIP11	chr14:92196444-92796406	0.0074979	0.0075047	14q32.12	DEL	COL7A1	chr3:40555264-197126601	0.0013564	0.0014637	3p22.1	DEL
FBLN5	chr14:92196444-92796406	0.0074979	0.0075047	14q32.12	DEL	COL8A1	chr3:40555264-197126601	0.0013564	0.0014637	3p22.1	DEL
CPSF2	chr14:92196444-92796406	0.0074979	0.0075047	14q32.12	DEL	CP	chr3:40555264-197126601	0.0013564	0.0014637	3p22.1	DEL
TC2N	chr14:92196444-92796406	0.0074979	0.0075047	14q32.12	DEL	CPA3	chr3:40555264-197126601	0.0013564	0.0014637	3p22.1	DEL
hsa-mir-4321	chr19:1648192-2350207	0.0080466	0.0077795	19p13.3	DEL	CPB1	chr3:40555264-197126601	0.0013564	0.0014637	3p22.1	DEL
hsa-mir-1909	chr19:1648192-2350207	0.0080466	0.0077795	19p13.3	DEL	CPN2	chr3:40555264-197126601	0.0013564	0.0014637	3p22.1	DEL
AMH	chr19:1648192-2350207	0.0080466	0.0077795	19p13.3	DEL	CPOX	chr3:40555264-197126601	0.0013564	0.0014637	3p22.1	DEL
CSNK1G2	chr19:1648192-2350207	0.0080466	0.0077795	19p13.3	DEL	CRYGS	chr3:40555264-197126601	0.0013564	0.0014637	3p22.1	DEL
MKNK2	chr19:1648192-2350207	0.0080466	0.0077795	19p13.3	DEL	CSTA	chr3:40555264-197126601	0.0013564	0.0014637	3p22.1	DEL
OAZ1	chr19:1648192-2350207	0.0080466	0.0077795	19p13.3	DEL	CTNNB1	chr3:40555264-197126601	0.0013564	0.0014637	3p22.1	DEL
SF3A2	chr19:1648192-2350207	0.0080466	0.0077795	19p13.3	DEL	CYP8B1	chr3:40555264-197126601	0.0013564	0.0014637	3p22.1	DEL
AP3D1	chr19:1648192-2350207	0.0080466	0.0077795	19p13.3	DEL	DAG1	chr3:40555264-197126601	0.0013564	0.0014637	3p22.1	DEL
LSM7	chr19:1648192-2350207	0.0080466	0.0077795	19p13.3	DEL	DGKG	chr3:40555264-197126601	0.0013564	0.0014637	3p22.1	DEL
PLEKHJ1	chr19:1648192-2350207	0.0080466	0.0077795	19p13.3	DEL	DNASE1L3	chr3:40555264-197126601	0.0013564	0.0014637	3p22.1	DEL
BTBD2	chr19:1648192-2350207	0.0080466	0.0077795	19p13.3	DEL	DOCK3	chr3:40555264-197126601	0.0013564	0.0014637	3p22.1	DEL
REXO1	chr19:1648192-2350207	0.0080466	0.0077795	19p13.3	DEL	DRD3	chr3:40555264-197126601	0.0013564	0.0014637	3p22.1	DEL
FAM108A1	chr19:1648192-2350207	0.0080466	0.0077795	19p13.3	DEL	DUSP7	chr3:40555264-197126601	0.0013564	0.0014637	3p22.1	DEL
KLF16	chr19:1648192-2350207	0.0080466	0.0077795	19p13.3	DEL	DVL3	chr3:40555264-197126601	0.0013564	0.0014637	3p22.1	DEL
DOT1L	chr19:1648192-2350207	0.0080466	0.0077795	19p13.3	DEL	ECT2	chr3:40555264-197126601	0.0013564	0.0014637	3p22.1	DEL
IZUMO4	chr19:1648192-2350207	0.0080466	0.0077795	19p13.3	DEL	CELSR3	chr3:40555264-197126601	0.0013564	0.0014637	3p22.1	DEL
SCAMP4	chr19:1648192-2350207	0.0080466	0.0077795	19p13.3	DEL	EHHADH	chr3:40555264-197126601	0.0013564	0.0014637	3p22.1	DEL
ADAT3	chr19:1648192-2350207	0.0080466	0.0077795	19p13.3	DEL	EIF4A2	chr3:40555264-197126601	0.0013564	0.0014637	3p22.1	DEL
JSRP1	chr19:1648192-2350207	0.0080466	0.0077795	19p13.3	DEL	EIF4G1	chr3:40555264-197126601	0.0013564	0.0014637	3p22.1	DEL
MOB3A	chr19:1648192-2350207	0.0080466	0.0077795	19p13.3	DEL	EPHA3	chr3:40555264-197126601	0.0013564	0.0014637	3p22.1	DEL
ATP8B3	chr19:1648192-2350207	0.0080466	0.0077795	19p13.3	DEL	EPHB1	chr3:40555264-197126601	0.0013564	0.0014637	3p22.1	DEL
CSNK1G2-AS1	chr19:1648192-2350207	0.0080466	0.0077795	19p13.3	DEL	EPHB3	chr3:40555264-197126601	0.0013564	0.0014637	3p22.1	DEL
C19orf35	chr19:1648192-2350207	0.0080466	0.0077795	19p13.3	DEL	ETV5	chr3:40555264-197126601	0.0013564	0.0014637	3p22.1	DEL
ONECUT3	chr19:1648192-2350207	0.0080466	0.0077795	19p13.3	DEL	EVI1	chr3:40555264-197126601	0.0013564	0.0014637	3p22.1	DEL
LINGO3	chr19:1648192-2350207	0.0080466	0.0077795	19p13.3	DEL	FGF12	chr3:40555264-197126601	0.0013564	0.0014637	3p22.1	DEL
LOC100288123	chr19:1648192-2350207	0.0080466	0.0077795	19p13.3	DEL	FHIT	chr3:40555264-197126601	0.0013564	0.0014637	3p22.1	DEL
MIR1909	chr19:1648192-2350207	0.0080466	0.0077795	19p13.3	DEL	FLNB	chr3:40555264-197126601	0.0013564	0.0014637	3p22.1	DEL
MIR1227	chr19:1648192-2350207	0.0080466	0.0077795	19p13.3	DEL	GAP43	chr3:40555264-197126601	0.0013564	0.0014637	3p22.1	DEL
MIR4321	chr19:1648192-2350207	0.0080466	0.0077795	19p13.3	DEL	GATA2	chr3:40555264-197126601	0.0013564	0.0014637	3p22.1	DEL
						GBE1	chr3:40555264-197126601	0.0013564	0.0014637	3p22.1	DEL
						GHSR	chr3:40555264-197126601	0.0013564	0.0014637	3p22.1	DEL
						GNAI2	chr3:40555264-197126601	0.0013564	0.0014637	3p22.1	DEL
						GNAT1	chr3:40555264-197126601	0.0013564	0.0014637	3p22.1	DEL
						GOLGB1	chr3:40555264-197126601	0.0013564	0.0014637	3p22.1	DEL
						GP5	chr3:40555264-197126601	0.0013564	0.0014637	3p22.1	DEL
						GP9	chr3:40555264-197126601	0.0013564	0.0014637	3p22.1	DEL
						XCR1	chr3:40555264-197126601	0.0013564	0.0014637	3p22.1	DEL
						GPR15	chr3:40555264-197126601	0.0013564	0.0014637	3p22.1	DEL
						GPR27	chr3:40555264-197126601	0.0013564	0.0014637	3p22.1	DEL
						GPX1	chr3:40555264-197126601	0.0013564	0.0014637	3p22.1	DEL
						GRM2	chr3:40555264-197126601	0.0013564	0.0014637	3p22.1	DEL
						GSK3B	chr3:40555264-197126601	0.0013564	0.0014637	3p22.1	DEL
						GTF2E1	chr3:40555264-197126601	0.0013564	0.0014637	3p22.1	DEL
						GYG1	chr3:40555264-197126601	0.0013564	0.0014637	3p22.1	DEL
						HCLS1	chr3:40555264-197126601	0.0013564	0.0014637	3p22.1	DEL
						HGD	chr3:40555264-197126601	0.0013564	0.0014637	3p22.1	DEL
						HRG	chr3:40555264-197126601	0.0013564	0.0014637	3p22.1	DEL
						HES1	chr3:40555264-197126601	0.0013564	0.0014637	3p22.1	DEL
						HTR1F	chr3:40555264-197126601	0.0013564	0.0014637	3p22.1	DEL
						HYAL1	chr3:40555264-197126601	0.0013564	0.0014637	3p22.1	DEL
						IL1RAP	chr3:40555264-197126601	0.0013564	0.0014637	3p22.1	DEL
						IL12A	chr3:40555264-197126601	0.0013564	0.0014637	3p22.1	DEL
						IMPDH2	chr3:40555264-197126601	0.0013564	0.0014637	3p22.1	DEL
						ITGB5	chr3:40555264-197126601	0.0013564	0.0014637	3p22.1	DEL
						ITIH1	chr3:40555264-197126601	0.0013564	0.0014637	3p22.1	DEL
						ITIH3	chr3:40555264-197126601	0.0013564	0.0014637	3p22.1	DEL
						ITIH4	chr3:40555264-197126601	0.0013564	0.0014637	3p22.1	DEL
						KNG1	chr3:40555264-197126601	0.0013564	0.0014637	3p22.1	DEL
						KPNA1	chr3:40555264-197126601	0.0013564	0.0014637	3p22.1	DEL
						KPNA4	chr3:40555264-197126601	0.0013564	0.0014637	3p22.1	DEL
						LAMB2	chr3:40555264-197126601	0.0013564	0.0014637	3p22.1	DEL
						LPP	chr3:40555264-197126601	0.0013564	0.0014637	3p22.1	DEL
						LSAMP	chr3:40555264-197126601	0.0013564	0.0014637	3p22.1	DEL
						LTF	chr3:40555264-197126601	0.0013564	0.0014637	3p22.1	DEL
						TM4SF1	chr3:40555264-197126601	0.0013564	0.0014637	3p22.1	DEL
						MAP4	chr3:40555264-197126601	0.0013564	0.0014637	3p22.1	DEL
						MBNL1	chr3:40555264-197126601	0.0013564	0.0014637	3p22.1	DEL
						MCM2	chr3:40555264-197126601	0.0013564	0.0014637	3p22.1	DEL
						MDS1	chr3:40555264-197126601	0.0013564	0.0014637	3p22.1	DEL
						MITF	chr3:40555264-197126601	0.0013564	0.0014637	3p22.1	DEL
						MLF1	chr3:40555264-197126601	0.0013564	0.0014637	3p22.1	DEL
						MME	chr3:40555264-197126601	0.0013564	0.0014637	3p22.1	DEL
						CD200	chr3:40555264-197126601	0.0013564	0.0014637	3p22.1	DEL
						MST1	chr3:40555264-197126601	0.0013564	0.0014637	3p22.1	DEL
						MST1R	chr3:40555264-197126601	0.0013564	0.0014637	3p22.1	DEL
						MUC4	chr3:40555264-197126601	0.0013564	0.0014637	3p22.1	DEL
						MYL3	chr3:40555264-197126601	0.0013564	0.0014637	3p22.1	DEL
						MYLK	chr3:40555264-197126601	0.0013564	0.0014637	3p22.1	DEL
						NCK1	chr3:40555264-197126601	0.0013564	0.0014637	3p22.1	DEL
						NDUFB4	chr3:40555264-197126601	0.0013564	0.0014637	3p22.1	DEL
						NDUFB5	chr3:40555264-197126601	0.0013564	0.0014637	3p22.1	DEL
						NKTR	chr3:40555264-197126601	0.0013564	0.0014637	3p22.1	DEL
						OPA1	chr3:40555264-197126601	0.0013564	0.0014637	3p22.1	DEL
						CLDN11	chr3:40555264-197126601	0.0013564	0.0014637	3p22.1	DEL
						P2RY1	chr3:40555264-197126601	0.0013564	0.0014637	3p22.1	DEL
						CNTN3	chr3:40555264-197126601	0.0013564	0.0014637	3p22.1	DEL
						PCCB	chr3:40555264-197126601	0.0013564	0.0014637	3p22.1	DEL
						PDHB	chr3:40555264-197126601	0.0013564	0.0014637	3p22.1	DEL
						PFKFB4	chr3:40555264-197126601	0.0013564	0.0014637	3p22.1	DEL
						PFN2	chr3:40555264-197126601	0.0013564	0.0014637	3p22.1	DEL
						SERPINI1	chr3:40555264-197126601	0.0013564	0.0014637	3p22.1	DEL
						SERPINI2	chr3:40555264-197126601	0.0013564	0.0014637	3p22.1	DEL
						PIK3CA	chr3:40555264-197126601	0.0013564	0.0014637	3p22.1	DEL
						PIK3CB	chr3:40555264-197126601	0.0013564	0.0014637	3p22.1	DEL
						PLD1	chr3:40555264-197126601	0.0013564	0.0014637	3p22.1	DEL
						PLOD2	chr3:40555264-197126601	0.0013564	0.0014637	3p22.1	DEL
						PLS1	chr3:40555264-197126601	0.0013564	0.0014637	3p22.1	DEL
						PLSCR1	chr3:40555264-197126601	0.0013564	0.0014637	3p22.1	DEL
						PLXNA1	chr3:40555264-197126601	0.0013564	0.0014637	3p22.1	DEL
						PLXNB1	chr3:40555264-197126601	0.0013564	0.0014637	3p22.1	DEL
						POLR2H	chr3:40555264-197126601	0.0013564	0.0014637	3p22.1	DEL
						POU1F1	chr3:40555264-197126601	0.0013564	0.0014637	3p22.1	DEL
						PPP1R2	chr3:40555264-197126601	0.0013564	0.0014637	3p22.1	DEL
						PPP2R3A	chr3:40555264-197126601	0.0013564	0.0014637	3p22.1	DEL
						PRKAR2A	chr3:40555264-197126601	0.0013564	0.0014637	3p22.1	DEL
						PRKCD	chr3:40555264-197126601	0.0013564	0.0014637	3p22.1	DEL
						PRKCI	chr3:40555264-197126601	0.0013564	0.0014637	3p22.1	DEL
						PROS1	chr3:40555264-197126601	0.0013564	0.0014637	3p22.1	DEL
						MASP1	chr3:40555264-197126601	0.0013564	0.0014637	3p22.1	DEL
						PSMD2	chr3:40555264-197126601	0.0013564	0.0014637	3p22.1	DEL
						PTHR1	chr3:40555264-197126601	0.0013564	0.0014637	3p22.1	DEL
						PTPRG	chr3:40555264-197126601	0.0013564	0.0014637	3p22.1	DEL
						PTX3	chr3:40555264-197126601	0.0013564	0.0014637	3p22.1	DEL
						QARS	chr3:40555264-197126601	0.0013564	0.0014637	3p22.1	DEL
						RAP2B	chr3:40555264-197126601	0.0013564	0.0014637	3p22.1	DEL
						RARRES1	chr3:40555264-197126601	0.0013564	0.0014637	3p22.1	DEL
						RASA2	chr3:40555264-197126601	0.0013564	0.0014637	3p22.1	DEL
						RBP1	chr3:40555264-197126601	0.0013564	0.0014637	3p22.1	DEL
						RBP2	chr3:40555264-197126601	0.0013564	0.0014637	3p22.1	DEL
						RFC4	chr3:40555264-197126601	0.0013564	0.0014637	3p22.1	DEL
						RHO	chr3:40555264-197126601	0.0013564	0.0014637	3p22.1	DEL
						ROBO1	chr3:40555264-197126601	0.0013564	0.0014637	3p22.1	DEL
						ROBO2	chr3:40555264-197126601	0.0013564	0.0014637	3p22.1	DEL
						RPL24	chr3:40555264-197126601	0.0013564	0.0014637	3p22.1	DEL
						RPL29	chr3:40555264-197126601	0.0013564	0.0014637	3p22.1	DEL
						RPN1	chr3:40555264-197126601	0.0013564	0.0014637	3p22.1	DEL
						RYK	chr3:40555264-197126601	0.0013564	0.0014637	3p22.1	DEL
						ATXN7	chr3:40555264-197126601	0.0013564	0.0014637	3p22.1	DEL
						SEMA3F	chr3:40555264-197126601	0.0013564	0.0014637	3p22.1	DEL
						SFRS10	chr3:40555264-197126601	0.0013564	0.0014637	3p22.1	DEL
						SHOX2	chr3:40555264-197126601	0.0013564	0.0014637	3p22.1	DEL
						SI	chr3:40555264-197126601	0.0013564	0.0014637	3p22.1	DEL
						SIAH2	chr3:40555264-197126601	0.0013564	0.0014637	3p22.1	DEL
						ST6GAL1	chr3:40555264-197126601	0.0013564	0.0014637	3p22.1	DEL
						SKIL	chr3:40555264-197126601	0.0013564	0.0014637	3p22.1	DEL
						SLC2A2	chr3:40555264-197126601	0.0013564	0.0014637	3p22.1	DEL
						SLC15A2	chr3:40555264-197126601	0.0013564	0.0014637	3p22.1	DEL
						SLCO2A1	chr3:40555264-197126601	0.0013564	0.0014637	3p22.1	DEL
						HLTF	chr3:40555264-197126601	0.0013564	0.0014637	3p22.1	DEL
						SMARCC1	chr3:40555264-197126601	0.0013564	0.0014637	3p22.1	DEL
						SOX2	chr3:40555264-197126601	0.0013564	0.0014637	3p22.1	DEL
						SSR3	chr3:40555264-197126601	0.0013564	0.0014637	3p22.1	DEL
						SST	chr3:40555264-197126601	0.0013564	0.0014637	3p22.1	DEL
						NEK4	chr3:40555264-197126601	0.0013564	0.0014637	3p22.1	DEL
						TCTA	chr3:40555264-197126601	0.0013564	0.0014637	3p22.1	DEL
						TDGF1	chr3:40555264-197126601	0.0013564	0.0014637	3p22.1	DEL
						TF	chr3:40555264-197126601	0.0013564	0.0014637	3p22.1	DEL
						TFDP2	chr3:40555264-197126601	0.0013564	0.0014637	3p22.1	DEL
						TGM4	chr3:40555264-197126601	0.0013564	0.0014637	3p22.1	DEL
						THPO	chr3:40555264-197126601	0.0013564	0.0014637	3p22.1	DEL
						TKT	chr3:40555264-197126601	0.0013564	0.0014637	3p22.1	DEL
						TLOC1	chr3:40555264-197126601	0.0013564	0.0014637	3p22.1	DEL
						TM4SF4	chr3:40555264-197126601	0.0013564	0.0014637	3p22.1	DEL
						TMF1	chr3:40555264-197126601	0.0013564	0.0014637	3p22.1	DEL
						CLEC3B	chr3:40555264-197126601	0.0013564	0.0014637	3p22.1	DEL
						TNNC1	chr3:40555264-197126601	0.0013564	0.0014637	3p22.1	DEL
						TRH	chr3:40555264-197126601	0.0013564	0.0014637	3p22.1	DEL
						TRPC1	chr3:40555264-197126601	0.0013564	0.0014637	3p22.1	DEL
						UBA7	chr3:40555264-197126601	0.0013564	0.0014637	3p22.1	DEL
						UPK1B	chr3:40555264-197126601	0.0013564	0.0014637	3p22.1	DEL
						UMPS	chr3:40555264-197126601	0.0013564	0.0014637	3p22.1	DEL
						USP4	chr3:40555264-197126601	0.0013564	0.0014637	3p22.1	DEL
						UQCRC1	chr3:40555264-197126601	0.0013564	0.0014637	3p22.1	DEL
						CLRN1	chr3:40555264-197126601	0.0013564	0.0014637	3p22.1	DEL
						VIPR1	chr3:40555264-197126601	0.0013564	0.0014637	3p22.1	DEL
						WNT5A	chr3:40555264-197126601	0.0013564	0.0014637	3p22.1	DEL
						ZIC1	chr3:40555264-197126601	0.0013564	0.0014637	3p22.1	DEL
						CNBP	chr3:40555264-197126601	0.0013564	0.0014637	3p22.1	DEL
						ZNF35	chr3:40555264-197126601	0.0013564	0.0014637	3p22.1	DEL
						ZNF80	chr3:40555264-197126601	0.0013564	0.0014637	3p22.1	DEL
						ZNF148	chr3:40555264-197126601	0.0013564	0.0014637	3p22.1	DEL
						IFRD2	chr3:40555264-197126601	0.0013564	0.0014637	3p22.1	DEL
						MAPKAPK3	chr3:40555264-197126601	0.0013564	0.0014637	3p22.1	DEL
						SEMA3B	chr3:40555264-197126601	0.0013564	0.0014637	3p22.1	DEL
						SLMAP	chr3:40555264-197126601	0.0013564	0.0014637	3p22.1	DEL
						ARMET	chr3:40555264-197126601	0.0013564	0.0014637	3p22.1	DEL
						RAB7A	chr3:40555264-197126601	0.0013564	0.0014637	3p22.1	DEL
						KCNAB1	chr3:40555264-197126601	0.0013564	0.0014637	3p22.1	DEL
						FXR1	chr3:40555264-197126601	0.0013564	0.0014637	3p22.1	DEL
						ACOX2	chr3:40555264-197126601	0.0013564	0.0014637	3p22.1	DEL
						BAP1	chr3:40555264-197126601	0.0013564	0.0014637	3p22.1	DEL
						HYAL3	chr3:40555264-197126601	0.0013564	0.0014637	3p22.1	DEL
						SOX14	chr3:40555264-197126601	0.0013564	0.0014637	3p22.1	DEL
						BFSP2	chr3:40555264-197126601	0.0013564	0.0014637	3p22.1	DEL
						CGGBP1	chr3:40555264-197126601	0.0013564	0.0014637	3p22.1	DEL
						RUVBL1	chr3:40555264-197126601	0.0013564	0.0014637	3p22.1	DEL
						CADPS	chr3:40555264-197126601	0.0013564	0.0014637	3p22.1	DEL
						TP63	chr3:40555264-197126601	0.0013564	0.0014637	3p22.1	DEL
						CHRD	chr3:40555264-197126601	0.0013564	0.0014637	3p22.1	DEL
						HYAL2	chr3:40555264-197126601	0.0013564	0.0014637	3p22.1	DEL
						B4GALT4	chr3:40555264-197126601	0.0013564	0.0014637	3p22.1	DEL
						B3GALNT1	chr3:40555264-197126601	0.0013564	0.0014637	3p22.1	DEL
						SNX4	chr3:40555264-197126601	0.0013564	0.0014637	3p22.1	DEL
						TNFSF10	chr3:40555264-197126601	0.0013564	0.0014637	3p22.1	DEL
						SUCLG2	chr3:40555264-197126601	0.0013564	0.0014637	3p22.1	DEL
						HESX1	chr3:40555264-197126601	0.0013564	0.0014637	3p22.1	DEL
						GMPS	chr3:40555264-197126601	0.0013564	0.0014637	3p22.1	DEL
						NR1I2	chr3:40555264-197126601	0.0013564	0.0014637	3p22.1	DEL
						EIF2B5	chr3:40555264-197126601	0.0013564	0.0014637	3p22.1	DEL
						BSN	chr3:40555264-197126601	0.0013564	0.0014637	3p22.1	DEL
						MBD4	chr3:40555264-197126601	0.0013564	0.0014637	3p22.1	DEL
						H1FX	chr3:40555264-197126601	0.0013564	0.0014637	3p22.1	DEL
						USP13	chr3:40555264-197126601	0.0013564	0.0014637	3p22.1	DEL
						LIMD1	chr3:40555264-197126601	0.0013564	0.0014637	3p22.1	DEL
						KALRN	chr3:40555264-197126601	0.0013564	0.0014637	3p22.1	DEL
						CCRL2	chr3:40555264-197126601	0.0013564	0.0014637	3p22.1	DEL
						UBA3	chr3:40555264-197126601	0.0013564	0.0014637	3p22.1	DEL
						CLDN1	chr3:40555264-197126601	0.0013564	0.0014637	3p22.1	DEL
						SEC22C	chr3:40555264-197126601	0.0013564	0.0014637	3p22.1	DEL
						RRP9	chr3:40555264-197126601	0.0013564	0.0014637	3p22.1	DEL
						MAP3K13	chr3:40555264-197126601	0.0013564	0.0014637	3p22.1	DEL
						SLC33A1	chr3:40555264-197126601	0.0013564	0.0014637	3p22.1	DEL
						MAGI1	chr3:40555264-197126601	0.0013564	0.0014637	3p22.1	DEL
						CACNA2D2	chr3:40555264-197126601	0.0013564	0.0014637	3p22.1	DEL
						COPB2	chr3:40555264-197126601	0.0013564	0.0014637	3p22.1	DEL
						ADIPOQ	chr3:40555264-197126601	0.0013564	0.0014637	3p22.1	DEL
						CHST2	chr3:40555264-197126601	0.0013564	0.0014637	3p22.1	DEL
						STXBP5L	chr3:40555264-197126601	0.0013564	0.0014637	3p22.1	DEL
						RNF7	chr3:40555264-197126601	0.0013564	0.0014637	3p22.1	DEL
						GUCA1C	chr3:40555264-197126601	0.0013564	0.0014637	3p22.1	DEL
						IQCB1	chr3:40555264-197126601	0.0013564	0.0014637	3p22.1	DEL
						DZIP3	chr3:40555264-197126601	0.0013564	0.0014637	3p22.1	DEL
						ECE2	chr3:40555264-197126601	0.0013564	0.0014637	3p22.1	DEL
						VPRBP	chr3:40555264-197126601	0.0013564	0.0014637	3p22.1	DEL
						IHPK1	chr3:40555264-197126601	0.0013564	0.0014637	3p22.1	DEL
						TSC22D2	chr3:40555264-197126601	0.0013564	0.0014637	3p22.1	DEL
						PSMD6	chr3:40555264-197126601	0.0013564	0.0014637	3p22.1	DEL
						TOMM70A	chr3:40555264-197126601	0.0013564	0.0014637	3p22.1	DEL
						P2RY14	chr3:40555264-197126601	0.0013564	0.0014637	3p22.1	DEL
						PARP3	chr3:40555264-197126601	0.0013564	0.0014637	3p22.1	DEL
						SMC4	chr3:40555264-197126601	0.0013564	0.0014637	3p22.1	DEL
						ABCC5	chr3:40555264-197126601	0.0013564	0.0014637	3p22.1	DEL
						COX17	chr3:40555264-197126601	0.0013564	0.0014637	3p22.1	DEL
						ZNF197	chr3:40555264-197126601	0.0013564	0.0014637	3p22.1	DEL
						RBM6	chr3:40555264-197126601	0.0013564	0.0014637	3p22.1	DEL
						RBM5	chr3:40555264-197126601	0.0013564	0.0014637	3p22.1	DEL
						TNK2	chr3:40555264-197126601	0.0013564	0.0014637	3p22.1	DEL
						ALG3	chr3:40555264-197126601	0.0013564	0.0014637	3p22.1	DEL
						NME6	chr3:40555264-197126601	0.0013564	0.0014637	3p22.1	DEL
						CD96	chr3:40555264-197126601	0.0013564	0.0014637	3p22.1	DEL
						KCNMB2	chr3:40555264-197126601	0.0013564	0.0014637	3p22.1	DEL
						STAG1	chr3:40555264-197126601	0.0013564	0.0014637	3p22.1	DEL
						TRAIP	chr3:40555264-197126601	0.0013564	0.0014637	3p22.1	DEL
						TFG	chr3:40555264-197126601	0.0013564	0.0014637	3p22.1	DEL
						ST3GAL6	chr3:40555264-197126601	0.0013564	0.0014637	3p22.1	DEL
						ARIH2	chr3:40555264-197126601	0.0013564	0.0014637	3p22.1	DEL
						ARL6IP5	chr3:40555264-197126601	0.0013564	0.0014637	3p22.1	DEL
						TUSC4	chr3:40555264-197126601	0.0013564	0.0014637	3p22.1	DEL
						IGF2BP2	chr3:40555264-197126601	0.0013564	0.0014637	3p22.1	DEL
						CXCR6	chr3:40555264-197126601	0.0013564	0.0014637	3p22.1	DEL
						CSPG5	chr3:40555264-197126601	0.0013564	0.0014637	3p22.1	DEL
						CLDN16	chr3:40555264-197126601	0.0013564	0.0014637	3p22.1	DEL
						POLQ	chr3:40555264-197126601	0.0013564	0.0014637	3p22.1	DEL
						CCR9	chr3:40555264-197126601	0.0013564	0.0014637	3p22.1	DEL
						ALDH1L1	chr3:40555264-197126601	0.0013564	0.0014637	3p22.1	DEL
						USP19	chr3:40555264-197126601	0.0013564	0.0014637	3p22.1	DEL
						PDIA5	chr3:40555264-197126601	0.0013564	0.0014637	3p22.1	DEL
						SLC38A3	chr3:40555264-197126601	0.0013564	0.0014637	3p22.1	DEL
						CYB561D2	chr3:40555264-197126601	0.0013564	0.0014637	3p22.1	DEL
						TMEM115	chr3:40555264-197126601	0.0013564	0.0014637	3p22.1	DEL
						TOPBP1	chr3:40555264-197126601	0.0013564	0.0014637	3p22.1	DEL
						RPP14	chr3:40555264-197126601	0.0013564	0.0014637	3p22.1	DEL
						HHLA2	chr3:40555264-197126601	0.0013564	0.0014637	3p22.1	DEL
						FSTL1	chr3:40555264-197126601	0.0013564	0.0014637	3p22.1	DEL
						FAM107A	chr3:40555264-197126601	0.0013564	0.0014637	3p22.1	DEL
						WDR6	chr3:40555264-197126601	0.0013564	0.0014637	3p22.1	DEL
						RASSF1	chr3:40555264-197126601	0.0013564	0.0014637	3p22.1	DEL
						NISCH	chr3:40555264-197126601	0.0013564	0.0014637	3p22.1	DEL
						MRPL3	chr3:40555264-197126601	0.0013564	0.0014637	3p22.1	DEL
						PDCD10	chr3:40555264-197126601	0.0013564	0.0014637	3p22.1	DEL
						FILIP1L	chr3:40555264-197126601	0.0013564	0.0014637	3p22.1	DEL
						TREX1	chr3:40555264-197126601	0.0013564	0.0014637	3p22.1	DEL
						TUSC2	chr3:40555264-197126601	0.0013564	0.0014637	3p22.1	DEL
						RNF13	chr3:40555264-197126601	0.0013564	0.0014637	3p22.1	DEL
						MGLL	chr3:40555264-197126601	0.0013564	0.0014637	3p22.1	DEL
						TWF2	chr3:40555264-197126601	0.0013564	0.0014637	3p22.1	DEL
						MRAS	chr3:40555264-197126601	0.0013564	0.0014637	3p22.1	DEL
						COPG	chr3:40555264-197126601	0.0013564	0.0014637	3p22.1	DEL
						SLITRK3	chr3:40555264-197126601	0.0013564	0.0014637	3p22.1	DEL
						NLGN1	chr3:40555264-197126601	0.0013564	0.0014637	3p22.1	DEL
						TRAK1	chr3:40555264-197126601	0.0013564	0.0014637	3p22.1	DEL
						DHX30	chr3:40555264-197126601	0.0013564	0.0014637	3p22.1	DEL
						SACM1L	chr3:40555264-197126601	0.0013564	0.0014637	3p22.1	DEL
						SCAP	chr3:40555264-197126601	0.0013564	0.0014637	3p22.1	DEL
						MYH15	chr3:40555264-197126601	0.0013564	0.0014637	3p22.1	DEL
						PLCH1	chr3:40555264-197126601	0.0013564	0.0014637	3p22.1	DEL
						EXOSC7	chr3:40555264-197126601	0.0013564	0.0014637	3p22.1	DEL
						TMCC1	chr3:40555264-197126601	0.0013564	0.0014637	3p22.1	DEL
						PDZRN3	chr3:40555264-197126601	0.0013564	0.0014637	3p22.1	DEL
						TNIK	chr3:40555264-197126601	0.0013564	0.0014637	3p22.1	DEL
						MCF2L2	chr3:40555264-197126601	0.0013564	0.0014637	3p22.1	DEL
						PLXND1	chr3:40555264-197126601	0.0013564	0.0014637	3p22.1	DEL
						RAD54L2	chr3:40555264-197126601	0.0013564	0.0014637	3p22.1	DEL
						FRMD4B	chr3:40555264-197126601	0.0013564	0.0014637	3p22.1	DEL
						STAB1	chr3:40555264-197126601	0.0013564	0.0014637	3p22.1	DEL
						ATP11B	chr3:40555264-197126601	0.0013564	0.0014637	3p22.1	DEL
						NBEAL2	chr3:40555264-197126601	0.0013564	0.0014637	3p22.1	DEL
						C3orf63	chr3:40555264-197126601	0.0013564	0.0014637	3p22.1	DEL
						KLHL18	chr3:40555264-197126601	0.0013564	0.0014637	3p22.1	DEL
						DNAJC13	chr3:40555264-197126601	0.0013564	0.0014637	3p22.1	DEL
						SR140	chr3:40555264-197126601	0.0013564	0.0014637	3p22.1	DEL
						VPS8	chr3:40555264-197126601	0.0013564	0.0014637	3p22.1	DEL
						LARS2	chr3:40555264-197126601	0.0013564	0.0014637	3p22.1	DEL
						RYBP	chr3:40555264-197126601	0.0013564	0.0014637	3p22.1	DEL
						C3orf27	chr3:40555264-197126601	0.0013564	0.0014637	3p22.1	DEL
						CENTB2	chr3:40555264-197126601	0.0013564	0.0014637	3p22.1	DEL
						NAT6	chr3:40555264-197126601	0.0013564	0.0014637	3p22.1	DEL
						ANAPC13	chr3:40555264-197126601	0.0013564	0.0014637	3p22.1	DEL
						ARMC8	chr3:40555264-197126601	0.0013564	0.0014637	3p22.1	DEL
						ABHD14A	chr3:40555264-197126601	0.0013564	0.0014637	3p22.1	DEL
						C3orf17	chr3:40555264-197126601	0.0013564	0.0014637	3p22.1	DEL
						WDR51A	chr3:40555264-197126601	0.0013564	0.0014637	3p22.1	DEL
						ABI3BP	chr3:40555264-197126601	0.0013564	0.0014637	3p22.1	DEL
						TMEM158	chr3:40555264-197126601	0.0013564	0.0014637	3p22.1	DEL
						C3orf60	chr3:40555264-197126601	0.0013564	0.0014637	3p22.1	DEL
						PTPN23	chr3:40555264-197126601	0.0013564	0.0014637	3p22.1	DEL
						WWTR1	chr3:40555264-197126601	0.0013564	0.0014637	3p22.1	DEL
						PVRL3	chr3:40555264-197126601	0.0013564	0.0014637	3p22.1	DEL
						TIPARP	chr3:40555264-197126601	0.0013564	0.0014637	3p22.1	DEL
						CHMP2B	chr3:40555264-197126601	0.0013564	0.0014637	3p22.1	DEL
						DNAH1	chr3:40555264-197126601	0.0013564	0.0014637	3p22.1	DEL
						HIGD1A	chr3:40555264-197126601	0.0013564	0.0014637	3p22.1	DEL
						LRIG1	chr3:40555264-197126601	0.0013564	0.0014637	3p22.1	DEL
						ERC2	chr3:40555264-197126601	0.0013564	0.0014637	3p22.1	DEL
						APPL1	chr3:40555264-197126601	0.0013564	0.0014637	3p22.1	DEL
						SGEF	chr3:40555264-197126601	0.0013564	0.0014637	3p22.1	DEL
						ZBTB20	chr3:40555264-197126601	0.0013564	0.0014637	3p22.1	DEL
						OR5K1	chr3:40555264-197126601	0.0013564	0.0014637	3p22.1	DEL
						OR5H1	chr3:40555264-197126601	0.0013564	0.0014637	3p22.1	DEL
						GNL3	chr3:40555264-197126601	0.0013564	0.0014637	3p22.1	DEL
						C3orf28	chr3:40555264-197126601	0.0013564	0.0014637	3p22.1	DEL
						PCOLCE2	chr3:40555264-197126601	0.0013564	0.0014637	3p22.1	DEL
						SEC22A	chr3:40555264-197126601	0.0013564	0.0014637	3p22.1	DEL
						GPR160	chr3:40555264-197126601	0.0013564	0.0014637	3p22.1	DEL
						FETUB	chr3:40555264-197126601	0.0013564	0.0014637	3p22.1	DEL
						NPHP3	chr3:40555264-197126601	0.0013564	0.0014637	3p22.1	DEL
						ATP2C1	chr3:40555264-197126601	0.0013564	0.0014637	3p22.1	DEL
						LAMP3	chr3:40555264-197126601	0.0013564	0.0014637	3p22.1	DEL
						FOXP1	chr3:40555264-197126601	0.0013564	0.0014637	3p22.1	DEL
						KCNMB3	chr3:40555264-197126601	0.0013564	0.0014637	3p22.1	DEL
						ZBTB11	chr3:40555264-197126601	0.0013564	0.0014637	3p22.1	DEL
						MORC1	chr3:40555264-197126601	0.0013564	0.0014637	3p22.1	DEL
						SERP1	chr3:40555264-197126601	0.0013564	0.0014637	3p22.1	DEL
						GOLIM4	chr3:40555264-197126601	0.0013564	0.0014637	3p22.1	DEL
						SPCS1	chr3:40555264-197126601	0.0013564	0.0014637	3p22.1	DEL
						ACAD9	chr3:40555264-197126601	0.0013564	0.0014637	3p22.1	DEL
						ASTE1	chr3:40555264-197126601	0.0013564	0.0014637	3p22.1	DEL
						KLF15	chr3:40555264-197126601	0.0013564	0.0014637	3p22.1	DEL
						SETD2	chr3:40555264-197126601	0.0013564	0.0014637	3p22.1	DEL
						GTPBP8	chr3:40555264-197126601	0.0013564	0.0014637	3p22.1	DEL
						TAGLN3	chr3:40555264-197126601	0.0013564	0.0014637	3p22.1	DEL
						TSP50	chr3:40555264-197126601	0.0013564	0.0014637	3p22.1	DEL
						RBM15B	chr3:40555264-197126601	0.0013564	0.0014637	3p22.1	DEL
						GPR171	chr3:40555264-197126601	0.0013564	0.0014637	3p22.1	DEL
						GMPPB	chr3:40555264-197126601	0.0013564	0.0014637	3p22.1	DEL
						SEC61A1	chr3:40555264-197126601	0.0013564	0.0014637	3p22.1	DEL
						SCHIP1	chr3:40555264-197126601	0.0013564	0.0014637	3p22.1	DEL
						PIK3R4	chr3:40555264-197126601	0.0013564	0.0014637	3p22.1	DEL
						PODXL2	chr3:40555264-197126601	0.0013564	0.0014637	3p22.1	DEL
						ARHGEF3	chr3:40555264-197126601	0.0013564	0.0014637	3p22.1	DEL
						TRAT1	chr3:40555264-197126601	0.0013564	0.0014637	3p22.1	DEL
						IMPG2	chr3:40555264-197126601	0.0013564	0.0014637	3p22.1	DEL
						NMD3	chr3:40555264-197126601	0.0013564	0.0014637	3p22.1	DEL
						ABHD5	chr3:40555264-197126601	0.0013564	0.0014637	3p22.1	DEL
						COMMD2	chr3:40555264-197126601	0.0013564	0.0014637	3p22.1	DEL
						A4GNT	chr3:40555264-197126601	0.0013564	0.0014637	3p22.1	DEL
						C3orf18	chr3:40555264-197126601	0.0013564	0.0014637	3p22.1	DEL
						DBR1	chr3:40555264-197126601	0.0013564	0.0014637	3p22.1	DEL
						SS18L2	chr3:40555264-197126601	0.0013564	0.0014637	3p22.1	DEL
						ZNF639	chr3:40555264-197126601	0.0013564	0.0014637	3p22.1	DEL
						CLDN18	chr3:40555264-197126601	0.0013564	0.0014637	3p22.1	DEL
						SCOTIN	chr3:40555264-197126601	0.0013564	0.0014637	3p22.1	DEL
						C3orf1	chr3:40555264-197126601	0.0013564	0.0014637	3p22.1	DEL
						ZDHHC3	chr3:40555264-197126601	0.0013564	0.0014637	3p22.1	DEL
						RSRC1	chr3:40555264-197126601	0.0013564	0.0014637	3p22.1	DEL
						ZMYND10	chr3:40555264-197126601	0.0013564	0.0014637	3p22.1	DEL
						PLA1A	chr3:40555264-197126601	0.0013564	0.0014637	3p22.1	DEL
						TEX264	chr3:40555264-197126601	0.0013564	0.0014637	3p22.1	DEL
						CCDC72	chr3:40555264-197126601	0.0013564	0.0014637	3p22.1	DEL
						ZNF589	chr3:40555264-197126601	0.0013564	0.0014637	3p22.1	DEL
						HEMK1	chr3:40555264-197126601	0.0013564	0.0014637	3p22.1	DEL
						AMOTL2	chr3:40555264-197126601	0.0013564	0.0014637	3p22.1	DEL
						IHPK2	chr3:40555264-197126601	0.0013564	0.0014637	3p22.1	DEL
						SFMBT1	chr3:40555264-197126601	0.0013564	0.0014637	3p22.1	DEL
						NCKIPSD	chr3:40555264-197126601	0.0013564	0.0014637	3p22.1	DEL
						PHF7	chr3:40555264-197126601	0.0013564	0.0014637	3p22.1	DEL
						CCRL1	chr3:40555264-197126601	0.0013564	0.0014637	3p22.1	DEL
						PEX5L	chr3:40555264-197126601	0.0013564	0.0014637	3p22.1	DEL
						RAB6B	chr3:40555264-197126601	0.0013564	0.0014637	3p22.1	DEL
						SELT	chr3:40555264-197126601	0.0013564	0.0014637	3p22.1	DEL
						FBXO40	chr3:40555264-197126601	0.0013564	0.0014637	3p22.1	DEL
						DNAJB11	chr3:40555264-197126601	0.0013564	0.0014637	3p22.1	DEL
						P2RY13	chr3:40555264-197126601	0.0013564	0.0014637	3p22.1	DEL
						IL20RB	chr3:40555264-197126601	0.0013564	0.0014637	3p22.1	DEL
						GPR87	chr3:40555264-197126601	0.0013564	0.0014637	3p22.1	DEL
						TLR9	chr3:40555264-197126601	0.0013564	0.0014637	3p22.1	DEL
						DCUN1D1	chr3:40555264-197126601	0.0013564	0.0014637	3p22.1	DEL
						SEMA5B	chr3:40555264-197126601	0.0013564	0.0014637	3p22.1	DEL
						XRN1	chr3:40555264-197126601	0.0013564	0.0014637	3p22.1	DEL
						WDR5B	chr3:40555264-197126601	0.0013564	0.0014637	3p22.1	DEL
						LZTFL1	chr3:40555264-197126601	0.0013564	0.0014637	3p22.1	DEL
						PARP14	chr3:40555264-197126601	0.0013564	0.0014637	3p22.1	DEL
						PH-4	chr3:40555264-197126601	0.0013564	0.0014637	3p22.1	DEL
						SLC6A20	chr3:40555264-197126601	0.0013564	0.0014637	3p22.1	DEL
						IL17RD	chr3:40555264-197126601	0.0013564	0.0014637	3p22.1	DEL
						GRAMD1C	chr3:40555264-197126601	0.0013564	0.0014637	3p22.1	DEL
						ROPN1	chr3:40555264-197126601	0.0013564	0.0014637	3p22.1	DEL
						KLHL24	chr3:40555264-197126601	0.0013564	0.0014637	3p22.1	DEL
						SIDT1	chr3:40555264-197126601	0.0013564	0.0014637	3p22.1	DEL
						TMEM103	chr3:40555264-197126601	0.0013564	0.0014637	3p22.1	DEL
						SNRK	chr3:40555264-197126601	0.0013564	0.0014637	3p22.1	DEL
						QRICH1	chr3:40555264-197126601	0.0013564	0.0014637	3p22.1	DEL
						PXK	chr3:40555264-197126601	0.0013564	0.0014637	3p22.1	DEL
						RG9MTD1	chr3:40555264-197126601	0.0013564	0.0014637	3p22.1	DEL
						SLC41A3	chr3:40555264-197126601	0.0013564	0.0014637	3p22.1	DEL
						ULK4	chr3:40555264-197126601	0.0013564	0.0014637	3p22.1	DEL
						SLC35A5	chr3:40555264-197126601	0.0013564	0.0014637	3p22.1	DEL
						TMEM45A	chr3:40555264-197126601	0.0013564	0.0014637	3p22.1	DEL
						FEZF2	chr3:40555264-197126601	0.0013564	0.0014637	3p22.1	DEL
						IFT57	chr3:40555264-197126601	0.0013564	0.0014637	3p22.1	DEL
						FLJ10213	chr3:40555264-197126601	0.0013564	0.0014637	3p22.1	DEL
						TMEM16K	chr3:40555264-197126601	0.0013564	0.0014637	3p22.1	DEL
						DALRD3	chr3:40555264-197126601	0.0013564	0.0014637	3p22.1	DEL
						SHQ1	chr3:40555264-197126601	0.0013564	0.0014637	3p22.1	DEL
						MSL2L1	chr3:40555264-197126601	0.0013564	0.0014637	3p22.1	DEL
						TBCCD1	chr3:40555264-197126601	0.0013564	0.0014637	3p22.1	DEL
						FAIM	chr3:40555264-197126601	0.0013564	0.0014637	3p22.1	DEL
						SLC25A36	chr3:40555264-197126601	0.0013564	0.0014637	3p22.1	DEL
						PBRM1	chr3:40555264-197126601	0.0013564	0.0014637	3p22.1	DEL
						DPPA4	chr3:40555264-197126601	0.0013564	0.0014637	3p22.1	DEL
						LEPREL1	chr3:40555264-197126601	0.0013564	0.0014637	3p22.1	DEL
						TMEM39A	chr3:40555264-197126601	0.0013564	0.0014637	3p22.1	DEL
						ZNF654	chr3:40555264-197126601	0.0013564	0.0014637	3p22.1	DEL
						ABCF3	chr3:40555264-197126601	0.0013564	0.0014637	3p22.1	DEL
						LSG1	chr3:40555264-197126601	0.0013564	0.0014637	3p22.1	DEL
						ABHD10	chr3:40555264-197126601	0.0013564	0.0014637	3p22.1	DEL
						CHDH	chr3:40555264-197126601	0.0013564	0.0014637	3p22.1	DEL
						PARL	chr3:40555264-197126601	0.0013564	0.0014637	3p22.1	DEL
						IL17RB	chr3:40555264-197126601	0.0013564	0.0014637	3p22.1	DEL
						CDV3	chr3:40555264-197126601	0.0013564	0.0014637	3p22.1	DEL
						MFN1	chr3:40555264-197126601	0.0013564	0.0014637	3p22.1	DEL
						YEATS2	chr3:40555264-197126601	0.0013564	0.0014637	3p22.1	DEL
						IFT122	chr3:40555264-197126601	0.0013564	0.0014637	3p22.1	DEL
						TBC1D23	chr3:40555264-197126601	0.0013564	0.0014637	3p22.1	DEL
						WDR52	chr3:40555264-197126601	0.0013564	0.0014637	3p22.1	DEL
						CACNA2D3	chr3:40555264-197126601	0.0013564	0.0014637	3p22.1	DEL
						DCP1A	chr3:40555264-197126601	0.0013564	0.0014637	3p22.1	DEL
						GLT8D1	chr3:40555264-197126601	0.0013564	0.0014637	3p22.1	DEL
						EAF2	chr3:40555264-197126601	0.0013564	0.0014637	3p22.1	DEL
						ZNF167	chr3:40555264-197126601	0.0013564	0.0014637	3p22.1	DEL
						MYNN	chr3:40555264-197126601	0.0013564	0.0014637	3p22.1	DEL
						LMOD3	chr3:40555264-197126601	0.0013564	0.0014637	3p22.1	DEL
						EIF5A2	chr3:40555264-197126601	0.0013564	0.0014637	3p22.1	DEL
						CLDND1	chr3:40555264-197126601	0.0013564	0.0014637	3p22.1	DEL
						MUC13	chr3:40555264-197126601	0.0013564	0.0014637	3p22.1	DEL
						SUCNR1	chr3:40555264-197126601	0.0013564	0.0014637	3p22.1	DEL
						SEMA3G	chr3:40555264-197126601	0.0013564	0.0014637	3p22.1	DEL
						MCCC1	chr3:40555264-197126601	0.0013564	0.0014637	3p22.1	DEL
						LXN	chr3:40555264-197126601	0.0013564	0.0014637	3p22.1	DEL
						C3orf37	chr3:40555264-197126601	0.0013564	0.0014637	3p22.1	DEL
						MRPS22	chr3:40555264-197126601	0.0013564	0.0014637	3p22.1	DEL
						NIT2	chr3:40555264-197126601	0.0013564	0.0014637	3p22.1	DEL
						KTELC1	chr3:40555264-197126601	0.0013564	0.0014637	3p22.1	DEL
						BBX	chr3:40555264-197126601	0.0013564	0.0014637	3p22.1	DEL
						KIF15	chr3:40555264-197126601	0.0013564	0.0014637	3p22.1	DEL
						ADAMTS9	chr3:40555264-197126601	0.0013564	0.0014637	3p22.1	DEL
						CCNL1	chr3:40555264-197126601	0.0013564	0.0014637	3p22.1	DEL
						PLSCR2	chr3:40555264-197126601	0.0013564	0.0014637	3p22.1	DEL
						PCBP4	chr3:40555264-197126601	0.0013564	0.0014637	3p22.1	DEL
						PLSCR4	chr3:40555264-197126601	0.0013564	0.0014637	3p22.1	DEL
						PCNP	chr3:40555264-197126601	0.0013564	0.0014637	3p22.1	DEL
						HRASLS	chr3:40555264-197126601	0.0013564	0.0014637	3p22.1	DEL
						MRPL47	chr3:40555264-197126601	0.0013564	0.0014637	3p22.1	DEL
						SENP7	chr3:40555264-197126601	0.0013564	0.0014637	3p22.1	DEL
						ABHD6	chr3:40555264-197126601	0.0013564	0.0014637	3p22.1	DEL
						LRTM1	chr3:40555264-197126601	0.0013564	0.0014637	3p22.1	DEL
						C3orf14	chr3:40555264-197126601	0.0013564	0.0014637	3p22.1	DEL
						KIAA1143	chr3:40555264-197126601	0.0013564	0.0014637	3p22.1	DEL
						ISY1	chr3:40555264-197126601	0.0013564	0.0014637	3p22.1	DEL
						HHATL	chr3:40555264-197126601	0.0013564	0.0014637	3p22.1	DEL
						HEG1	chr3:40555264-197126601	0.0013564	0.0014637	3p22.1	DEL
						KIAA1257	chr3:40555264-197126601	0.0013564	0.0014637	3p22.1	DEL
						CDGAP	chr3:40555264-197126601	0.0013564	0.0014637	3p22.1	DEL
						AADACL1	chr3:40555264-197126601	0.0013564	0.0014637	3p22.1	DEL
						IFT80	chr3:40555264-197126601	0.0013564	0.0014637	3p22.1	DEL
						KIAA1407	chr3:40555264-197126601	0.0013564	0.0014637	3p22.1	DEL
						KIAA1524	chr3:40555264-197126601	0.0013564	0.0014637	3p22.1	DEL
						SLC7A14	chr3:40555264-197126601	0.0013564	0.0014637	3p22.1	DEL
						SRPRB	chr3:40555264-197126601	0.0013564	0.0014637	3p22.1	DEL
						SELK	chr3:40555264-197126601	0.0013564	0.0014637	3p22.1	DEL
						SENP2	chr3:40555264-197126601	0.0013564	0.0014637	3p22.1	DEL
						GNB4	chr3:40555264-197126601	0.0013564	0.0014637	3p22.1	DEL
						PROK2	chr3:40555264-197126601	0.0013564	0.0014637	3p22.1	DEL
						EEFSEC	chr3:40555264-197126601	0.0013564	0.0014637	3p22.1	DEL
						RNF123	chr3:40555264-197126601	0.0013564	0.0014637	3p22.1	DEL
						NSUN3	chr3:40555264-197126601	0.0013564	0.0014637	3p22.1	DEL
						CLSTN2	chr3:40555264-197126601	0.0013564	0.0014637	3p22.1	DEL
						POPDC2	chr3:40555264-197126601	0.0013564	0.0014637	3p22.1	DEL
						RTP4	chr3:40555264-197126601	0.0013564	0.0014637	3p22.1	DEL
						MAGEF1	chr3:40555264-197126601	0.0013564	0.0014637	3p22.1	DEL
						KIF9	chr3:40555264-197126601	0.0013564	0.0014637	3p22.1	DEL
						NFKBIZ	chr3:40555264-197126601	0.0013564	0.0014637	3p22.1	DEL
						ZMAT3	chr3:40555264-197126601	0.0013564	0.0014637	3p22.1	DEL
						ATG3	chr3:40555264-197126601	0.0013564	0.0014637	3p22.1	DEL
						MFSD1	chr3:40555264-197126601	0.0013564	0.0014637	3p22.1	DEL
						CCDC14	chr3:40555264-197126601	0.0013564	0.0014637	3p22.1	DEL
						FNDC3B	chr3:40555264-197126601	0.0013564	0.0014637	3p22.1	DEL
						P2RY12	chr3:40555264-197126601	0.0013564	0.0014637	3p22.1	DEL
						CDCP1	chr3:40555264-197126601	0.0013564	0.0014637	3p22.1	DEL
						CCDC71	chr3:40555264-197126601	0.0013564	0.0014637	3p22.1	DEL
						NT5DC2	chr3:40555264-197126601	0.0013564	0.0014637	3p22.1	DEL
						SLC26A6	chr3:40555264-197126601	0.0013564	0.0014637	3p22.1	DEL
						TMEM108	chr3:40555264-197126601	0.0013564	0.0014637	3p22.1	DEL
						CAMKV	chr3:40555264-197126601	0.0013564	0.0014637	3p22.1	DEL
						OR5H6	chr3:40555264-197126601	0.0013564	0.0014637	3p22.1	DEL
						OR5H2	chr3:40555264-197126601	0.0013564	0.0014637	3p22.1	DEL
						ZXDC	chr3:40555264-197126601	0.0013564	0.0014637	3p22.1	DEL
						ZBED2	chr3:40555264-197126601	0.0013564	0.0014637	3p22.1	DEL
						LRRC2	chr3:40555264-197126601	0.0013564	0.0014637	3p22.1	DEL
						FYCO1	chr3:40555264-197126601	0.0013564	0.0014637	3p22.1	DEL
						ATP13A3	chr3:40555264-197126601	0.0013564	0.0014637	3p22.1	DEL
						CEP97	chr3:40555264-197126601	0.0013564	0.0014637	3p22.1	DEL
						HSPBAP1	chr3:40555264-197126601	0.0013564	0.0014637	3p22.1	DEL
						C3orf52	chr3:40555264-197126601	0.0013564	0.0014637	3p22.1	DEL
						VEPH1	chr3:40555264-197126601	0.0013564	0.0014637	3p22.1	DEL
						QTRTD1	chr3:40555264-197126601	0.0013564	0.0014637	3p22.1	DEL
						CCDC51	chr3:40555264-197126601	0.0013564	0.0014637	3p22.1	DEL
						TBL1XR1	chr3:40555264-197126601	0.0013564	0.0014637	3p22.1	DEL
						ZBBX	chr3:40555264-197126601	0.0013564	0.0014637	3p22.1	DEL
						LRRC31	chr3:40555264-197126601	0.0013564	0.0014637	3p22.1	DEL
						CCDC48	chr3:40555264-197126601	0.0013564	0.0014637	3p22.1	DEL
						NEK11	chr3:40555264-197126601	0.0013564	0.0014637	3p22.1	DEL
						UBA5	chr3:40555264-197126601	0.0013564	0.0014637	3p22.1	DEL
						MAP6D1	chr3:40555264-197126601	0.0013564	0.0014637	3p22.1	DEL
						PHC3	chr3:40555264-197126601	0.0013564	0.0014637	3p22.1	DEL
						C3orf36	chr3:40555264-197126601	0.0013564	0.0014637	3p22.1	DEL
						ARL14	chr3:40555264-197126601	0.0013564	0.0014637	3p22.1	DEL
						THOC7	chr3:40555264-197126601	0.0013564	0.0014637	3p22.1	DEL
						NAT13	chr3:40555264-197126601	0.0013564	0.0014637	3p22.1	DEL
						CEP63	chr3:40555264-197126601	0.0013564	0.0014637	3p22.1	DEL
						CEP70	chr3:40555264-197126601	0.0013564	0.0014637	3p22.1	DEL
						ABTB1	chr3:40555264-197126601	0.0013564	0.0014637	3p22.1	DEL
						WDR82	chr3:40555264-197126601	0.0013564	0.0014637	3p22.1	DEL
						TMEM22	chr3:40555264-197126601	0.0013564	0.0014637	3p22.1	DEL
						OR5AC2	chr3:40555264-197126601	0.0013564	0.0014637	3p22.1	DEL
						RTP3	chr3:40555264-197126601	0.0013564	0.0014637	3p22.1	DEL
						PARP9	chr3:40555264-197126601	0.0013564	0.0014637	3p22.1	DEL
						FAM62C	chr3:40555264-197126601	0.0013564	0.0014637	3p22.1	DEL
						SPATA16	chr3:40555264-197126601	0.0013564	0.0014637	3p22.1	DEL
						EIF2A	chr3:40555264-197126601	0.0013564	0.0014637	3p22.1	DEL
						B3GNT5	chr3:40555264-197126601	0.0013564	0.0014637	3p22.1	DEL
						ARL6	chr3:40555264-197126601	0.0013564	0.0014637	3p22.1	DEL
						ZIC4	chr3:40555264-197126601	0.0013564	0.0014637	3p22.1	DEL
						ATRIP	chr3:40555264-197126601	0.0013564	0.0014637	3p22.1	DEL
						ACAD11	chr3:40555264-197126601	0.0013564	0.0014637	3p22.1	DEL
						ATP13A4	chr3:40555264-197126601	0.0013564	0.0014637	3p22.1	DEL
						NICN1	chr3:40555264-197126601	0.0013564	0.0014637	3p22.1	DEL
						CHCHD6	chr3:40555264-197126601	0.0013564	0.0014637	3p22.1	DEL
						MON1A	chr3:40555264-197126601	0.0013564	0.0014637	3p22.1	DEL
						C3orf26	chr3:40555264-197126601	0.0013564	0.0014637	3p22.1	DEL
						HPS3	chr3:40555264-197126601	0.0013564	0.0014637	3p22.1	DEL
						ARPM1	chr3:40555264-197126601	0.0013564	0.0014637	3p22.1	DEL
						KBTBD8	chr3:40555264-197126601	0.0013564	0.0014637	3p22.1	DEL
						SLC12A8	chr3:40555264-197126601	0.0013564	0.0014637	3p22.1	DEL
						RETNLB	chr3:40555264-197126601	0.0013564	0.0014637	3p22.1	DEL
						CCDC54	chr3:40555264-197126601	0.0013564	0.0014637	3p22.1	DEL
						ABHD14B	chr3:40555264-197126601	0.0013564	0.0014637	3p22.1	DEL
						MINA	chr3:40555264-197126601	0.0013564	0.0014637	3p22.1	DEL
						GPR128	chr3:40555264-197126601	0.0013564	0.0014637	3p22.1	DEL
						C3orf39	chr3:40555264-197126601	0.0013564	0.0014637	3p22.1	DEL
						DIRC2	chr3:40555264-197126601	0.0013564	0.0014637	3p22.1	DEL
						GFM1	chr3:40555264-197126601	0.0013564	0.0014637	3p22.1	DEL
						KLHL6	chr3:40555264-197126601	0.0013564	0.0014637	3p22.1	DEL
						C3orf15	chr3:40555264-197126601	0.0013564	0.0014637	3p22.1	DEL
						PHLDB2	chr3:40555264-197126601	0.0013564	0.0014637	3p22.1	DEL
						UCN2	chr3:40555264-197126601	0.0013564	0.0014637	3p22.1	DEL
						C3orf25	chr3:40555264-197126601	0.0013564	0.0014637	3p22.1	DEL
						TMEM41A	chr3:40555264-197126601	0.0013564	0.0014637	3p22.1	DEL
						ZNF502	chr3:40555264-197126601	0.0013564	0.0014637	3p22.1	DEL
						BOC	chr3:40555264-197126601	0.0013564	0.0014637	3p22.1	DEL
						FAM55C	chr3:40555264-197126601	0.0013564	0.0014637	3p22.1	DEL
						RFT1	chr3:40555264-197126601	0.0013564	0.0014637	3p22.1	DEL
						SPSB4	chr3:40555264-197126601	0.0013564	0.0014637	3p22.1	DEL
						ACPL2	chr3:40555264-197126601	0.0013564	0.0014637	3p22.1	DEL
						ZBTB47	chr3:40555264-197126601	0.0013564	0.0014637	3p22.1	DEL
						TMEM44	chr3:40555264-197126601	0.0013564	0.0014637	3p22.1	DEL
						ACTR8	chr3:40555264-197126601	0.0013564	0.0014637	3p22.1	DEL
						CAMK2N2	chr3:40555264-197126601	0.0013564	0.0014637	3p22.1	DEL
						OSBPL11	chr3:40555264-197126601	0.0013564	0.0014637	3p22.1	DEL
						SLC25A26	chr3:40555264-197126601	0.0013564	0.0014637	3p22.1	DEL
						ZNF501	chr3:40555264-197126601	0.0013564	0.0014637	3p22.1	DEL
						LRRC58	chr3:40555264-197126601	0.0013564	0.0014637	3p22.1	DEL
						TM4SF18	chr3:40555264-197126601	0.0013564	0.0014637	3p22.1	DEL
						RPL39L	chr3:40555264-197126601	0.0013564	0.0014637	3p22.1	DEL
						MED12L	chr3:40555264-197126601	0.0013564	0.0014637	3p22.1	DEL
						GPR62	chr3:40555264-197126601	0.0013564	0.0014637	3p22.1	DEL
						CPNE4	chr3:40555264-197126601	0.0013564	0.0014637	3p22.1	DEL
						CCDC58	chr3:40555264-197126601	0.0013564	0.0014637	3p22.1	DEL
						DNAJC19	chr3:40555264-197126601	0.0013564	0.0014637	3p22.1	DEL
						LOC131149	chr3:40555264-197126601	0.0013564	0.0014637	3p22.1	DEL
						FAM3D	chr3:40555264-197126601	0.0013564	0.0014637	3p22.1	DEL
						ZPLD1	chr3:40555264-197126601	0.0013564	0.0014637	3p22.1	DEL
						LYZL4	chr3:40555264-197126601	0.0013564	0.0014637	3p22.1	DEL
						KBTBD5	chr3:40555264-197126601	0.0013564	0.0014637	3p22.1	DEL
						FAM131A	chr3:40555264-197126601	0.0013564	0.0014637	3p22.1	DEL
						CD200R1	chr3:40555264-197126601	0.0013564	0.0014637	3p22.1	DEL
						DKFZp667G2110	chr3:40555264-197126601	0.0013564	0.0014637	3p22.1	DEL
						DCBLD2	chr3:40555264-197126601	0.0013564	0.0014637	3p22.1	DEL
						LRRC15	chr3:40555264-197126601	0.0013564	0.0014637	3p22.1	DEL
						FAM43A	chr3:40555264-197126601	0.0013564	0.0014637	3p22.1	DEL
						GPR175	chr3:40555264-197126601	0.0013564	0.0014637	3p22.1	DEL
						TMEM42	chr3:40555264-197126601	0.0013564	0.0014637	3p22.1	DEL
						UROC1	chr3:40555264-197126601	0.0013564	0.0014637	3p22.1	DEL
						C3orf44	chr3:40555264-197126601	0.0013564	0.0014637	3p22.1	DEL
						NUDT16	chr3:40555264-197126601	0.0013564	0.0014637	3p22.1	DEL
						COL6A6	chr3:40555264-197126601	0.0013564	0.0014637	3p22.1	DEL
						GRK7	chr3:40555264-197126601	0.0013564	0.0014637	3p22.1	DEL
						TMEM207	chr3:40555264-197126601	0.0013564	0.0014637	3p22.1	DEL
						RTP1	chr3:40555264-197126601	0.0013564	0.0014637	3p22.1	DEL
						IQCF1	chr3:40555264-197126601	0.0013564	0.0014637	3p22.1	DEL
						GLYCTK	chr3:40555264-197126601	0.0013564	0.0014637	3p22.1	DEL
						PPM1M	chr3:40555264-197126601	0.0013564	0.0014637	3p22.1	DEL
						FLJ44379	chr3:40555264-197126601	0.0013564	0.0014637	3p22.1	DEL
						SYNPR	chr3:40555264-197126601	0.0013564	0.0014637	3p22.1	DEL
						C3orf45	chr3:40555264-197126601	0.0013564	0.0014637	3p22.1	DEL
						H1FOO	chr3:40555264-197126601	0.0013564	0.0014637	3p22.1	DEL
						ASB14	chr3:40555264-197126601	0.0013564	0.0014637	3p22.1	DEL
						TTC14	chr3:40555264-197126601	0.0013564	0.0014637	3p22.1	DEL
						DTX3L	chr3:40555264-197126601	0.0013564	0.0014637	3p22.1	DEL
						FAM19A4	chr3:40555264-197126601	0.0013564	0.0014637	3p22.1	DEL
						PPM1L	chr3:40555264-197126601	0.0013564	0.0014637	3p22.1	DEL
						WDR49	chr3:40555264-197126601	0.0013564	0.0014637	3p22.1	DEL
						LRRC34	chr3:40555264-197126601	0.0013564	0.0014637	3p22.1	DEL
						DPPA2	chr3:40555264-197126601	0.0013564	0.0014637	3p22.1	DEL
						CCDC80	chr3:40555264-197126601	0.0013564	0.0014637	3p22.1	DEL
						BTLA	chr3:40555264-197126601	0.0013564	0.0014637	3p22.1	DEL
						CCDC12	chr3:40555264-197126601	0.0013564	0.0014637	3p22.1	DEL
						C3orf59	chr3:40555264-197126601	0.0013564	0.0014637	3p22.1	DEL
						PPP4R2	chr3:40555264-197126601	0.0013564	0.0014637	3p22.1	DEL
						C3orf21	chr3:40555264-197126601	0.0013564	0.0014637	3p22.1	DEL
						ROPN1B	chr3:40555264-197126601	0.0013564	0.0014637	3p22.1	DEL
						C3orf22	chr3:40555264-197126601	0.0013564	0.0014637	3p22.1	DEL
						C3orf55	chr3:40555264-197126601	0.0013564	0.0014637	3p22.1	DEL
						LOC152118	chr3:40555264-197126601	0.0013564	0.0014637	3p22.1	DEL
						CCDC50	chr3:40555264-197126601	0.0013564	0.0014637	3p22.1	DEL
						POP2	chr3:40555264-197126601	0.0013564	0.0014637	3p22.1	DEL
						CCDC52	chr3:40555264-197126601	0.0013564	0.0014637	3p22.1	DEL
						CCDC13	chr3:40555264-197126601	0.0013564	0.0014637	3p22.1	DEL
						IGSF11	chr3:40555264-197126601	0.0013564	0.0014637	3p22.1	DEL
						C3orf30	chr3:40555264-197126601	0.0013564	0.0014637	3p22.1	DEL
						PARP15	chr3:40555264-197126601	0.0013564	0.0014637	3p22.1	DEL
						C3orf57	chr3:40555264-197126601	0.0013564	0.0014637	3p22.1	DEL
						DNAJB8	chr3:40555264-197126601	0.0013564	0.0014637	3p22.1	DEL
						GPR156	chr3:40555264-197126601	0.0013564	0.0014637	3p22.1	DEL
						CHST13	chr3:40555264-197126601	0.0013564	0.0014637	3p22.1	DEL
						PRICKLE2	chr3:40555264-197126601	0.0013564	0.0014637	3p22.1	DEL
						KLHDC6	chr3:40555264-197126601	0.0013564	0.0014637	3p22.1	DEL
						DHX36	chr3:40555264-197126601	0.0013564	0.0014637	3p22.1	DEL
						HTR3C	chr3:40555264-197126601	0.0013564	0.0014637	3p22.1	DEL
						DZIP1L	chr3:40555264-197126601	0.0013564	0.0014637	3p22.1	DEL
						LOC200810	chr3:40555264-197126601	0.0013564	0.0014637	3p22.1	DEL
						C3orf67	chr3:40555264-197126601	0.0013564	0.0014637	3p22.1	DEL
						KCTD6	chr3:40555264-197126601	0.0013564	0.0014637	3p22.1	DEL
						LIPH	chr3:40555264-197126601	0.0013564	0.0014637	3p22.1	DEL
						ARL13B	chr3:40555264-197126601	0.0013564	0.0014637	3p22.1	DEL
						DHFRL1	chr3:40555264-197126601	0.0013564	0.0014637	3p22.1	DEL
						HTR3D	chr3:40555264-197126601	0.0013564	0.0014637	3p22.1	DEL
						RPL22L1	chr3:40555264-197126601	0.0013564	0.0014637	3p22.1	DEL
						KLHDC8B	chr3:40555264-197126601	0.0013564	0.0014637	3p22.1	DEL
						MUC20	chr3:40555264-197126601	0.0013564	0.0014637	3p22.1	DEL
						GABRR3	chr3:40555264-197126601	0.0013564	0.0014637	3p22.1	DEL
						PTPLB	chr3:40555264-197126601	0.0013564	0.0014637	3p22.1	DEL
						PDE12	chr3:40555264-197126601	0.0013564	0.0014637	3p22.1	DEL
						FAM116A	chr3:40555264-197126601	0.0013564	0.0014637	3p22.1	DEL
						VSTM3	chr3:40555264-197126601	0.0013564	0.0014637	3p22.1	DEL
						C3orf58	chr3:40555264-197126601	0.0013564	0.0014637	3p22.1	DEL
						KIAA2018	chr3:40555264-197126601	0.0013564	0.0014637	3p22.1	DEL
						ZBTB38	chr3:40555264-197126601	0.0013564	0.0014637	3p22.1	DEL
						CADM2	chr3:40555264-197126601	0.0013564	0.0014637	3p22.1	DEL
						NAALADL2	chr3:40555264-197126601	0.0013564	0.0014637	3p22.1	DEL
						ZDHHC23	chr3:40555264-197126601	0.0013564	0.0014637	3p22.1	DEL
						COL29A1	chr3:40555264-197126601	0.0013564	0.0014637	3p22.1	DEL
						GK5	chr3:40555264-197126601	0.0013564	0.0014637	3p22.1	DEL
						PLCXD2	chr3:40555264-197126601	0.0013564	0.0014637	3p22.1	DEL
						GCET2	chr3:40555264-197126601	0.0013564	0.0014637	3p22.1	DEL
						UTS2D	chr3:40555264-197126601	0.0013564	0.0014637	3p22.1	DEL
						ALS2CL	chr3:40555264-197126601	0.0013564	0.0014637	3p22.1	DEL
						TMIE	chr3:40555264-197126601	0.0013564	0.0014637	3p22.1	DEL
						SLC9A9	chr3:40555264-197126601	0.0013564	0.0014637	3p22.1	DEL
						C3orf64	chr3:40555264-197126601	0.0013564	0.0014637	3p22.1	DEL
						EPHA6	chr3:40555264-197126601	0.0013564	0.0014637	3p22.1	DEL
						FBXW12	chr3:40555264-197126601	0.0013564	0.0014637	3p22.1	DEL
						C3orf38	chr3:40555264-197126601	0.0013564	0.0014637	3p22.1	DEL
						HTR3E	chr3:40555264-197126601	0.0013564	0.0014637	3p22.1	DEL
						RABL3	chr3:40555264-197126601	0.0013564	0.0014637	3p22.1	DEL
						C3orf56	chr3:40555264-197126601	0.0013564	0.0014637	3p22.1	DEL
						IGSF10	chr3:40555264-197126601	0.0013564	0.0014637	3p22.1	DEL
						C3orf33	chr3:40555264-197126601	0.0013564	0.0014637	3p22.1	DEL
						CCDC66	chr3:40555264-197126601	0.0013564	0.0014637	3p22.1	DEL
						SLC9A10	chr3:40555264-197126601	0.0013564	0.0014637	3p22.1	DEL
						C3orf23	chr3:40555264-197126601	0.0013564	0.0014637	3p22.1	DEL
						ZNF660	chr3:40555264-197126601	0.0013564	0.0014637	3p22.1	DEL
						LOC285382	chr3:40555264-197126601	0.0013564	0.0014637	3p22.1	DEL
						TPRG1	chr3:40555264-197126601	0.0013564	0.0014637	3p22.1	DEL
						ILDR1	chr3:40555264-197126601	0.0013564	0.0014637	3p22.1	DEL
						TRIM59	chr3:40555264-197126601	0.0013564	0.0014637	3p22.1	DEL
						TRIM42	chr3:40555264-197126601	0.0013564	0.0014637	3p22.1	DEL
						EIF4E3	chr3:40555264-197126601	0.0013564	0.0014637	3p22.1	DEL
						RAB43	chr3:40555264-197126601	0.0013564	0.0014637	3p22.1	DEL
						CCDC39	chr3:40555264-197126601	0.0013564	0.0014637	3p22.1	DEL
						CCDC36	chr3:40555264-197126601	0.0013564	0.0014637	3p22.1	DEL
						KY	chr3:40555264-197126601	0.0013564	0.0014637	3p22.1	DEL
						TESSP2	chr3:40555264-197126601	0.0013564	0.0014637	3p22.1	DEL
						LOC344657	chr3:40555264-197126601	0.0013564	0.0014637	3p22.1	DEL
						SAMD7	chr3:40555264-197126601	0.0013564	0.0014637	3p22.1	DEL
						AADACL2	chr3:40555264-197126601	0.0013564	0.0014637	3p22.1	DEL
						GPR149	chr3:40555264-197126601	0.0013564	0.0014637	3p22.1	DEL
						TMPRSS7	chr3:40555264-197126601	0.0013564	0.0014637	3p22.1	DEL
						CD200R2	chr3:40555264-197126601	0.0013564	0.0014637	3p22.1	DEL
						PAQR9	chr3:40555264-197126601	0.0013564	0.0014637	3p22.1	DEL
						RTP2	chr3:40555264-197126601	0.0013564	0.0014637	3p22.1	DEL
						OSTN	chr3:40555264-197126601	0.0013564	0.0014637	3p22.1	DEL
						ATP13A5	chr3:40555264-197126601	0.0013564	0.0014637	3p22.1	DEL
						TXNDC6	chr3:40555264-197126601	0.0013564	0.0014637	3p22.1	DEL
						LNP1	chr3:40555264-197126601	0.0013564	0.0014637	3p22.1	DEL
						CCDC37	chr3:40555264-197126601	0.0013564	0.0014637	3p22.1	DEL
						NMNAT3	chr3:40555264-197126601	0.0013564	0.0014637	3p22.1	DEL
						ZNF445	chr3:40555264-197126601	0.0013564	0.0014637	3p22.1	DEL
						SPATA12	chr3:40555264-197126601	0.0013564	0.0014637	3p22.1	DEL
						C3orf62	chr3:40555264-197126601	0.0013564	0.0014637	3p22.1	DEL
						TMEM110	chr3:40555264-197126601	0.0013564	0.0014637	3p22.1	DEL
						DNAH12L	chr3:40555264-197126601	0.0013564	0.0014637	3p22.1	DEL
						TESSP5	chr3:40555264-197126601	0.0013564	0.0014637	3p22.1	DEL
						AMIGO3	chr3:40555264-197126601	0.0013564	0.0014637	3p22.1	DEL
						ZNF662	chr3:40555264-197126601	0.0013564	0.0014637	3p22.1	DEL
						LOC389118	chr3:40555264-197126601	0.0013564	0.0014637	3p22.1	DEL
						C3orf54	chr3:40555264-197126601	0.0013564	0.0014637	3p22.1	DEL
						IQCF2	chr3:40555264-197126601	0.0013564	0.0014637	3p22.1	DEL
						MUSTN1	chr3:40555264-197126601	0.0013564	0.0014637	3p22.1	DEL
						VGLL3	chr3:40555264-197126601	0.0013564	0.0014637	3p22.1	DEL
						LOC389151	chr3:40555264-197126601	0.0013564	0.0014637	3p22.1	DEL
						PLSCR5	chr3:40555264-197126601	0.0013564	0.0014637	3p22.1	DEL
						LEKR1	chr3:40555264-197126601	0.0013564	0.0014637	3p22.1	DEL
						IQCF3	chr3:40555264-197126601	0.0013564	0.0014637	3p22.1	DEL
						LOC401089	chr3:40555264-197126601	0.0013564	0.0014637	3p22.1	DEL
						OR5K2	chr3:40555264-197126601	0.0013564	0.0014637	3p22.1	DEL
						OR5H14	chr3:40555264-197126601	0.0013564	0.0014637	3p22.1	DEL
						OR5H15	chr3:40555264-197126601	0.0013564	0.0014637	3p22.1	DEL
						OR5K3	chr3:40555264-197126601	0.0013564	0.0014637	3p22.1	DEL
						OR5K4	chr3:40555264-197126601	0.0013564	0.0014637	3p22.1	DEL
						FAM19A1	chr3:40555264-197126601	0.0013564	0.0014637	3p22.1	DEL
						STX19	chr3:40555264-197126601	0.0013564	0.0014637	3p22.1	DEL
						TMEM89	chr3:40555264-197126601	0.0013564	0.0014637	3p22.1	DEL
						ARGFX	chr3:40555264-197126601	0.0013564	0.0014637	3p22.1	DEL
						TR2IT1	chr3:40555264-197126601	0.0013564	0.0014637	3p22.1	DEL
						SPINK8	chr3:40555264-197126601	0.0013564	0.0014637	3p22.1	DEL
						LOC646498	chr3:40555264-197126601	0.0013564	0.0014637	3p22.1	DEL
						C3orf65	chr3:40555264-197126601	0.0013564	0.0014637	3p22.1	DEL
						IQCJ	chr3:40555264-197126601	0.0013564	0.0014637	3p22.1	DEL
						LOC727797	chr3:40555264-197126601	0.0013564	0.0014637	3p22.1	DEL
						LOC727811	chr3:40555264-197126601	0.0013564	0.0014637	3p22.1	DEL
						GLT8D4	chr3:40555264-197126601	0.0013564	0.0014637	3p22.1	DEL
						LOC730754	chr3:40555264-197126601	0.0013564	0.0014637	3p22.1	DEL
						TARP	chr7:38233628-38392833	0.0038775	0.0036442	7p14.1	DEL
						BRCA2	chr13:31274790-31905996	0.0052668	0.0055803	13q13.1	DEL
						FRY	chr13:31274790-31905996	0.0052668	0.0055803	13q13.1	DEL
						N4BP2L1	chr13:31274790-31905996	0.0052668	0.0055803	13q13.1	DEL
						NSF	chr17:41454210-42208648	0.0052668	0.0057363	17q21.31	DEL
						LRRC37A	chr17:41454210-42208648	0.0052668	0.0057363	17q21.31	DEL
						ARL17P1	chr17:41454210-42208648	0.0052668	0.0057363	17q21.31	DEL
						KIAA1267	chr17:41454210-42208648	0.0052668	0.0057363	17q21.31	DEL
						LRRC37A2	chr17:41454210-42208648	0.0052668	0.0057363	17q21.31	DEL
						ARL17	chr17:41454210-42208648	0.0052668	0.0057363	17q21.31	DEL

## Sheet: SupTab3_GISTIC_Focal_Outcome 
Supplementary Table 3. Association of GISTIC focal alterations and outcome (in TCGA data)
Region	Alteration	Logrank P	HR	Upper95s_TCGA_ALL_ILC	low95s_TCGA_ALL_ILC
19p13.3	Deletion	0.00311037	7.58452	239.083	0.240607
2q23.1	Deletion	0.00343367	6.38575	75.7266	0.538488
8p21.2	Deletion	0.00364346	7.48149	34.6582	1.61499
14q32.12	Deletion	0.019205	5.33474	101.456	0.280509
1p21.2	Deletion	0.0218245	4.38452	26.0497	0.737977
11q13.3	Amplification	0.0409297	3.82359	21.1273	0.691988
11q12.3	Deletion	0.0754104	3.37872	23.4272	0.487287
1p36.13	Deletion	0.0784144	3.23603	16.5454	0.63292
8p11.23	Amplification	0.0895011	3.21392	21.5565	0.479172
12q24.21	Deletion	0.138743	3.13589	32.9257	0.298667
17q21.31	Deletion	0.178246	3.70669	144.884	0.094831
13q14.3	Deletion	0.189863	2.44853	11.2757	0.531702
6q27	Deletion	0.22457	0	0	0
12p13.1	Deletion	0.306806	0	0	0
16q24.1	Deletion	0.320577	2.75176	12.8318	0.590112
3p21.31	Deletion	0.328988	2.67275	62.8415	0.113676
11q23.2	Deletion	0.3549	1.88375	8.07862	0.439246
10q23.31	Deletion	0.377288	2.45289	51.207	0.117497
4q34.3	Deletion	0.377353	0	0	0
6p21.1	Deletion	0.486747	0	0	0
10q25.1	Deletion	0.597828	1.73977	23.8206	0.127066
17q12	Amplification	0.710515	1.48272	17.14	0.128264

## Sheet: SupTab4 Diff_Exp_Genes
Supplementary Table 4. Differentially expressed probes (FDR<0.01)
Gene ID	Gene Name(Probe)	Score(d)	Numerator(r)	Denominator(s+s0)	Fold Change	q-value(%)	Gene Symbol	coefficient (direction of expression change)
g10220	ILMN_1712636	4.54924	0.56861	0.12499	1.48309	0	NVL	1
g30681	ILMN_2362982	4.00357	0.597379	0.149212	1.51297	0	ARID4B	1
g19947	ILMN_1781514	3.92355	0.601358	0.153269	1.51714	0	PCDH17	1
g27618	ILMN_2188204	3.84719	0.477261	0.124054	1.3921	0	ATG12	1
g17972	ILMN_1767514	3.67157	0.458644	0.124918	1.37425	0	LOC441155	1
g16542	ILMN_1757106	3.62284	0.634301	0.175084	1.55219	0	2006-03-01	1
g1699	ILMN_1660343	3.6045	0.589134	0.163444	1.50434	0	LOC653080	1
g10109	ILMN_1711904	3.57869	0.360547	0.100748	1.28391	0	MXD3	1
g20492	ILMN_1785635	3.54471	0.389004	0.109742	1.30949	0	BRD3	1
g4040	ILMN_1673898	3.47157	0.355042	0.102271	1.27902	0	ATG12	1
g6254	ILMN_1687316	3.46495	0.33825	0.0976205	1.26422	0	NCDN	1
g31455	ILMN_2390821	3.42816	0.453106	0.132172	1.36898	2.02964	THOC2	1
g7393	ILMN_1694268	3.40291	0.648729	0.19064	1.56779	2.02964	HES6	1
g8518	ILMN_1701487	3.3913	0.396763	0.116994	1.31655	2.02964	TAOK2	1
g7577	ILMN_1695414	3.37061	0.472686	0.140238	1.38769	2.02964	ASF1B	1
g5200	ILMN_1680692	3.35259	0.471641	0.14068	1.38669	2.02964	NUCKS1	1
g19698	ILMN_1779677	3.33636	0.339148	0.101652	1.26501	2.02964	ZCCHC6	1
g2429	ILMN_1664516	3.33144	0.626247	0.187981	1.54354	2.02964	CENPF	1
g7819	ILMN_1696870	3.32695	0.324909	0.0976596	1.25259	2.02964	TGFBRAP1	1
g3881	ILMN_1672940	3.32486	0.374486	0.112632	1.29638	2.02964	ZNF562	1
g17858	ILMN_1766658	3.32309	0.419948	0.126373	1.33788	2.02964	PKMYT1	1
g16408	ILMN_1756091	3.31934	0.358911	0.108127	1.28246	2.02964	C14ORF184	1
g30995	ILMN_2374244	3.31121	0.46947	0.141782	1.3846	2.02964	DYRK2	1
g14196	ILMN_1740291	3.28328	0.445334	0.135637	1.36163	2.02964	POLQ	1
g4345	ILMN_1675709	3.27396	0.407694	0.124527	1.32656	2.02964	ARFGAP1	1
g6699	ILMN_1690085	3.2674	0.264809	0.0810457	1.20148	2.02964	STK11IP	1
g11149	ILMN_1718898	3.26671	0.558038	0.170826	1.47227	2.02964	HOXC9	1
g32143	ILMN_2413572	3.2651	0.367621	0.112591	1.29022	2.02964	MARK2	1
g5455	ILMN_1682288	3.26447	0.547036	0.167572	1.46108	2.02964	LOC643367	1
g15335	ILMN_1748407	3.24786	0.299271	0.092144	1.23052	2.02964	CCS	1
g23890	ILMN_1810467	3.24118	0.270894	0.0835788	1.20656	2.02964	PPP2R1A	1
g13644	ILMN_1736747	3.23988	0.266455	0.0822422	1.20285	2.02964	MARK2	1
g7959	ILMN_1697793	3.23491	0.436141	0.134823	1.35298	2.02964	SYNJ2BP	1
g8330	ILMN_1700337	3.22918	0.446416	0.138245	1.36265	2.02964	TROAP	1
g21788	ILMN_1795435	3.21895	0.400854	0.124529	1.32029	2.02964	ZNF264	1
g12404	ILMN_1727574	3.21367	0.432042	0.134439	1.34914	2.02964	ZNF827	1
g25104	ILMN_2043728	3.21023	0.268152	0.0835305	1.20426	2.02964	ZNF341	1
g17051	ILMN_1760890	3.20505	0.337478	0.105295	1.26355	2.02964	SEPN1	1
g730	ILMN_1655195	3.20358	0.520345	0.162426	1.4343	2.02964	SMA4	1
g20370	ILMN_1784678	3.20283	0.483656	0.151009	1.39828	2.02964	PBX1	1
g15992	ILMN_1753008	3.20136	0.304496	0.0951146	1.23499	2.02964	REXO1	1
g19840	ILMN_1780774	3.19673	0.238127	0.0744908	1.17946	2.02964	NPCDR1	1
g30218	ILMN_2343047	3.17864	0.471861	0.148447	1.3869	2.02964	ABCB9	1
g24478	ILMN_1814856	3.14962	0.32385	0.102822	1.25167	2.02964	C9ORF7	1
g15295	ILMN_1748093	3.14724	0.408437	0.129776	1.32725	2.02964	PAFAH1B3	1
g32055	ILMN_2410909	3.13865	0.402196	0.128143	1.32152	2.02964	AKT1	1
g28770	ILMN_2256953	3.13574	0.435982	0.139036	1.35283	2.02964	CASZ1	1
g26837	ILMN_2143822	3.12724	0.430609	0.137696	1.3478	2.02964	ZNF148	1
g8781	ILMN_1703053	3.12371	0.304941	0.0976214	1.23537	2.02964	ZFP91	1
g14642	ILMN_1743204	3.11599	0.334465	0.107339	1.26091	2.02964	DUSP8	1
g10274	ILMN_1712944	3.08597	0.265306	0.0859718	1.20189	2.02964	AES	1
g3554	ILMN_1670959	3.08542	0.532237	0.172501	1.44617	2.02964	CEACAM5	1
g11423	ILMN_1720857	3.08536	0.531248	0.172183	1.44518	2.02964	GUSBP3	1
g4626	ILMN_1677432	3.08345	0.491032	0.159247	1.40545	2.02964	SRGAP1	1
g30293	ILMN_2346856	3.0825	0.255104	0.0827588	1.19342	2.02964	GGPS1	1
g15150	ILMN_1746986	3.08231	0.233187	0.0756534	1.17543	2.02964	SLC39A3	1
g19825	ILMN_1780667	3.07773	0.438657	0.142526	1.35534	2.02964	POC1A	1
g25999	ILMN_2096012	3.0766	0.353367	0.114856	1.27754	2.02964	UHMK1	1
g8818	ILMN_1703284	3.07403	0.388095	0.12625	1.30866	2.02964	SPIRE2	1
g27174	ILMN_2162989	3.07373	0.330034	0.107372	1.25704	2.02964	TMEM189-UBE2V1	1
g15998	ILMN_1753063	3.07049	0.35801	0.116597	1.28166	2.02964	KIF15	1
g28155	ILMN_2215881	3.06695	0.218487	0.0712392	1.16351	2.02964	ARHGAP11B	1
g4684	ILMN_1677756	3.06641	0.267239	0.0871505	1.2035	2.02964	UBE2D2	1
g3483	ILMN_1670609	3.06416	0.323659	0.105627	1.2515	2.02964	ATOX1	1
g7547	ILMN_1695271	3.05634	0.369444	0.120878	1.29185	2.02964	RPP25	1
g9528	ILMN_1708029	3.05044	0.443339	0.145336	1.35975	2.02964	TMEM8B	1
g30326	ILMN_2348090	3.04809	0.307009	0.100722	1.23714	2.02964	MRPL55	1
g32212	ILMN_2415776	3.04667	0.336494	0.110447	1.26268	2.02964	WWOX	1
g11774	ILMN_1723211	3.0363	0.345695	0.113854	1.27076	2.02964	L2HGDH	1
g31692	ILMN_2399036	3.02639	0.303794	0.100382	1.23439	2.02964	SEPN1	1
g21035	ILMN_1789839	3.02248	0.312343	0.10334	1.24172	2.02964	GTF3C1	1
g30297	ILMN_2347068	3.02042	0.422204	0.139783	1.33997	2.02964	MKNK2	1
g17130	ILMN_1761442	3.01727	0.340671	0.112907	1.26635	2.02964	WDR24	1
g3704	ILMN_1671843	3.01659	0.33336	0.110509	1.25994	2.02964	PSRC1	1
g20913	ILMN_1789005	2.99918	0.304456	0.101513	1.23495	2.02964	ATP6V0C	1
g9124	ILMN_1705364	2.99909	0.259546	0.0865419	1.1971	2.02964	BAT3	1
g28935	ILMN_2269564	2.99746	0.376344	0.125554	1.29805	2.02964	ARID4B	1
g25402	ILMN_2060212	2.99696	0.397577	0.13266	1.31729	2.02964	TBC1D24	1
g8789	ILMN_1703092	2.99583	0.378156	0.126227	1.29968	2.02964	RECQL4	1
g5638	ILMN_1683450	2.99224	0.562593	0.188017	1.47692	2.02964	CDCA5	1
g10789	ILMN_1716400	2.99136	0.316429	0.105781	1.24524	2.02964	FOXM1	1
g15818	ILMN_1751776	2.98824	0.394189	0.131913	1.3142	2.02964	CKAP2L	1
g14220	ILMN_1740430	2.98388	0.282832	0.0947866	1.21658	2.02964	SLC2A4RG	1
g28245	ILMN_2222008	2.98281	0.441443	0.147996	1.35796	2.02964	KIFC1	1
g9594	ILMN_1708414	2.97421	0.411668	0.138413	1.33022	2.02964	GNL3L	1
g13279	ILMN_1733869	2.97034	0.33803	0.113802	1.26403	2.02964	OGDH	1
g1423	ILMN_1658821	2.95837	0.274455	0.0927722	1.20954	2.02964	SAMD1	1
g30009	ILMN_2333319	2.95776	0.27661	0.0935202	1.21135	2.02964	PTBP1	1
g27471	ILMN_2180239	2.95712	0.414849	0.140288	1.33316	2.02964	DOPEY2	1
g8910	ILMN_1703906	2.95386	0.397145	0.134449	1.3169	2.02964	HJURP	1
g29170	ILMN_2284591	2.95293	0.315557	0.106862	1.24449	2.02964	OPA3	1
g12265	ILMN_1726720	2.95238	0.590428	0.199984	1.50569	2.02964	NUSAP1	1
g16114	ILMN_1753885	2.95094	0.258814	0.0877056	1.19649	2.02964	YTHDF1	1
g453	ILMN_1653514	2.94309	0.208509	0.0708467	1.15549	2.02964	LOC642954	1
g19650	ILMN_1779376	2.93806	0.362879	0.12351	1.28599	2.02964	GSK3B	1
g26975	ILMN_2151277	2.93652	0.202513	0.0689635	1.1507	2.02964	LPGAT1	1
g8106	ILMN_1698777	2.93173	0.252417	0.0860986	1.1912	2.02964	ADCK1	1
g2244	ILMN_1663390	2.92665	0.637766	0.217917	1.55592	2.02964	CDC20	1
g7621	ILMN_1695719	2.92334	0.512618	0.175354	1.42664	2.39866	EIF2C2	1
g12021	ILMN_1724941	2.91696	0.39676	0.136018	1.31655	2.39866	CDCP1	1
g14232	ILMN_1740493	2.91429	0.471219	0.161693	1.38628	2.39866	TRAF5	1
g25358	ILMN_2057566	2.9088	0.341888	0.117536	1.26741	2.39866	PGP	1
g2876	ILMN_1667125	2.90275	0.215577	0.0742665	1.16117	2.39866	RPS6KL1	1
g19130	ILMN_1775692	2.90193	0.335549	0.11563	1.26186	2.39866	EIF4G3	1
g25231	ILMN_2051373	2.89998	0.529829	0.182701	1.44376	2.39866	NEK2	1
g8093	ILMN_1698733	2.89939	0.331597	0.114368	1.25841	2.39866	CNIH2	1
g15418	ILMN_1748968	2.89001	0.312697	0.108199	1.24203	2.39866	ATG10	1
g3896	ILMN_1673069	2.88876	0.342381	0.118522	1.26785	2.39866	DPP9	1
g4738	ILMN_1678052	2.88815	0.227664	0.0788271	1.17094	2.39866	C19ORF24	1
g6836	ILMN_1690880	2.88811	0.318474	0.110271	1.24701	2.39866	CTAGE4	1
g27748	ILMN_2194577	2.88789	0.353043	0.122249	1.27725	2.39866	PLVAP	1
g22962	ILMN_1803810	2.88469	0.394171	0.136642	1.31419	2.39866	RRBP1	1
g23641	ILMN_1808712	2.88452	0.278784	0.0966483	1.21317	2.39866	RNF40	1
g7754	ILMN_1696488	2.88281	0.1612	0.0559179	1.11822	2.39866	FGF23	1
g7582	ILMN_1695430	2.87973	0.308949	0.107284	1.23881	2.39866	DDB1	1
g16245	ILMN_1754842	2.87386	0.28802	0.100221	1.22096	2.39866	DLGAP4	1
g6063	ILMN_1685916	2.87367	0.427411	0.148734	1.34482	2.39866	KIF2C	1
g2814	ILMN_1666761	2.87262	0.238242	0.0829354	1.17955	2.39866	PPP2R5E	1
g14643	ILMN_1743205	2.86328	0.299681	0.104663	1.23087	2.39866	ABCA7	1
g19704	ILMN_1779711	2.86189	0.340582	0.119006	1.26627	2.39866	DTL	1
g30258	ILMN_2344971	2.85825	0.377207	0.131971	1.29882	2.39866	FOXM1	1
g9583	ILMN_1708348	2.85707	0.380574	0.133204	1.30186	2.39866	ADAM8	1
g32087	ILMN_2411963	2.85655	0.322563	0.112921	1.25055	2.39866	RBM39	1
g1123	ILMN_1657288	2.85605	0.240749	0.0842942	1.18161	2.39866	GUSBP1	1
g12356	ILMN_1727248	2.84975	0.33346	0.117014	1.26003	2.39866	INF2	1
g1747	ILMN_1660629	2.84912	0.328864	0.115427	1.25602	2.39866	NBEAL2	1
g18257	ILMN_1769508	2.84035	0.310868	0.109447	1.24045	2.39866	PIGX	1
g22610	ILMN_1801216	2.83944	1.34342	0.473129	2.53752	2.39866	S100P	1
g32148	ILMN_2413650	2.83848	0.395314	0.13927	1.31523	2.39866	STIL	1
g23229	ILMN_1805778	2.83723	0.306723	0.108107	1.2369	2.39866	RBM12B	1
g31388	ILMN_2388507	2.83432	0.361437	0.127522	1.28471	2.39866	AKT1	1
g3089	ILMN_1668514	2.83033	0.286517	0.101231	1.21969	2.39866	PIP5K1C	1
g3788	ILMN_1672356	2.82985	0.438694	0.155024	1.35538	2.39866	ANKRD13D	1
g30618	ILMN_2360291	2.82891	0.354031	0.125147	1.27813	2.39866	UGGT1	1
g7751	ILMN_1696469	2.82802	0.397049	0.140398	1.31681	2.39866	LOC402116	1
g5693	ILMN_1683786	2.82297	0.295416	0.104647	1.22724	2.39866	FYTTD1	1
g31686	ILMN_2398865	2.81909	0.374514	0.132849	1.2964	2.39866	VPS13C	1
g19432	ILMN_1777881	2.81736	0.294716	0.104607	1.22664	2.39866	TSPAN17	1
g12629	ILMN_1729123	2.80903	0.237115	0.0844117	1.17863	2.39866	PPP2R4	1
g6311	ILMN_1687626	2.80888	0.32006	0.113946	1.24838	2.39866	ZDHHC24	1
g9846	ILMN_1710192	2.80811	0.433418	0.154345	1.35043	2.39866	LOC440345	1
g28003	ILMN_2207393	2.80567	0.237953	0.0848113	1.17932	2.39866	CNOT3	1
g9837	ILMN_1710078	2.80251	0.369511	0.13185	1.29191	2.39866	TMEM181	1
g25233	ILMN_2051408	2.80195	0.364159	0.129966	1.28713	2.39866	PNPT1	1
g30219	ILMN_2343048	2.80112	0.455813	0.162725	1.37156	2.39866	ABCB9	1
g10473	ILMN_1714352	2.7998	0.300458	0.107314	1.23154	2.39866	DMWD	1
g21737	ILMN_1795118	2.79731	0.358469	0.128147	1.28206	2.39866	SIDT1	1
g11664	ILMN_1722538	2.79604	0.19539	0.069881	1.14503	2.39866	DEFB123	1
g10707	ILMN_1715905	2.79481	0.281716	0.1008	1.21564	2.39866	DSN1	1
g10658	ILMN_1715625	2.78999	0.377496	0.135304	1.29909	2.39866	C20ORF94	1
g6725	ILMN_1690237	2.78916	0.355937	0.127614	1.27982	2.39866	PCDHB19P	1
g3897	ILMN_1673073	2.78836	0.211115	0.075713	1.15758	2.39866	WDR62	1
g2998	ILMN_1667932	2.78685	0.390392	0.140083	1.31075	2.39866	ANKRD36	1
g18466	ILMN_1770865	2.78621	0.402152	0.144336	1.32148	2.39866	TRIM46	1
g3296	ILMN_1669599	2.78009	0.345073	0.124123	1.27022	2.39866	DENND4C	1
g29106	ILMN_2280568	2.77984	0.354364	0.127477	1.27842	2.39866	ANKRD36	1
g20062	ILMN_1782331	2.773	0.344954	0.124397	1.27011	2.39866	TDG	1
g24759	ILMN_1845157	2.76957	0.216872	0.0783051	1.16221	2.39866	LOC100288893	1
g25190	ILMN_2048811	2.76754	0.386158	0.139531	1.30691	2.39866	NUBPL	1
g1753	ILMN_1660654	2.76672	0.272098	0.0983468	1.20756	2.39866	CDCA2	1
g18409	ILMN_1770505	2.76351	0.444141	0.160716	1.3605	2.39866	BIK	1
g7221	ILMN_1693242	2.76177	0.453406	0.164172	1.36927	2.39866	ZNF296	1
g21162	ILMN_1790906	2.76171	0.440015	0.159327	1.35662	2.39866	MSMB	1
g3419	ILMN_1670263	2.76088	0.412701	0.149482	1.33118	2.39866	CNST	1
g29495	ILMN_2301083	2.75917	0.637472	0.231037	1.5556	2.39866	UBE2C	1
g31230	ILMN_2383107	2.75821	0.377561	0.136887	1.29914	2.39866	VPS41	1
g539	ILMN_1654032	2.75111	0.193747	0.0704253	1.14373	2.39866	ZER1	1
g27339	ILMN_2173451	2.74901	0.320373	0.116541	1.24865	2.39866	GPI	1
g7807	ILMN_1696806	2.74815	0.265719	0.0966901	1.20223	2.39866	CTNND1	1
g12062	ILMN_1725260	2.74767	0.278764	0.101455	1.21316	2.39866	CDC25C	1
g13863	ILMN_1738179	2.74678	0.247474	0.0900959	1.18713	2.39866	FOXP1	1
g11477	ILMN_1721167	2.74665	0.391261	0.142451	1.31154	2.39866	MYT1	1
g268	ILMN_1652533	2.74356	0.343958	0.125369	1.26923	2.39866	POM121L8P	1
g10458	ILMN_1714216	2.74076	0.257067	0.0937938	1.19505	2.39866	TSC2	1
g10603	ILMN_1715203	2.7387	0.282381	0.103108	1.2162	2.39866	DNAH7	1
g23623	ILMN_1808591	2.73677	0.42697	0.156013	1.34441	2.39866	UBE2S	1
g29003	ILMN_2274775	2.72953	0.297662	0.109053	1.22915	2.39866	SLC44A4	1
g26772	ILMN_2139761	2.72872	0.498115	0.182545	1.41237	2.39866	LIMCH1	1
g25201	ILMN_2049343	2.72513	0.329916	0.121065	1.25694	2.39866	LOC642947	1
g9540	ILMN_1708101	2.7246	0.305591	0.11216	1.23592	2.39866	LMNB2	1
g5719	ILMN_1683905	2.72323	0.228299	0.0838341	1.17145	2.39866	C19ORF21	1
g26165	ILMN_2105254	2.72262	0.213804	0.0785287	1.15974	2.39866	PTGR2	1
g6950	ILMN_1691487	2.72205	0.297871	0.109429	1.22933	2.39866	TRAF2	1
g28059	ILMN_2210581	2.72059	0.281051	0.103305	1.21508	2.39866	B3GAT3	1
g26735	ILMN_2137084	2.71846	0.286657	0.105448	1.21981	2.39866	LIN9	1
g24264	ILMN_1813191	2.7176	0.526073	0.19358	1.44	2.39866	LOC653080	1
g29542	ILMN_2306066	2.71613	0.263175	0.0968933	1.20012	2.39866	FUS	1
g19980	ILMN_1781752	2.71563	0.273017	0.100535	1.20833	2.39866	CLEC16A	1
g9789	ILMN_1709728	2.71454	0.27185	0.100146	1.20735	2.39866	SLC30A5	1
g20240	ILMN_1783805	2.71433	0.292722	0.107843	1.22495	2.39866	PNMA3	1
g27680	ILMN_2191167	2.71427	0.200102	0.073722	1.14878	2.39866	SLC30A4	1
g4001	ILMN_1673673	2.71217	0.379291	0.139848	1.3007	2.39866	PBK	1
g31548	ILMN_2394250	2.71075	0.350454	0.129283	1.27496	2.39866	PLEKHA1	1
g8719	ILMN_1702708	2.70284	0.163629	0.0605396	1.1201	3.36183	PPP2R3A	1
g26134	ILMN_2103591	2.70161	0.276151	0.102217	1.21096	3.36183	MORC2	1
g19045	ILMN_1775074	2.70086	0.258707	0.0957868	1.19641	3.36183	TUBGCP2	1
g7387	ILMN_1694223	2.69549	0.27972	0.103773	1.21396	3.36183	DGCR8	1
g368	ILMN_1653098	2.69547	0.204296	0.0757923	1.15212	3.36183	SLC30A4	1
g10535	ILMN_1714730	2.6912	0.594904	0.221055	1.51037	3.36183	UBE2C	1
g7608	ILMN_1695604	2.68689	0.312868	0.116442	1.24217	3.36183	DCBLD1	1
g26675	ILMN_2133784	2.68685	0.268098	0.0997817	1.20422	3.36183	PATE2	1
g6696	ILMN_1690064	2.68555	0.320797	0.119453	1.24902	3.36183	RUNDC2B	1
g15522	ILMN_1749722	2.68483	0.203851	0.0759271	1.15177	3.36183	RNF213	1
g12513	ILMN_1728298	2.68258	0.452775	0.168783	1.36867	3.36183	SBK1	1
g1882	ILMN_1661335	2.68248	0.340757	0.12703	1.26642	3.36183	SPTBN1	1
g29783	ILMN_2321931	2.6822	0.35239	0.131381	1.27667	3.36183	DCLRE1C	1
g428	ILMN_1653412	2.67818	0.419229	0.156535	1.33721	3.36183	RAX2	1
g18383	ILMN_1770356	2.67496	0.290353	0.108545	1.22294	3.36183	POLRMT	1
g10550	ILMN_1714808	2.67432	0.27453	0.102654	1.2096	3.36183	LOC441066	1
g15066	ILMN_1746408	2.67134	0.295782	0.110724	1.22755	3.36183	MIDN	1
g11644	ILMN_1722446	2.67118	0.178208	0.0667149	1.13148	3.36183	CCDC60	1
g719	ILMN_1655154	2.66793	0.239747	0.0898628	1.18079	3.36183	PTBP1	1
g7957	ILMN_1697777	2.66043	0.332005	0.124794	1.25876	3.36183	TSTA3	1
g4805	ILMN_1678459	2.65679	0.206422	0.0776962	1.15382	3.36183	VAPB	1
g11267	ILMN_1719695	2.65557	0.691185	0.260278	1.61461	3.36183	NFKBIZ	1
g7615	ILMN_1695658	2.65138	0.407788	0.153802	1.32665	3.36183	KIF20A	1
g2591	ILMN_1665492	2.64555	0.303208	0.114611	1.23389	3.36183	SORCS1	1
g11952	ILMN_1724479	2.64464	0.188951	0.071447	1.13993	3.36183	NR2C2	1
g3185	ILMN_1669052	2.64331	0.267852	0.101332	1.20401	3.36183	LRRC8E	1
g11568	ILMN_1721842	2.6408	0.313926	0.118875	1.24309	3.36183	RYBP	1
g3470	ILMN_1670539	2.64002	0.349419	0.132354	1.27405	3.36183	SNX29	1
g12285	ILMN_1726856	2.63966	0.171505	0.0649724	1.12623	3.36183	LOC285830	1
g3564	ILMN_1671039	2.63954	0.346502	0.131273	1.27147	3.36183	GALNT3	1
g10372	ILMN_1713706	2.63856	0.399951	0.151579	1.31946	3.36183	ZNF786	1
g7586	ILMN_1695461	2.63646	0.218242	0.0827782	1.16331	3.36183	PTPRA	1
g7804	ILMN_1696757	2.63607	0.334383	0.126849	1.26084	3.36183	TTC14	1
g14703	ILMN_1743646	2.6349	0.240738	0.0913652	1.1816	3.36183	VASP	1
g15011	ILMN_1746012	2.6347	0.355705	0.135008	1.27961	3.36183	MBD6	1
g15575	ILMN_1750100	2.63369	0.256699	0.0974677	1.19474	3.36183	TUBB4Q	1
g22838	ILMN_1802905	2.63026	0.296663	0.112789	1.2283	3.36183	PIAS4	1
g13412	ILMN_1734991	2.62771	0.36185	0.137706	1.28507	3.36183	PPM1B	1
g25993	ILMN_2095704	2.62712	0.355805	0.135435	1.2797	3.36183	SYCP2	1
g29827	ILMN_2323944	2.62402	0.332467	0.126701	1.25916	3.36183	FAM110A	1
g23298	ILMN_1806275	2.62381	0.20743	0.0790568	1.15463	3.36183	ADAT3	1
g9225	ILMN_1705991	2.62236	0.377251	0.143859	1.29887	3.36183	GUSBP3	1
g11305	ILMN_1719972	2.62226	0.349139	0.133145	1.2738	3.36183	PLXNA3	1
g16350	ILMN_1755677	2.62194	0.28187	0.107504	1.21577	3.36183	FAM158A	1
g19777	ILMN_1780302	2.62052	0.2628	0.100285	1.1998	3.36183	DYNC1H1	1
g29932	ILMN_2329309	2.6169	0.166026	0.0634439	1.12196	3.36183	POGZ	1
g28306	ILMN_2224907	2.61664	0.347657	0.132864	1.27249	3.36183	C4ORF34	1
g2906	ILMN_1667319	2.6127	0.25703	0.0983772	1.19502	3.36183	LPPR2	1
g25626	ILMN_2074258	2.60854	0.378799	0.145215	1.30026	3.36183	BARD1	1
g20189	ILMN_1783350	2.60828	0.23899	0.0916274	1.18017	3.36183	PCNXL3	1
g17018	ILMN_1760628	2.60694	0.242295	0.0929424	1.18287	3.36183	C9ORF86	1
g16952	ILMN_1760160	2.60225	0.285239	0.109613	1.21861	3.36183	STX1A	1
g6527	ILMN_1688886	2.59953	0.264276	0.101663	1.20103	3.36183	GPC5	1
g1663	ILMN_1660125	2.59797	0.31655	0.121845	1.24535	3.36183	SFMBT2	1
g17570	ILMN_1764609	2.59715	0.262452	0.101054	1.19952	3.36183	PWWP2B	1
g15252	ILMN_1747716	2.59647	0.281995	0.108607	1.21588	3.36183	ALDOB	1
g23053	ILMN_1804490	2.59619	0.257974	0.0993664	1.1958	3.36183	PRKRIP1	1
g18002	ILMN_1767801	2.59473	0.208935	0.0805228	1.15583	3.36183	SAMD10	1
g19346	ILMN_1777233	2.59166	0.463884	0.178991	1.37925	3.36183	E2F2	1
g13341	ILMN_1734478	2.5907	0.206398	0.079669	1.1538	3.36183	PIP5K1B	1
g20270	ILMN_1784037	2.58582	0.340055	0.131508	1.26581	3.36183	ZBTB40	1
g24361	ILMN_1813817	2.58379	0.243607	0.0942827	1.18395	3.36183	MRPL55	1
g22940	ILMN_1803673	2.58336	0.257481	0.099669	1.19539	3.36183	LOC113230	1
g9899	ILMN_1710553	2.58182	0.19429	0.0752529	1.14416	3.36183	TMEM151A	1
g6467	ILMN_1688565	2.5797	0.27791	0.10773	1.21244	3.36183	ZNF580	1
g30538	ILMN_2357438	2.57876	0.360927	0.139961	1.28425	3.36183	AURKA	1
g4039	ILMN_1673896	2.57868	0.273276	0.105975	1.20855	3.36183	MAP3K13	1
g31081	ILMN_2377430	2.57786	0.319974	0.124124	1.24831	3.36183	AGPAT2	1
g27341	ILMN_2173524	2.57674	0.245074	0.0951101	1.18515	3.36183	FOXD4	1
g30927	ILMN_2371825	2.57417	0.520927	0.202367	1.43488	3.36183	AGL	1
g27640	ILMN_2189371	2.57202	0.479245	0.18633	1.39401	3.36183	NTNG1	1
g1538	ILMN_1659444	2.5717	0.163136	0.063435	1.11972	3.36183	KIF1B	1
g19536	ILMN_1778587	2.57128	0.202835	0.0788846	1.15096	3.36183	PPP2R2D	1
g16854	ILMN_1759411	2.5702	0.25892	0.100739	1.19658	3.36183	C16ORF79	1
g25168	ILMN_2047885	2.56979	0.379444	0.147656	1.30084	3.36183	PCDHB9	1
g30821	ILMN_2367469	2.56892	0.306553	0.119331	1.23675	3.36183	CARS	1
g29956	ILMN_2330371	2.56865	0.261467	0.101791	1.1987	3.36183	TATDN3	1
g12434	ILMN_1727778	2.56817	0.415179	0.161663	1.33346	3.36183	NTNG1	1
g24448	ILMN_1814589	2.56599	0.296277	0.115463	1.22797	3.36183	LOC728037	1
g11449	ILMN_1721024	2.56557	0.235887	0.0919434	1.17763	3.36183	SRFBP1	1
g14540	ILMN_1742507	2.56517	0.216794	0.0845143	1.16215	3.36183	LRRC45	1
g17205	ILMN_1761946	2.56346	0.400691	0.156309	1.32014	3.36183	PROM2	1
g22132	ILMN_1797693	2.56261	0.270185	0.105434	1.20596	3.36183	BRI3BP	1
g16281	ILMN_1755114	2.56212	0.321631	0.125533	1.24974	3.36183	EIF2AK4	1
g2416	ILMN_1664434	2.56173	0.300575	0.117333	1.23163	3.36183	TCF3	1
g31001	ILMN_2374383	2.55977	0.209599	0.081882	1.15637	3.36183	TSPAN17	1
g6089	ILMN_1686136	2.55959	0.161768	0.0632009	1.11866	3.36183	NSD1	1
g17738	ILMN_1765770	2.55809	0.345226	0.134955	1.27035	3.36183	SYCP2	1
g27499	ILMN_2181432	2.55807	0.405183	0.158394	1.32426	3.36183	SPC24	1
g1782	ILMN_1660793	2.55691	0.512876	0.200584	1.42689	3.36183	PAQR4	1
g21667	ILMN_1794643	2.5561	0.217446	0.0850694	1.16267	3.36183	ZGPAT	1
g2939	ILMN_1667551	2.55604	0.375388	0.146864	1.29719	3.36183	LOC643373	1
g1110	ILMN_1657204	2.55476	0.18238	0.0713882	1.13475	3.36183	SAE1	1
g14124	ILMN_1739805	2.55327	0.323959	0.12688	1.25176	3.36183	NDE1	1
g15699	ILMN_1751034	2.55253	0.460163	0.180277	1.3757	3.36183	ITPRIPL2	1
g7413	ILMN_1694399	2.55194	0.345308	0.135312	1.27042	3.36183	ICA1	1
g26671	ILMN_2133534	2.55168	0.427886	0.167688	1.34526	3.36183	SMA4	1
g28191	ILMN_2218401	2.55104	0.16655	0.0652872	1.12237	3.36183	ZNF563	1
g2460	ILMN_1664682	2.55069	0.163233	0.0639957	1.11979	3.36183	DNA2	1
g14142	ILMN_1739914	2.55007	0.216552	0.08492	1.16195	3.36183	ZNF618	1
g19009	ILMN_1774844	2.5479	0.271213	0.106446	1.20682	3.36183	MAPKAPK2	1
g29653	ILMN_2313782	2.54779	0.217842	0.0855022	1.16299	3.36183	ATG4A	1
g12908	ILMN_1731113	2.54765	0.263541	0.103445	1.20042	3.36183	ZBTB43	1
g28160	ILMN_2216265	2.54629	0.319935	0.125647	1.24827	3.36183	LONP2	1
g14528	ILMN_1742400	2.54517	0.288732	0.113443	1.22157	3.36183	CEP350	1
g13277	ILMN_1733863	2.54264	0.227082	0.0893096	1.17047	3.36183	FAM100A	1
g30352	ILMN_2349459	2.5426	0.413383	0.162582	1.3318	3.36183	BIRC5	1
g9987	ILMN_1711124	2.54242	0.340832	0.134058	1.26649	3.36183	MARVELD2	1
g21622	ILMN_1794349	2.54147	0.233714	0.0919601	1.17586	3.36183	XYLB	1
g4908	ILMN_1679042	2.5414	0.194424	0.0765028	1.14427	3.36183	LOC645937	1
g21092	ILMN_1790317	2.5407	0.476531	0.187559	1.39139	3.36183	RAB26	1
g27092	ILMN_2158164	2.54065	0.304213	0.119739	1.23475	3.36183	ZNF430	1
g1049	ILMN_1656868	2.54029	0.452019	0.17794	1.36795	3.36183	LOC100132247	1
g3692	ILMN_1671766	2.53969	0.541272	0.213125	1.45525	3.36183	F12	1
g12987	ILMN_1731666	2.53764	0.26337	0.103785	1.20028	3.36183	ZNF641	1
g9706	ILMN_1709164	2.53724	0.29472	0.116158	1.22665	3.36183	RUNDC2B	1
g12836	ILMN_1730678	2.53721	0.377325	0.148717	1.29893	3.36183	ANKRD30B	1
g25558	ILMN_2070052	2.53721	0.441825	0.174138	1.35832	3.36183	LOC613037	1
g27477	ILMN_2180519	2.53558	0.299651	0.118178	1.23085	3.36183	LOC729603	1
g29959	ILMN_2330495	2.53533	0.395047	0.155817	1.31499	3.36183	OCIAD1	1
g18674	ILMN_1772492	2.53214	0.385259	0.152148	1.30609	3.36183	MCART1	1
g12118	ILMN_1725696	2.53186	0.30307	0.119702	1.23377	3.36183	ATXN3	1
g274	ILMN_1652580	2.53096	0.247822	0.097916	1.18741	3.36183	POLD1	1
g28948	ILMN_2270845	2.52997	0.361049	0.142709	1.28436	3.36183	WDR74	1
g3934	ILMN_1673305	2.52975	0.261326	0.103301	1.19858	3.36183	RHOC	1
g13571	ILMN_1736176	2.52937	0.162286	0.0641607	1.11906	3.36183	PLK1	1
g11948	ILMN_1724424	2.5273	0.391657	0.15497	1.3119	3.36183	PRRT2	1
g4180	ILMN_1674747	2.52613	0.195159	0.0772561	1.14485	3.36183	LOC440905	1
g25629	ILMN_2074477	2.52571	0.210801	0.0834621	1.15733	3.36183	GPR4	1
g4671	ILMN_1677680	2.52561	0.187642	0.0742958	1.1389	3.36183	FGF12	1
g13307	ILMN_1734153	2.52371	0.256479	0.101628	1.19456	3.36183	GDI1	1
g5093	ILMN_1680111	2.52224	0.270569	0.107274	1.20628	3.36183	AHDC1	1
g29072	ILMN_2278636	2.52092	0.234694	0.0930983	1.17666	3.36183	CUX1	1
g8634	ILMN_1702197	2.52091	0.37559	0.14899	1.29737	3.36183	C9ORF140	1
g338	ILMN_1652929	2.52046	0.296445	0.117615	1.22811	3.36183	POGZ	1
g14080	ILMN_1739532	2.51987	0.240669	0.0955084	1.18154	3.36183	DPRXP4	1
g17531	ILMN_1764271	2.51918	0.715833	0.284154	1.64243	3.36183	NXPH1	1
g29714	ILMN_2317923	2.51904	0.501893	0.19924	1.41607	3.36183	TMEM132A	1
g1572	ILMN_1659631	2.518	0.643653	0.25562	1.56228	3.36183	LOC440910	1
g17753	ILMN_1765872	2.51549	0.181385	0.0721073	1.13397	3.36183	SIPA1L3	1
g2326	ILMN_1663893	2.51432	0.146553	0.0582874	1.10692	3.36183	C21ORF128	1
g26191	ILMN_2106658	2.51399	0.404931	0.161071	1.32403	3.36183	BLZF1	1
g943	ILMN_1656315	2.51345	0.178852	0.0711582	1.13198	3.36183	DMD	1
g13890	ILMN_1738347	2.51302	0.317657	0.126405	1.2463	3.36183	RNPEP	1
g4861	ILMN_1678757	2.51169	0.459436	0.182919	1.375	3.36183	BCYRN1	1
g21099	ILMN_1790410	2.50989	0.231821	0.0923633	1.17432	3.36183	RNASEN	1
g21889	ILMN_1796106	2.50981	0.207527	0.0826865	1.15471	3.36183	MGAT4B	1
g9126	ILMN_1705384	2.5081	0.323779	0.129093	1.2516	3.36183	PPFIBP1	1
g4245	ILMN_1675130	2.50666	0.35977	0.143526	1.28322	3.36183	NFIC	1
g4804	ILMN_1678457	2.50396	0.243876	0.0973961	1.18417	3.36183	ZNF600	1
g27837	ILMN_2199022	2.50139	0.207267	0.0828608	1.1545	3.36183	SAP30BP	1
g4520	ILMN_1676759	2.50089	0.257884	0.103117	1.19572	3.36183	DDX27	1
g4677	ILMN_1677719	2.50029	0.415823	0.16631	1.33406	3.36183	CHST1	1
g24577	ILMN_1815610	2.49838	0.271244	0.108568	1.20685	3.36183	SYT12	1
g925	ILMN_1656233	2.49669	0.300635	0.120413	1.23169	3.36183	LOC643862	1
g24525	ILMN_1815184	2.49579	0.461725	0.185001	1.37719	3.36183	ASPM	1
g11	ILMN_1651237	2.49574	0.357115	0.143089	1.28086	3.36183	CDT1	1
g20676	ILMN_1787256	2.49058	0.256489	0.102984	1.19457	4.57735	HCN3	1
g10731	ILMN_1716057	2.49011	0.229904	0.0923267	1.17276	4.57735	CAPN2	1
g28416	ILMN_2230162	2.48979	0.374807	0.150538	1.29667	4.57735	FLJ44124	1
g19972	ILMN_1781691	2.48865	0.274043	0.110117	1.20919	4.57735	TRAK2	1
g21588	ILMN_1794085	2.48595	0.226036	0.0909255	1.16962	4.57735	SAPS1	1
g28683	ILMN_2250923	2.48585	0.142488	0.0573199	1.10381	4.57735	FOXP1	1
g17708	ILMN_1765606	2.4856	0.21181	0.0852147	1.15814	4.57735	YAF2	1
g4685	ILMN_1677764	2.48165	0.243082	0.0979518	1.18352	4.57735	LOC440905	1
g9534	ILMN_1708064	2.4814	0.271072	0.109241	1.2067	4.57735	MAP4	1
g1209	ILMN_1657754	2.47972	0.213743	0.0861965	1.15969	4.57735	RPAP2	1
g30698	ILMN_2363450	2.47901	0.323488	0.130491	1.25135	4.57735	NOXO1	1
g14715	ILMN_1743747	2.47863	0.335928	0.13553	1.26219	4.57735	RUSC1	1
g20049	ILMN_1782241	2.47593	0.137495	0.0555327	1.09999	4.57735	PRR12	1
g20687	ILMN_1787314	2.475	0.299293	0.120927	1.23054	4.57735	ICA1L	1
g19847	ILMN_1780806	2.47468	0.311779	0.125988	1.24124	4.57735	LOC730658	1
g19006	ILMN_1774828	2.47463	0.31724	0.128197	1.24595	4.57735	VEZT	1
g24130	ILMN_1812105	2.47449	0.394247	0.159324	1.31426	4.57735	PIP4K2B	1
g16150	ILMN_1754130	2.47447	0.243424	0.0983742	1.1838	4.57735	TRIM52	1
g20279	ILMN_1784113	2.47336	0.245642	0.0993154	1.18562	4.57735	NAT14	1
g28138	ILMN_2215061	2.47318	0.223393	0.0903261	1.16748	4.57735	ORC6L	1
g6564	ILMN_1689123	2.47255	0.233075	0.094265	1.17534	4.57735	CCNK	1
g10249	ILMN_1712803	2.47206	0.345895	0.139922	1.27094	4.57735	CCNB1	1
g24468	ILMN_1814737	2.47121	0.200977	0.0813273	1.14948	4.57735	LNPEP	1
g30308	ILMN_2347424	2.46999	0.366596	0.14842	1.28931	4.57735	MBOAT2	1
g8414	ILMN_1700822	2.46913	0.290157	0.117514	1.22277	4.57735	DPP3	1
g31046	ILMN_2376313	2.46792	0.617308	0.250133	1.53401	4.57735	MSMB	1
g15573	ILMN_1750093	2.46577	0.34249	0.138898	1.26794	4.57735	SDHAP1	1
g21122	ILMN_1790625	2.46546	0.271303	0.110041	1.2069	4.57735	LOC644101	1
g21358	ILMN_1792256	2.46531	0.317795	0.128907	1.24642	4.57735	TBX2	1
g22553	ILMN_1800843	2.4649	0.180762	0.0733344	1.13348	4.57735	SCAMP4	1
g8966	ILMN_1704253	2.46278	0.270762	0.109942	1.20645	4.57735	C6ORF106	1
g24293	ILMN_1813374	2.46087	0.24673	0.100261	1.18651	4.57735	C19ORF28	1
g25614	ILMN_2073289	2.46011	0.402133	0.163461	1.32146	4.57735	MTSS1	1
g27902	ILMN_2202948	2.45986	0.328086	0.133376	1.25535	4.57735	BUB1	1
g30465	ILMN_2354334	2.45928	0.179816	0.0731174	1.13274	4.57735	ATXN2L	1
g9961	ILMN_1711005	2.45916	0.242583	0.0986447	1.18311	4.57735	CDC25A	1
g10808	ILMN_1716507	2.45888	0.207174	0.0842556	1.15443	4.57735	EPB41L1	1
g27518	ILMN_2182482	2.45794	0.289144	0.117637	1.22191	4.57735	SHCBP1	1
g30867	ILMN_2369580	2.4569	0.262857	0.106987	1.19985	4.57735	NPRL3	1
g7428	ILMN_1694479	2.45661	0.256606	0.104455	1.19466	4.57735	WDR18	1
g15050	ILMN_1746314	2.4564	0.324181	0.131974	1.25195	4.57735	EVI5	1
g25154	ILMN_2046896	2.45536	0.236556	0.0963428	1.17818	4.57735	ESRRAP2	1
g9969	ILMN_1711048	2.45527	0.200225	0.0815489	1.14888	4.57735	ZBTB17	1
g15105	ILMN_1746673	2.45253	0.393588	0.160482	1.31366	4.57735	2003-09-01	1
g31	ILMN_1651328	2.45247	0.271615	0.110752	1.20716	4.57735	SLC7A5P1	1
g190	ILMN_1652147	2.45245	0.206666	0.0842691	1.15402	4.57735	MRPL43	1
g8487	ILMN_1701314	2.45084	0.322603	0.13163	1.25058	4.57735	LOC399900	1
g8055	ILMN_1698463	2.44895	0.25656	0.104763	1.19463	4.57735	ILF3	1
g21052	ILMN_1789999	2.44771	0.265792	0.108588	1.2023	4.57735	SLC30A7	1
g3744	ILMN_1672066	2.44749	0.11963	0.0488788	1.08646	4.57735	C20ORF194	1
g11498	ILMN_1721349	2.44651	0.376084	0.153723	1.29781	4.57735	MAGT1	1
g22020	ILMN_1796949	2.44544	0.351295	0.143653	1.27571	4.57735	TPX2	1
g963	ILMN_1656393	2.44478	0.210655	0.0861651	1.15721	4.57735	PPP2R3A	1
g17722	ILMN_1765649	2.44379	0.235249	0.0962642	1.17711	4.57735	IRF3	1
g1188	ILMN_1657634	2.44213	0.194772	0.0797549	1.14454	4.57735	FANCD2	1
g11761	ILMN_1723117	2.44121	0.221265	0.0906376	1.16576	4.57735	IPO9	1
g20626	ILMN_1786734	2.44093	0.132249	0.0541799	1.096	4.57735	EIF5	1
g30200	ILMN_2342455	2.44061	0.378355	0.155025	1.29986	4.57735	PPA2	1
g9602	ILMN_1708485	2.44036	0.240568	0.0985791	1.18146	4.57735	BIN3	1
g16803	ILMN_1758963	2.43989	0.21196	0.0868729	1.15826	4.57735	NADK	1
g25604	ILMN_2072973	2.43984	0.299357	0.122695	1.2306	4.57735	TOP3A	1
g20675	ILMN_1787251	2.43955	0.31175	0.12779	1.24121	4.57735	DAAM1	1
g3227	ILMN_1669308	2.43918	0.202761	0.0831267	1.1509	4.57735	BRPF1	1
g4012	ILMN_1673721	2.4387	0.376075	0.154211	1.29781	4.57735	EXO1	1
g28067	ILMN_2211003	2.4371	0.247514	0.101561	1.18716	4.57735	GAS2L3	1
g17718	ILMN_1765636	2.43705	0.335588	0.137702	1.26189	4.57735	FLJ22184	1
g22772	ILMN_1802397	2.4345	0.287881	0.118251	1.22085	4.57735	GNA11	1
g23619	ILMN_1808568	2.43373	0.258533	0.106229	1.19626	4.57735	PYCR2	1
g23661	ILMN_1808811	2.43051	0.195553	0.0804575	1.14516	4.57735	SBNO2	1
g14775	ILMN_1744240	2.42938	0.260876	0.107384	1.19821	4.57735	WDR67	1
g15789	ILMN_1751572	2.42936	0.396133	0.163061	1.31598	4.57735	LOC645381	1
g11861	ILMN_1723871	2.42855	0.299442	0.1233	1.23067	4.57735	OTUB1	1
g9334	ILMN_1706664	2.42633	0.231905	0.0955784	1.17438	4.57735	RIMKLA	1
g11944	ILMN_1724406	2.42564	0.239686	0.0988138	1.18074	4.57735	INO80E	1
g5249	ILMN_1680955	2.42507	0.336903	0.138925	1.26304	4.57735	AURKA	1
g24334	ILMN_1813657	2.42436	0.204986	0.0845527	1.15268	4.57735	PHF20	1
g23279	ILMN_1806068	2.42146	0.125725	0.0519211	1.09106	4.57735	NOC4L	1
g9312	ILMN_1706546	2.42035	0.168032	0.0694246	1.12352	4.57735	MAX	1
g28154	ILMN_2215862	2.41908	0.213874	0.0884111	1.1598	4.57735	SLFN13	1
g2264	ILMN_1663490	2.41703	0.257292	0.106449	1.19523	4.57735	ZNF541	1
g23687	ILMN_1809002	2.41683	0.120179	0.0497261	1.08687	4.57735	NFASC	1
g18263	ILMN_1769545	2.41658	0.282337	0.116833	1.21616	4.57735	PRPF19	1
g13591	ILMN_1736340	2.41652	0.240015	0.0993224	1.181	4.57735	ANGEL2	1
g19838	ILMN_1780769	2.41587	0.275721	0.114129	1.2106	4.57735	TUBB2C	1
g31816	ILMN_2402798	2.4144	0.220303	0.0912454	1.16498	4.57735	AP2M1	1
g24739	ILMN_1841334	2.41159	0.311861	0.129318	1.24131	4.57735	CREB1	1
g3541	ILMN_1670899	2.41094	0.447013	0.185411	1.36322	4.57735	FBN2	1
g14378	ILMN_1741406	2.40981	0.433517	0.179897	1.35052	4.57735	HOOK1	1
g30347	ILMN_2349129	2.40971	0.302157	0.125391	1.23299	4.57735	DPP3	1
g14508	ILMN_1742260	2.40937	0.45729	0.189796	1.37296	4.57735	SSFA2	1
g12902	ILMN_1731073	2.40906	0.514335	0.2135	1.42834	4.57735	CAPN9	1
g1778	ILMN_1660775	2.40871	0.200318	0.0831641	1.14895	4.57735	TPM3	1
g3141	ILMN_1668814	2.40834	0.302327	0.125533	1.23313	4.57735	CENPM	1
g23813	ILMN_1809957	2.4082	0.200329	0.0831862	1.14896	4.57735	AP2S1	1
g24536	ILMN_1815264	2.40792	0.219932	0.0913369	1.16468	4.57735	RHBDD3	1
g28115	ILMN_2213834	2.40638	0.224806	0.0934207	1.16862	4.57735	PRO0628	1
g8157	ILMN_1699243	2.4054	0.76717	0.318937	1.70193	4.57735	MSMB	1
g7248	ILMN_1693388	2.40528	0.197363	0.0820539	1.1466	4.57735	NOXO1	1
g29695	ILMN_2316974	2.40525	0.311983	0.129709	1.24141	4.57735	LILRB1	1
g23213	ILMN_1805668	2.40503	0.346779	0.144189	1.27172	4.57735	ZNF486	1
g11319	ILMN_1720059	2.40495	0.263112	0.109404	1.20006	4.57735	HMBOX1	1
g20683	ILMN_1787280	2.40442	0.286983	0.119357	1.22009	4.57735	C1ORF135	1
g30030	ILMN_2334243	2.40338	0.317994	0.132311	1.2466	4.57735	CREB1	1
g24565	ILMN_1815500	2.40177	0.365019	0.151979	1.2879	4.57735	ITPR3	1
g31876	ILMN_2404795	2.40106	0.341109	0.142066	1.26673	4.57735	SULT1A1	1
g10716	ILMN_1715969	2.40094	0.381293	0.15881	1.30251	4.57735	SLC25A37	1
g22809	ILMN_1802691	2.40085	0.138803	0.0578139	1.10099	4.57735	WDR52	1
g31015	ILMN_2375032	2.399	0.196184	0.0817773	1.14566	4.57735	BEND3	1
g27270	ILMN_2168952	2.39858	0.349911	0.145883	1.27448	4.57735	DENR	1
g29418	ILMN_2297069	2.39857	0.274216	0.114325	1.20934	4.57735	FAM115B	1
g14986	ILMN_1745849	2.39853	0.37584	0.156696	1.2976	4.57735	ENTPD5	1
g27078	ILMN_2157277	2.39712	0.276774	0.115461	1.21148	4.57735	AKR1D1	1
g25320	ILMN_2055310	2.39633	0.358212	0.149484	1.28184	4.57735	MBD4	1
g17388	ILMN_1763364	2.39568	0.224218	0.0935925	1.16814	4.57735	WHAMM	1
g14114	ILMN_1739744	2.39301	0.194545	0.0812971	1.14436	4.57735	LOC339879	1
g456	ILMN_1653553	2.39255	0.278823	0.116538	1.2132	4.57735	C14ORF80	1
g31746	ILMN_2400648	2.39019	0.218952	0.0916044	1.16389	4.57735	SRGAP3	1
g11945	ILMN_1724407	2.38832	0.30248	0.12665	1.23326	4.57735	TACC3	1
g944	ILMN_1656316	2.38656	0.214585	0.0899137	1.16037	4.57735	ZMYM3	1
g16167	ILMN_1754235	2.38601	0.221698	0.0929157	1.16611	4.57735	SLC35C2	1
g3858	ILMN_1672795	2.38529	0.163895	0.0687106	1.12031	4.57735	SH2D5	1
g25769	ILMN_2082893	2.38499	0.326512	0.136903	1.25398	4.57735	LOC440157	1
g1259	ILMN_1658027	2.38463	0.215861	0.0905219	1.1614	4.57735	RAD54L	1
g25715	ILMN_2079098	2.38327	0.294699	0.123653	1.22663	4.57735	C9ORF80	1
g20035	ILMN_1782095	2.38308	0.27546	0.11559	1.21038	4.57735	FAM110A	1
g30536	ILMN_2357386	2.38232	0.279887	0.117485	1.2141	4.57735	FKTN	1
g20928	ILMN_1789112	2.38223	0.438359	0.184012	1.35506	4.57735	TMEM145	1
g4692	ILMN_1677800	2.38131	0.194741	0.0817789	1.14452	4.57735	SGTA	1
g4102	ILMN_1674282	2.38097	0.204785	0.0860092	1.15251	4.57735	PPARD	1
g7815	ILMN_1696843	2.37697	0.384964	0.161956	1.30583	4.57735	LOC613037	1
g10891	ILMN_1717056	2.37674	0.247942	0.10432	1.18751	4.57735	LOC100130902	1
g30133	ILMN_2339377	2.37597	0.22231	0.093566	1.1666	4.57735	DNM2	1
g10529	ILMN_1714700	2.37491	0.340826	0.143511	1.26648	4.57735	TRIB2	1
g25434	ILMN_2062381	2.37474	0.380297	0.160143	1.30161	4.57735	LCOR	1
g12608	ILMN_1728934	2.37463	0.443719	0.186858	1.36011	4.57735	PRC1	1
g24186	ILMN_1812552	2.37363	0.439528	0.185171	1.35616	4.57735	ACER3	1
g22869	ILMN_1803197	2.37299	0.387315	0.163218	1.30796	4.57735	RAB3IP	1
g29436	ILMN_2297710	2.3698	0.268252	0.113196	1.20435	4.57735	PLEKHB2	1
g8489	ILMN_1701331	2.36957	0.201647	0.0850986	1.15001	4.57735	UBE2MP1	1
g21533	ILMN_1793632	2.36939	0.223341	0.0942608	1.16743	4.57735	TMEM222	1
g27750	ILMN_2194627	2.36884	0.238811	0.100813	1.18002	4.57735	GMCL1	1
g30689	ILMN_2363165	2.36842	0.291927	0.123258	1.22427	4.57735	TACC2	1
g1470	ILMN_1659058	2.36839	0.258282	0.109054	1.19605	4.57735	PPP1R10	1
g541	ILMN_1654060	2.36805	0.262668	0.110921	1.1997	4.57735	MKNK2	1
g5843	ILMN_1684647	2.36282	0.239195	0.101233	1.18033	4.57735	ILKAP	1
g17010	ILMN_1760563	2.36152	0.292726	0.123957	1.22495	4.57735	BAT2	1
g29034	ILMN_2276758	2.35905	0.317055	0.134399	1.24579	4.57735	POFUT1	1
g3854	ILMN_1672759	2.35836	0.192022	0.0814219	1.14236	4.57735	CCDC109A	1
g29142	ILMN_2282959	2.35749	0.17479	0.0741423	1.1288	4.57735	DNA2	1
g6464	ILMN_1688534	2.35686	0.265406	0.11261	1.20197	4.57735	EIF2B5	1
g12258	ILMN_1726659	2.35592	0.28498	0.120963	1.21839	4.57735	THOP1	1
g26198	ILMN_2106994	2.35514	0.167868	0.0712772	1.1234	4.57735	RABIF	1
g29023	ILMN_2275803	2.35491	0.277001	0.117627	1.21167	4.57735	LRRC45	1
g21238	ILMN_1791447	-4.15039	-0.919011	0.221427	0.528872	0	CXCL12	-1
g15724	ILMN_1751143	-4.11951	-0.480008	0.116521	0.716973	0	C7ORF23	-1
g3277	ILMN_1669523	-3.92621	-1.41075	0.359316	0.376115	0	FOS	-1
g5183	ILMN_1680618	-3.83299	-0.789468	0.205966	0.578557	0	MYC	-1
g17336	ILMN_1762899	-3.76935	-0.960769	0.25489	0.513783	0	EGR1	-1
g14218	ILMN_1740426	-3.58602	-0.852632	0.237765	0.553774	2.02964	RASD1	-1
g14176	ILMN_1740171	-3.56892	-0.32797	0.0918962	0.796657	2.02964	DUSP11	-1
g11417	ILMN_1720829	-3.52696	-0.809349	0.229475	0.570639	2.02964	ZFP36	-1
g19922	ILMN_1781285	-3.47917	-1.03436	0.297301	0.488232	2.02964	DUSP1	-1
g12969	ILMN_1731546	-3.46264	-0.583251	0.168441	0.667458	2.02964	RPL26P33	-1
g13011	ILMN_1731851	-3.44258	-0.250591	0.0727915	0.840552	2.02964	OXA1L	-1
g31953	ILMN_2407389	-3.43988	-0.577377	0.167848	0.670181	2.02964	GPNMB	-1
g16743	ILMN_1758545	-3.41163	-0.311424	0.091283	0.805846	2.02964	DNAJB12	-1
g15810	ILMN_1751708	-3.40545	-0.510717	0.149971	0.701873	2.02964	ITM2B	-1
g11347	ILMN_1720285	-3.34548	-0.441424	0.131947	0.736407	2.02964	ESD	-1
g1463	ILMN_1659017	-3.32445	-0.355848	0.10704	0.78141	2.02964	C11ORF74	-1
g29294	ILMN_2290808	-3.28614	-0.680061	0.206949	0.624139	2.02964	RPL21P14	-1
g9738	ILMN_1709348	-3.2742	-0.673651	0.205745	0.626918	2.02964	ALDH1A1	-1
g17374	ILMN_1763265	-3.23864	-0.352678	0.108897	0.783129	2.02964	CHMP1B	-1
g9222	ILMN_1705984	-3.23055	-0.302239	0.0935566	0.810993	2.02964	HNMT	-1
g14321	ILMN_1741021	-3.23	-0.599613	0.185639	0.659931	2.02964	CH25H	-1
g11706	ILMN_1722811	-3.21422	-0.576967	0.179504	0.670372	2.02964	CDKN1B	-1
g16579	ILMN_1757338	-3.21263	-0.471862	0.146877	0.721033	2.02964	PLSCR4	-1
g6559	ILMN_1689111	-3.19688	-0.705307	0.220623	0.613312	2.02964	CXCL12	-1
g21158	ILMN_1790881	-3.1838	-0.471904	0.14822	0.721012	2.02964	HNMT	-1
g31337	ILMN_2387105	-3.16166	-0.797598	0.252271	0.575306	2.02964	OGN	-1
g18420	ILMN_1770612	-3.15351	-1.27738	0.405066	0.412544	2.02964	KRT15	-1
g14061	ILMN_1739393	-3.14323	-0.412042	0.131089	0.751559	2.02964	SELE	-1
g17811	ILMN_1766261	-3.14189	-0.304428	0.0968933	0.809763	2.02964	SLC2A12	-1
g1398	ILMN_1658702	-3.13806	-0.276618	0.0881493	0.825524	2.02964	HIST1H2BJ	-1
g4593	ILMN_1677198	-3.13667	-0.599964	0.191274	0.65977	2.02964	C1R	-1
g31724	ILMN_2400030	-3.133	-0.283684	0.0905469	0.821491	2.02964	PTPN2	-1
g10309	ILMN_1713182	-3.12517	-0.707166	0.226281	0.612522	2.02964	LOC653879	-1
g23251	ILMN_1805922	-3.12336	-0.361061	0.1156	0.778592	2.02964	EBPL	-1
g23903	ILMN_1810577	-3.12175	-0.445863	0.142825	0.734145	2.02964	RPS4XP13	-1
g31011	ILMN_2374865	-3.11967	-0.807855	0.258956	0.57123	2.02964	ATF3	-1
g22656	ILMN_1801584	-3.11189	-0.799591	0.256947	0.574512	2.02964	CXCR4	-1
g17582	ILMN_1764709	-3.10877	-0.437885	0.140855	0.738216	2.02964	MAFB	-1
g25723	ILMN_2079655	-3.10118	-0.602897	0.194409	0.65843	2.02964	KLRB1	-1
g7974	ILMN_1697906	-3.10065	-0.253877	0.0818786	0.83864	2.02964	WBP4	-1
g22858	ILMN_1803094	-3.09427	-0.430631	0.139171	0.741937	2.02964	PDGFD	-1
g19960	ILMN_1781626	-3.09393	-0.652177	0.210793	0.636319	2.02964	C1S	-1
g21074	ILMN_1790160	-3.09388	-0.732996	0.236918	0.601653	2.02964	LOC652799	-1
g1986	ILMN_1661833	-3.08856	-0.251272	0.0813557	0.840155	2.39866	ANKRD12	-1
g15172	ILMN_1747162	-3.08704	-0.361873	0.117223	0.778154	2.39866	DDX47	-1
g27620	ILMN_2188264	-3.08689	-0.813762	0.263619	0.568897	2.39866	CYR61	-1
g2403	ILMN_1664323	-3.08104	-0.294218	0.095493	0.815514	2.39866	MBIP	-1
g30623	ILMN_2360415	-3.06192	-0.609592	0.199088	0.655382	2.39866	PRNP	-1
g4574	ILMN_1677092	-3.05811	-0.635204	0.207711	0.64385	2.39866	GEM	-1
g32009	ILMN_2409062	-3.05774	-0.308756	0.100975	0.807338	2.39866	ISCU	-1
g14877	ILMN_1745075	-3.05592	-0.503791	0.164858	0.705251	2.39866	RPLP0P6	-1
g18060	ILMN_1768227	-3.04927	-1.02358	0.335681	0.491893	2.39866	DCN	-1
g28188	ILMN_2218208	-3.04882	-0.665801	0.21838	0.630338	2.39866	SPARCL1	-1
g30836	ILMN_2367883	-3.04366	-0.584505	0.192041	0.666878	2.39866	GEM	-1
g31409	ILMN_2389151	-3.04248	-0.395058	0.129847	0.760459	2.39866	UGP2	-1
g16760	ILMN_1758673	-3.03707	-0.282971	0.0931723	0.821897	2.39866	SLC44A1	-1
g28753	ILMN_2255310	-3.02504	-0.479811	0.158613	0.717071	2.39866	RPS15AP12	-1
g5600	ILMN_1683194	-3.0195	-0.863562	0.285995	0.549594	2.39866	DCN	-1
g16313	ILMN_1755391	-3.01846	-0.262301	0.086899	0.833757	2.39866	ARL2BP	-1
g8431	ILMN_1700950	-3.01443	-0.500607	0.16607	0.70681	2.39866	OSTC	-1
g17507	ILMN_1764109	-3.00906	-0.662589	0.220198	0.631743	2.39866	C1R	-1
g21943	ILMN_1796458	-3.00118	-0.354855	0.118239	0.781948	2.39866	GABARAPL2	-1
g9817	ILMN_1709880	-3.0008	-0.529009	0.176289	0.693031	2.39866	RPLP0P6	-1
g8328	ILMN_1700316	-2.99232	-0.47726	0.159495	0.71834	2.39866	RPS12P22	-1
g6446	ILMN_1688423	-2.98489	-0.757739	0.253859	0.591422	2.39866	FCER1A	-1
g2976	ILMN_1667813	-2.98227	-0.435679	0.146089	0.739346	2.39866	RPL7P20	-1
g19369	ILMN_1777378	-2.97732	-0.397275	0.133434	0.759291	2.39866	COMMD6	-1
g22608	ILMN_1801205	-2.97728	-0.558035	0.187431	0.679227	2.39866	GPNMB	-1
g20201	ILMN_1783500	-2.97464	-0.276336	0.0928976	0.825685	2.39866	HOXD12	-1
g3236	ILMN_1669362	-2.96231	-0.602365	0.203343	0.658673	2.39866	IGFBP6	-1
g24259	ILMN_1813134	-2.95697	-0.131094	0.0443338	0.913139	2.39866	RORA	-1
g794	ILMN_1655561	-2.94814	-0.435512	0.147724	0.739431	2.39866	ARPC3	-1
g26862	ILMN_2145423	-2.94392	-0.265457	0.090171	0.831935	2.39866	DET1	-1
g30139	ILMN_2339748	-2.94054	-0.346867	0.117961	0.78629	2.39866	RNF13	-1
g26256	ILMN_2110908	-2.93996	-0.527592	0.179456	0.693712	2.39866	MYC	-1
g16792	ILMN_1758895	-2.93964	-0.675174	0.229679	0.626256	2.39866	CTSK	-1
g19138	ILMN_1775743	-2.93803	-0.360532	0.122712	0.778878	2.39866	BTG1	-1
g13464	ILMN_1735367	-2.93292	-0.498699	0.170035	0.707745	2.39866	HSD17B11	-1
g8691	ILMN_1702526	-2.93233	-0.221186	0.0754303	0.85786	2.39866	C17ORF48	-1
g6641	ILMN_1689655	-2.92882	-0.59708	0.203863	0.661091	2.39866	HLA-DRA	-1
g30299	ILMN_2347145	-2.92753	-0.653332	0.223168	0.63581	2.39866	DCN	-1
g5464	ILMN_1682332	-2.92697	-0.554183	0.189337	0.681043	2.39866	GYPC	-1
g26952	ILMN_2150258	-2.92512	-0.498931	0.170568	0.707631	2.39866	ZFP36L2	-1
g21109	ILMN_1790529	-2.9235	-0.740497	0.253291	0.598533	2.39866	LUM	-1
g17632	ILMN_1765043	-2.92342	-0.247124	0.0845327	0.842574	2.39866	RPL38	-1
g162	ILMN_1651958	-2.92203	-0.694865	0.237802	0.617767	2.39866	MGP	-1
g31757	ILMN_2400947	-2.91866	-0.315576	0.108123	0.80353	2.39866	CELF2	-1
g21258	ILMN_1791545	-2.91652	-0.479558	0.164428	0.717197	2.39866	KRT23	-1
g22281	ILMN_1798706	-2.91245	-0.633155	0.217396	0.644765	2.39866	GPR183	-1
g114	ILMN_1651705	-2.90792	-0.414171	0.142428	0.750451	2.39866	CAT	-1
g14389	ILMN_1741477	-2.9075	-0.275737	0.0948363	0.826028	2.39866	SMAD4	-1
g31229	ILMN_2383097	-2.9073	-0.294884	0.101429	0.815138	2.39866	RPL17P18	-1
g30375	ILMN_2350634	-2.90596	-0.706137	0.242996	0.612959	2.39866	EFEMP1	-1
g28029	ILMN_2208903	-2.90421	-0.822001	0.283038	0.565657	2.39866	CD52	-1
g12627	ILMN_1729112	-2.89538	-0.539109	0.186196	0.688196	2.39866	CHPT1	-1
g18220	ILMN_1769245	-2.89147	-0.462812	0.160061	0.72557	2.39866	GLIPR1	-1
g15796	ILMN_1751607	-2.891	-1.09687	0.379409	0.467529	2.39866	FOSB	-1
g1228	ILMN_1657857	-2.89059	-0.410299	0.141943	0.752468	2.39866	TMEM14C	-1
g25296	ILMN_2054297	-2.88891	-0.599474	0.207509	0.659994	2.39866	PTGS2	-1
g5398	ILMN_1681949	-2.88354	-0.488844	0.169529	0.712596	2.39866	PDGFRA	-1
g30702	ILMN_2363586	-2.88276	-0.482637	0.167422	0.715668	2.39866	SDCBP	-1
g19345	ILMN_1777221	-2.87904	-0.250829	0.0871225	0.840413	2.39866	FAM165B	-1
g7187	ILMN_1693009	-2.87799	-0.547499	0.190237	0.684205	2.39866	FGL2	-1
g27081	ILMN_2157441	-2.87432	-0.507387	0.176524	0.703496	2.39866	HLA-DRA	-1
g13926	ILMN_1738578	-2.86843	-0.422824	0.147406	0.745963	2.39866	FILIP1L	-1
g26170	ILMN_2105441	-2.8663	-1.07734	0.375865	0.473901	2.39866	IGJ	-1
g22330	ILMN_1799026	-2.86623	-0.520816	0.181708	0.696977	2.39866	PCDH18	-1
g30992	ILMN_2374164	-2.86329	-0.460855	0.160953	0.726555	2.39866	HERPUD1	-1
g26076	ILMN_2100437	-2.85937	-0.868273	0.303659	0.547802	2.39866	HBB	-1
g2550	ILMN_1665235	-2.85449	-0.52608	0.184299	0.694439	2.39866	CRTAP	-1
g1311	ILMN_1658283	-2.85273	-0.370458	0.129861	0.773537	2.39866	RPL17P18	-1
g25820	ILMN_2086077	-2.84831	-0.513095	0.18014	0.700718	2.39866	JUNB	-1
g27548	ILMN_2184184	-2.83622	-0.558422	0.19689	0.679044	2.39866	ANXA1	-1
g18640	ILMN_1772218	-2.8361	-0.577488	0.20362	0.67013	2.39866	HLA-DPA1	-1
g21756	ILMN_1795251	-2.83266	-0.650873	0.229774	0.636895	2.39866	SPARCL1	-1
g26582	ILMN_2128967	-2.83075	-0.403791	0.142644	0.75587	2.39866	C11ORF1	-1
g25776	ILMN_2083469	-2.82943	-0.577435	0.204082	0.670154	2.39866	IRS2	-1
g20112	ILMN_1782729	-2.82888	-0.370387	0.130931	0.773575	2.39866	CLECL1	-1
g768	ILMN_1655422	-2.82795	-0.49928	0.176552	0.70746	2.39866	RPL17P18	-1
g6968	ILMN_1691570	-2.82574	-0.352451	0.124729	0.783252	2.39866	METTL5	-1
g23722	ILMN_1809291	-2.82449	-0.523992	0.185517	0.695445	2.39866	TSPAN7	-1
g25375	ILMN_2058795	-2.81878	-0.390719	0.138613	0.76275	2.39866	PGCP	-1
g8589	ILMN_1701933	-2.81745	-0.353286	0.125392	0.782799	2.39866	SNCA	-1
g29173	ILMN_2284706	-2.81341	-0.200876	0.0713994	0.870022	2.39866	PHF11	-1
g2250	ILMN_1663416	-2.81224	-0.262828	0.0934586	0.833452	2.39866	RPL17P18	-1
g13162	ILMN_1733094	-2.8122	-0.543087	0.193118	0.686301	2.39866	STEAP1	-1
g9759	ILMN_1709486	-2.81171	-0.664223	0.236235	0.631028	2.39866	SRPX	-1
g26436	ILMN_2120695	-2.81004	-0.586343	0.20866	0.666029	2.39866	TSPAN7	-1
g6370	ILMN_1687978	-2.80849	-0.569815	0.20289	0.673703	2.39866	PHLDA1	-1
g5133	ILMN_1680339	-2.80494	-0.683357	0.243626	0.622715	2.39866	PDGFRL	-1
g16411	ILMN_1756104	-2.80419	-0.269421	0.096078	0.829652	2.39866	LARP7	-1
g30991	ILMN_2374159	-2.80227	-0.37377	0.133381	0.771763	2.39866	HERPUD1	-1
g11627	ILMN_1722294	-2.80029	-0.259655	0.0927245	0.835287	2.39866	CPNE8	-1
g20124	ILMN_1782788	-2.79972	-0.530103	0.189341	0.692506	2.39866	CSDAP1	-1
g25891	ILMN_2090782	-2.79432	-0.210561	0.075353	0.864201	2.39866	LOC654085	-1
g21407	ILMN_1792587	-2.78825	-0.282324	0.101255	0.822265	2.39866	VPS4B	-1
g16121	ILMN_1753931	-2.78808	-0.378946	0.135916	0.768999	2.39866	CDO1	-1
g15936	ILMN_1752592	-2.78797	-0.805256	0.288832	0.57226	2.39866	HLA-DRB4	-1
g20976	ILMN_1789463	-2.78572	-0.300384	0.10783	0.812036	2.39866	FXYD1	-1
g1187	ILMN_1657632	-2.78271	-0.348334	0.125178	0.785491	2.39866	LOC100130633	-1
g24233	ILMN_1812926	-2.7746	-0.340267	0.122636	0.789895	2.39866	ANTXR2	-1
g15427	ILMN_1749009	-2.77407	-0.357698	0.128943	0.780409	2.39866	REXO2	-1
g17255	ILMN_1762260	-2.77265	-0.554018	0.199815	0.68112	2.39866	LOC653879	-1
g19177	ILMN_1776005	-2.76817	-0.476402	0.1721	0.718768	2.39866	OSTC	-1
g22611	ILMN_1801223	-2.76628	-0.250583	0.090585	0.840557	2.39866	WTIP	-1
g30130	ILMN_2339266	-2.76104	-0.474388	0.171815	0.719772	2.39866	LAMA2	-1
g3086	ILMN_1668498	-2.75581	-0.23385	0.084857	0.850363	2.39866	CWF19L2	-1
g18682	ILMN_1772540	-2.75285	-0.197894	0.071887	0.871822	2.39866	ATMIN	-1
g28399	ILMN_2229379	-2.75173	-0.572114	0.207911	0.672631	2.39866	LOC652799	-1
g21830	ILMN_1795754	-2.74906	-0.23886	0.0868881	0.847414	2.39866	CLIC2	-1
g14640	ILMN_1743199	-2.74386	-0.613514	0.223595	0.653603	2.39866	EGR2	-1
g23958	ILMN_1810910	-2.74011	-0.515867	0.188265	0.699372	2.39866	CFH	-1
g32161	ILMN_2414027	-2.73886	-0.363864	0.132852	0.77708	2.39866	CKLF	-1
g27255	ILMN_2168217	-2.73736	-0.45357	0.165696	0.730234	2.39866	GPR183	-1
g6942	ILMN_1691458	-2.73399	-0.28646	0.104777	0.819912	2.39866	SYPL1	-1
g30172	ILMN_2341363	-2.73294	-0.307702	0.11259	0.807928	2.39866	ATP5A1	-1
g1341	ILMN_1658416	-2.73255	-0.30606	0.112005	0.808848	2.39866	MRPS18C	-1
g12777	ILMN_1730294	-2.73214	-0.217316	0.0795406	0.860164	2.39866	INO80C	-1
g20091	ILMN_1782560	-2.73002	-0.314014	0.115023	0.804401	2.39866	CD86	-1
g1535	ILMN_1659415	-2.7266	-0.303527	0.111321	0.810269	2.39866	MAPKSP1	-1
g12092	ILMN_1725528	-2.72637	-0.288048	0.105653	0.819009	2.39866	LOC400657	-1
g31749	ILMN_2400759	-2.7261	-0.543141	0.199237	0.686275	2.39866	CPVL	-1
g30235	ILMN_2343775	-2.72521	-0.195129	0.0716015	0.873495	2.39866	RPL38	-1
g18386	ILMN_1770378	-2.71968	-0.289297	0.106372	0.818301	2.39866	ANAPC10P1	-1
g3787	ILMN_1672350	-2.71828	-0.365032	0.134288	0.776452	2.39866	JAM2	-1
g10292	ILMN_1713086	-2.71634	-0.255583	0.0940908	0.837649	2.39866	RPL27A	-1
g4365	ILMN_1675848	-2.71443	-0.265031	0.0976377	0.832181	2.39866	MYL12A	-1
g19829	ILMN_1780699	-2.71286	-0.256628	0.0945969	0.837042	2.39866	THAP11	-1
g10288	ILMN_1713031	-2.71238	-0.345211	0.127272	0.787193	2.39866	PGCP	-1
g17619	ILMN_1764970	-2.7085	-0.255924	0.0944895	0.83745	2.39866	JMJD1C	-1
g4581	ILMN_1677133	-2.7058	-0.242232	0.0895233	0.845436	2.39866	MITD1	-1
g28030	ILMN_2209027	-2.70504	-0.459486	0.169863	0.727245	2.39866	RPS26P8	-1
g3015	ILMN_1668039	-2.70332	-0.548396	0.20286	0.68378	2.39866	GYPC	-1
g18745	ILMN_1772910	-2.69944	-0.614731	0.227725	0.653052	2.39866	GAS1	-1
g5118	ILMN_1680246	-2.69903	-0.277837	0.10294	0.824827	2.39866	MAT2B	-1
g27513	ILMN_2182148	-2.6989	-0.285575	0.105812	0.820414	2.39866	CNRIP1	-1
g16981	ILMN_1760347	-2.69556	-0.575748	0.213591	0.670938	2.39866	SRGN	-1
g13458	ILMN_1735347	-2.69514	-0.283086	0.105036	0.821831	2.39866	MCEE	-1
g28239	ILMN_2221564	-2.69469	-0.224621	0.0833567	0.85582	2.39866	LYAR	-1
g26899	ILMN_2147517	-2.69456	-0.298619	0.110823	0.813031	2.39866	CD58	-1
g29764	ILMN_2320853	-2.6919	-0.287892	0.106947	0.819098	2.39866	UBE2D3P	-1
g19104	ILMN_1775501	-2.69122	-0.465332	0.172908	0.724304	2.39866	IL1B	-1
g30251	ILMN_2344650	-2.6883	-0.242272	0.0901209	0.845413	2.39866	N4BP2L1	-1
g25587	ILMN_2071809	-2.68779	-0.567121	0.210999	0.674962	2.39866	MGP	-1
g28127	ILMN_2214678	-2.68667	-0.221447	0.0824244	0.857705	2.39866	MXD1	-1
g31464	ILMN_2391150	-2.68372	-0.356577	0.132867	0.781015	2.39866	FILIP1L	-1
g17175	ILMN_1761797	-2.68172	-0.306322	0.114226	0.808701	2.39866	CSTB	-1
g30982	ILMN_2373763	-2.68155	-0.252673	0.0942267	0.83934	2.39866	CASP7	-1
g20258	ILMN_1783910	-2.68144	-0.147208	0.0548987	0.902997	2.39866	TRAF6	-1
g21224	ILMN_1791332	-2.67903	-0.295931	0.110462	0.814547	2.39866	ATP5O	-1
g4899	ILMN_1678968	-2.67816	-0.239638	0.0894785	0.846958	2.39866	GEM	-1
g17407	ILMN_1763452	-2.6781	-0.512138	0.191232	0.701182	2.39866	EVI2B	-1
g1513	ILMN_1659312	-2.67804	-0.438201	0.163628	0.738054	2.39866	PMP22	-1
g30871	ILMN_2369756	-2.67475	-0.24221	0.0905539	0.845449	2.39866	CCDC46	-1
g20779	ILMN_1788019	-2.67402	-0.426029	0.159322	0.744308	2.39866	LAMA2	-1
g13402	ILMN_1734895	-2.67249	-0.394505	0.147617	0.76075	2.39866	SFT2D1	-1
g15540	ILMN_1749846	-2.67066	-0.551478	0.206495	0.682321	2.39866	OMD	-1
g24390	ILMN_1814011	-2.67031	-0.441165	0.165211	0.736539	2.39866	LOC731985	-1
g27711	ILMN_2192693	-2.67013	-0.376522	0.141012	0.770293	2.39866	EIF3M	-1
g5184	ILMN_1680624	-2.66994	-0.351723	0.131734	0.783648	2.39866	CREG1	-1
g7448	ILMN_1694587	-2.66128	-0.365392	0.1373	0.776258	2.39866	EEF1B2	-1
g18043	ILMN_1768110	-2.65834	-0.414378	0.155878	0.750343	2.39866	ZAK	-1
g2292	ILMN_1663648	-2.65492	-0.323523	0.121858	0.799116	2.39866	MTUS1	-1
g22003	ILMN_1796835	-2.65322	-0.233702	0.0880827	0.85045	3.36183	RWDD3	-1
g2061	ILMN_1662318	-2.6514	-0.227544	0.0858203	0.854088	3.36183	CCDC59	-1
g12131	ILMN_1725791	-2.65072	-0.35454	0.133752	0.782119	3.36183	PTPLA	-1
g20416	ILMN_1785071	-2.64951	-0.628472	0.237203	0.646861	3.36183	SEPP1	-1
g10721	ILMN_1715991	-2.64873	-0.38173	0.144118	0.767516	3.36183	SDPR	-1
g10170	ILMN_1712389	-2.6486	-0.345095	0.130293	0.787256	3.36183	CKLF	-1
g21631	ILMN_1794392	-2.64747	-0.241937	0.0913842	0.845609	3.36183	DDX3X	-1
g9432	ILMN_1707339	-2.64637	-0.414273	0.156544	0.750398	3.36183	BTG3	-1
g2278	ILMN_1663575	-2.64469	-0.593554	0.224432	0.662708	3.36183	MGC87042	-1
g9953	ILMN_1710937	-2.63928	-0.397107	0.15046	0.75938	3.36183	IFI16	-1
g25852	ILMN_2088410	-2.6388	-0.320165	0.121329	0.800978	3.36183	PSMG2	-1
g17882	ILMN_1766851	-2.63786	-0.329661	0.124973	0.795723	3.36183	TMEM126B	-1
g4924	ILMN_1679133	-2.63618	-0.279817	0.106145	0.823695	3.36183	SERPINB1	-1
g32095	ILMN_2412192	-2.63596	-0.450572	0.170933	0.731753	3.36183	CFH	-1
g13973	ILMN_1738816	-2.63499	-0.291413	0.110594	0.817101	3.36183	FOXO1	-1
g4971	ILMN_1679391	-2.63432	-0.459494	0.174426	0.727241	3.36183	MAMDC2	-1
g29945	ILMN_2329914	-2.63037	-0.517501	0.196741	0.698581	3.36183	SPRY1	-1
g22685	ILMN_1801795	-2.63018	-0.358673	0.136368	0.779881	3.36183	RPL18AP16	-1
g25483	ILMN_2066066	-2.6294	-0.465107	0.176887	0.724417	3.36183	HLA-DRB6	-1
g5529	ILMN_1682812	-2.62825	-0.25829	0.0982744	0.836078	3.36183	C21ORF33	-1
g31904	ILMN_2405592	-2.62815	-0.32419	0.123353	0.798747	3.36183	TMEM93	-1
g16864	ILMN_1759487	-2.62534	-0.3011	0.11469	0.811633	3.36183	EGFLAM	-1
g30845	ILMN_2368535	-2.62134	-0.240028	0.0915669	0.846729	3.36183	FBXO17	-1
g26167	ILMN_2105308	-2.62091	-0.332335	0.126801	0.79425	3.36183	DPM1	-1
g13815	ILMN_1737857	-2.61877	-0.248805	0.0950085	0.841593	3.36183	GTF2B	-1
g10905	ILMN_1717163	-2.61837	-0.561093	0.214291	0.677788	3.36183	F13A1	-1
g11894	ILMN_1724139	-2.61801	-0.44144	0.168617	0.736399	3.36183	TMEM123	-1
g29039	ILMN_2276952	-2.61504	-0.341541	0.130606	0.789198	3.36183	TSC22D3	-1
g11029	ILMN_1718063	-2.6144	-0.371015	0.141912	0.773238	3.36183	LIPA	-1
g8706	ILMN_1702636	-2.61239	-0.390409	0.149445	0.762914	3.36183	TUBB6	-1
g15492	ILMN_1749447	-2.61191	-0.296675	0.113585	0.814127	3.36183	RPS9P4	-1
g5908	ILMN_1685077	-2.61136	-0.292826	0.112135	0.816302	3.36183	SNX7	-1
g9502	ILMN_1707810	-2.6109	-0.286518	0.109739	0.819878	3.36183	RPS5	-1
g28406	ILMN_2229877	-2.60825	-0.50443	0.193398	0.704939	3.36183	PCDH18	-1
g28605	ILMN_2244484	-2.60718	-0.21315	0.0817549	0.862652	3.36183	CCBL2	-1
g3670	ILMN_1671603	-2.60494	-0.288943	0.110921	0.818502	3.36183	MED30	-1
g22664	ILMN_1801616	-2.60466	-0.409422	0.157188	0.752925	3.36183	EMP1	-1
g9621	ILMN_1708611	-2.60462	-0.29035	0.111475	0.817703	3.36183	RDX	-1
g5258	ILMN_1681008	-2.60225	-0.27269	0.10479	0.827775	3.36183	CGRRF1	-1
g20441	ILMN_1785268	-2.60187	-0.276568	0.106296	0.825553	3.36183	CD58	-1
g32210	ILMN_2415722	-2.60012	-0.23062	0.0886959	0.852269	3.36183	RPS29P11	-1
g231	ILMN_1652357	-2.59904	-0.257539	0.0990898	0.836514	3.36183	PDHX	-1
g11836	ILMN_1723684	-2.5969	-0.714313	0.275064	0.609495	3.36183	DARC	-1
g31510	ILMN_2392717	-2.59652	-0.246622	0.0949819	0.842868	3.36183	LARP7	-1
g27621	ILMN_2188333	-2.59341	-0.568896	0.219362	0.674133	3.36183	CD69	-1
g2872	ILMN_1667112	-2.5921	-0.281649	0.108657	0.82265	3.36183	FBXO7	-1
g15000	ILMN_1745946	-2.5905	-0.311085	0.120087	0.806035	3.36183	HAUS1	-1
g15634	ILMN_1750507	-2.59047	-0.269514	0.10404	0.829599	3.36183	RPL9	-1
g9543	ILMN_1708107	-2.58918	-0.556083	0.214771	0.680146	3.36183	DPT	-1
g30002	ILMN_2332713	-2.58805	-0.312442	0.120725	0.805278	3.36183	SLC25A3	-1
g4619	ILMN_1677384	-2.58767	-0.400604	0.154813	0.757541	3.36183	PTGER3	-1
g22579	ILMN_1801043	-2.58373	-0.451363	0.174694	0.731351	3.36183	GSN	-1
g19443	ILMN_1777976	-2.58138	-0.226094	0.0875863	0.854946	3.36183	SLC25A26	-1
g4817	ILMN_1678522	-2.5808	-0.449005	0.173979	0.732548	3.36183	RPS26P8	-1
g24021	ILMN_1811367	-2.58069	-0.261466	0.101316	0.83424	3.36183	MAT2B	-1
g15118	ILMN_1746763	-2.58032	-0.344332	0.133446	0.787673	3.36183	ECM2	-1
g1794	ILMN_1660832	-2.58028	-0.369367	0.14315	0.774122	3.36183	RPL18A	-1
g23598	ILMN_1808405	-2.57586	-0.666257	0.258654	0.63014	3.36183	LOC100133678	-1
g14809	ILMN_1744534	-2.57534	-0.24169	0.093848	0.845754	3.36183	LYRM5	-1
g4065	ILMN_1674046	-2.57132	-0.19313	0.0751094	0.874706	3.36183	C10ORF128	-1
g28008	ILMN_2207539	-2.57118	-0.325947	0.12677	0.797775	3.36183	RPS17	-1
g20484	ILMN_1785570	-2.57086	-0.836008	0.325186	0.560192	3.36183	SUSD3	-1
g19804	ILMN_1780533	-2.57065	-0.399473	0.155397	0.758135	3.36183	RNASE6	-1
g3866	ILMN_1672843	-2.57023	-0.267618	0.104122	0.83069	3.36183	FBXO8	-1
g9291	ILMN_1706434	-2.56971	-0.449037	0.174742	0.732532	3.36183	CSDAP1	-1
g26925	ILMN_2149164	-2.56852	-0.882515	0.343589	0.542421	3.36183	SFRP1	-1
g30013	ILMN_2333594	-2.56774	-0.422806	0.164661	0.745972	3.36183	SUMO3	-1
g14316	ILMN_1741003	-2.56529	-0.330411	0.128801	0.79531	3.36183	ANXA5	-1
g22680	ILMN_1801766	-2.56486	-0.322209	0.125624	0.799844	3.36183	CCDC109B	-1
g31442	ILMN_2390338	-2.56321	-0.511119	0.199405	0.701678	3.36183	UBE2E3	-1
g6919	ILMN_1691341	-2.56003	-0.574572	0.224439	0.671486	3.36183	IL7R	-1
g27519	ILMN_2182531	-2.55537	-0.244633	0.0957329	0.84403	3.36183	C18ORF55	-1
g5969	ILMN_1685415	-2.55223	-0.258391	0.101241	0.83602	3.36183	HBP1	-1
g3618	ILMN_1671314	-2.54797	-0.22776	0.0893886	0.85396	3.36183	UXT	-1
g12871	ILMN_1730906	-2.54753	-0.324081	0.127214	0.798807	3.36183	FILIP1L	-1
g25196	ILMN_2049184	-2.5467	-0.328694	0.129067	0.796257	3.36183	DNASE1L3	-1
g15876	ILMN_1752213	-2.54658	-0.237336	0.0931982	0.84831	3.36183	TMEM60	-1
g5661	ILMN_1683597	-2.54491	-0.245958	0.0966469	0.843256	3.36183	RPL23AP42	-1
g16488	ILMN_1756723	-2.54442	-0.265339	0.104283	0.832003	3.36183	DPP7	-1
g23539	ILMN_1808041	-2.53996	-0.498127	0.196116	0.708025	3.36183	RPL10AP9	-1
g25827	ILMN_2086470	-2.53657	-0.430278	0.16963	0.742119	3.36183	PDGFRA	-1
g27274	ILMN_2169152	-2.53537	-0.598686	0.236134	0.660355	3.36183	SRGN	-1
g2175	ILMN_1662954	-2.53505	-0.358875	0.141565	0.779772	3.36183	CCT7	-1
g10786	ILMN_1716382	-2.53496	-0.469586	0.185244	0.722172	3.36183	C12ORF75	-1
g13835	ILMN_1737988	-2.53484	-0.419707	0.165575	0.747577	3.36183	PRNP	-1
g16632	ILMN_1757646	-2.53438	-0.303194	0.119633	0.810456	3.36183	UFM1	-1
g24597	ILMN_1815707	-2.53017	-0.225979	0.0893137	0.855015	3.36183	CALML4	-1
g30183	ILMN_2341690	-2.52553	-0.218704	0.0865973	0.859337	3.36183	C17ORF81	-1
g8060	ILMN_1698487	-2.52139	-0.371388	0.147295	0.773038	3.36183	LOC100130320	-1
g11859	ILMN_1723846	-2.52131	-0.254728	0.10103	0.838145	3.36183	FAM119B	-1
g29973	ILMN_2331082	-2.52128	-0.595279	0.236102	0.661916	3.36183	MS4A7	-1
g25671	ILMN_2076600	-2.5192	-0.592729	0.235285	0.663087	3.36183	ITM2A	-1
g11700	ILMN_1722781	-2.5189	-0.340106	0.135022	0.789983	3.36183	EGR3	-1
g17889	ILMN_1766914	-2.51061	-0.649831	0.258834	0.637355	3.36183	MFAP4	-1
g15055	ILMN_1746359	-2.50904	-0.5125	0.204262	0.701007	3.36183	RERG	-1
g28691	ILMN_2251279	-2.50816	-0.188772	0.0752632	0.877352	3.36183	WDR45	-1
g24437	ILMN_1814465	-2.50717	-0.31618	0.12611	0.803194	3.36183	UBE2G1	-1
g15705	ILMN_1751062	-2.50686	-0.39216	0.156435	0.761988	3.36183	SCARA5	-1
g10326	ILMN_1713369	-2.50616	-0.330356	0.131817	0.79534	3.36183	RPL13AP7	-1
g25532	ILMN_2068747	-2.50506	-0.427744	0.170752	0.743423	3.36183	OAT	-1
g26814	ILMN_2142284	-2.50348	-0.26778	0.106963	0.830597	3.36183	SLC25A43	-1
g2489	ILMN_1664861	-2.50304	-0.425035	0.169807	0.744821	3.36183	ID1	-1
g3790	ILMN_1672366	-2.50139	-0.300173	0.120002	0.812155	3.36183	PIGY	-1
g5545	ILMN_1682928	-2.50006	-0.427702	0.171076	0.743445	3.36183	CPVL	-1
g28952	ILMN_2271149	-2.4969	-0.326758	0.130866	0.797326	3.36183	PGM5	-1
g24479	ILMN_1814859	-2.49258	-0.176726	0.0709007	0.884709	3.36183	DDX47	-1
g20999	ILMN_1789614	-2.4923	-0.246943	0.0990825	0.84268	3.36183	TPT1	-1
g22029	ILMN_1797009	-2.49073	-0.253531	0.10179	0.838841	3.36183	F3	-1
g11744	ILMN_1723007	-2.4905	-0.26499	0.1064	0.832204	3.36183	ZCCHC9	-1
g31064	ILMN_2376859	-2.49027	-0.31005	0.124505	0.806614	3.36183	PDGFD	-1
g30503	ILMN_2356311	-2.48777	-0.256505	0.103106	0.837113	3.36183	FAM165B	-1
g19932	ILMN_1781388	-2.48613	-0.450812	0.181331	0.731631	3.36183	PGM5	-1
g31249	ILMN_2383611	-2.4859	-0.302545	0.121704	0.810821	3.36183	PTPRE	-1
g7659	ILMN_1695959	-2.48207	-0.302354	0.121815	0.810928	4.57735	C21ORF63	-1
g12211	ILMN_1726410	-2.48036	-0.238891	0.096313	0.847396	4.57735	APRT	-1
g26173	ILMN_2105573	-2.47809	-0.632474	0.255226	0.645069	4.57735	CCL3L1	-1
g28620	ILMN_2245676	-2.47679	-0.317541	0.128207	0.802436	4.57735	BTF3L1	-1
g5785	ILMN_1684306	-2.47607	-0.425154	0.171705	0.744759	4.57735	S100A4	-1
g23130	ILMN_1805028	-2.47539	-0.205535	0.0830312	0.867217	4.57735	THOC7	-1
g28173	ILMN_2217329	-2.474	-0.268056	0.108349	0.830438	4.57735	IAH1	-1
g19459	ILMN_1778104	-2.47245	-0.367996	0.148838	0.774858	4.57735	ACADM	-1
g27802	ILMN_2197365	-2.47064	-0.548373	0.221956	0.683791	4.57735	RGS2	-1
g668	ILMN_1654778	-2.46857	-0.281905	0.114198	0.822504	4.57735	LSP1	-1
g20427	ILMN_1785170	-2.46823	-0.388081	0.157231	0.764145	4.57735	ARMCX2	-1
g16383	ILMN_1755883	-2.46798	-0.296636	0.120194	0.814148	4.57735	RPS27AP11	-1
g4034	ILMN_1673880	-2.4638	-0.460276	0.186816	0.726847	4.57735	EFEMP1	-1
g23301	ILMN_1806294	-2.46351	-0.165093	0.0670156	0.891871	4.57735	RPS6KA3	-1
g3342	ILMN_1669818	-2.46326	-0.275033	0.111654	0.826432	4.57735	ESD	-1
g30224	ILMN_2343278	-2.46224	-0.436312	0.177201	0.739021	4.57735	PPAP2A	-1
g1458	ILMN_1658992	-2.46121	-0.311207	0.126444	0.805967	4.57735	DPM1	-1
g14295	ILMN_1740861	-2.45984	-0.273861	0.111333	0.827103	4.57735	DTWD1	-1
g15903	ILMN_1752355	-2.45626	-0.212228	0.0864028	0.863203	4.57735	MPEG1	-1
g11330	ILMN_1720158	-2.45564	-0.351981	0.143336	0.783508	4.57735	ETS2	-1
g17234	ILMN_1762115	-2.45369	-0.241354	0.0983637	0.845951	4.57735	CRYZL1	-1
g3655	ILMN_1671509	-2.45295	-0.531761	0.216784	0.69171	4.57735	CCL3	-1
g3282	ILMN_1669553	-2.45286	-0.323831	0.132022	0.798945	4.57735	UBE2E3	-1
g3175	ILMN_1668996	-2.45267	-0.265719	0.108339	0.831784	4.57735	C1QBP	-1
g7900	ILMN_1697472	-2.45111	-0.21389	0.0872624	0.862209	4.57735	TM2D3	-1
g6511	ILMN_1688780	-2.45094	-0.437315	0.178427	0.738508	4.57735	S100A4	-1
g17845	ILMN_1766551	-2.45086	-0.682538	0.278489	0.623068	4.57735	CPA3	-1
g24104	ILMN_1811890	-2.44962	-0.254618	0.103942	0.838209	4.57735	RGS10	-1
g219	ILMN_1652280	-2.44865	-0.479798	0.195944	0.717078	4.57735	FBXO32	-1
g6694	ILMN_1690049	-2.44765	-0.257805	0.105328	0.836359	4.57735	NGDN	-1
g31989	ILMN_2408572	-2.44208	-0.566302	0.231893	0.675346	4.57735	RNASE4	-1
g17812	ILMN_1766264	-2.44046	-0.610589	0.250194	0.654929	4.57735	PI16	-1
g9924	ILMN_1710734	-2.44039	-0.629909	0.258119	0.646217	4.57735	GZMK	-1
g7011	ILMN_1691860	-2.4363	-0.447623	0.183731	0.73325	4.57735	SPRY1	-1
g26494	ILMN_2123743	-2.4362	-0.459447	0.188592	0.727265	4.57735	FCER1G	-1
g2974	ILMN_1667796	-2.43562	-0.727906	0.298859	0.603779	4.57735	HBA2	-1
g19004	ILMN_1774823	-2.43494	-0.290323	0.119232	0.817719	4.57735	RPL34	-1

## Sheet: SupTab5_Chisquared_clusters
Supplementary Table 5. Clinical Characteristics of Gene Expression Clusters
		Cluster 1	Cluster 2	P-value
ER	-	6	10	0.4083
	+	91	85
HER2	-	94	92	1
	+	3	2
PR	-	23	49	9.541e-05
	+	74	45
Grade	1	8	6	0.0469
	2	65	49
	3	14	29
	null	9	11
PAM50	NC	0	1	0.0005
	Normal	25	11
	LumA	58	43
	LumB	10	27
	Her2	1	7
	Basal	2	5
Outcome (BCSS)	alive	75	52	4.583e-05
	death	9	34
	NA	5	2

## Sheet: SupTab6_Pathway_Analysis
Supplementary Table 6: Pathway analysis
Enrichment by Pathway Maps					Enriched in poor outcome group				Enriched in good outcome group
#	Maps	Total	min(pValue)	Min FDR	p-value	FDR	In Data	Network Objects from Active Data	p-value	FDR	In Data	Network Objects from Active Data
1	Cell cycle_Initiation of mitosis	25	3.53563e-08	6.78841e-06	3.53563e-08	6.78841e-06	7	CDC25C, Lamin B, Cyclin B1, FOXM1, Kinase MYT1, AKT(PKB), PLK1	0.261332	0.499666	1	c-Myc
2	Reproduction_Progesterone-mediated oocyte maturation	40	6.36498e-08	9.16558e-06	6.36498e-08	9.16558e-06	8	CDC25C, BUB1, GSK3 beta, Cyclin B1, CDC20, Kinase MYT1, Aurora-A, PLK1	0.384324	0.517484	1	p90Rsk
3	Reproduction_GnRH signaling	72	1.73543e-07	4.62703e-05	0.0799749	0.285485	3	CREB1, IP3 receptor, G-protein alpha-q/11	1.73543e-07	4.62703e-05	9	AP-1, JunB, p90Rsk, ATF-3, EGR1, FosB/JunB, MKP-1, FosB, c-Fos
4	Signal transduction_PTMs in BAFF-induced signaling	51	6.288e-06	0.000603648	6.288e-06	0.000603648	7	GSK3 alpha/beta, AKT1, CREB1, MAPKAPK2, Tuberin, TRAF2, AKT(PKB)	0.461398	0.535311	1	FKHR
5	Development_Thrombopoietin-regulated cell processes	45	1.47612e-05	0.00102948	0.000390921	0.0178597	5	GSK3 alpha/beta, GSK3 beta, CREB1, Survivin, AKT(PKB)	1.47612e-05	0.00102948	6	IRS-2, FKHR, p27KIP1, c-Myc, p90RSK2(RPS6KA3), c-Fos
6	IL-17-induced mucin expression in CF airways	48	2.15967e-05	0.0012904	0.492965	0.562272	1	CREB1	2.15967e-05	0.0012904	6	ROR-alpha, AP-1, IL-1 beta, CD86, TRAF6, MHC class II
7	Development_YAP/TAZ-mediated co-regulation of transcription	56	5.28454e-05	0.0021256	0.184978	0.380525	2	Survivin, FOXM1	5.28454e-05	0.0021256	6	Catalase, FKHR, SMAD4, ID1, Cyr61, c-Myc
8	Development_Cytokine-mediated regulation of megakaryopoiesis	57	5.84886e-05	0.00215058	0.190049	0.386813	2	GSK3 beta, AKT(PKB)	5.84886e-05	0.00215058	6	MafB, IL-1 beta, SDF-1, CXCR4, p27KIP1, c-Myc
9	Cell cycle_Role of Nek in cell cycle regulation	32	7.4551e-05	0.00613448	7.4551e-05	0.00613448	5	Nek2A, Tubulin beta, Cyclin B1, TPX2, Aurora-A	0.321495	0.517484	1	Tubulin beta
10	Immune response_IL-18 signaling	60	7.83631e-05	0.0023411	0.572374	0.60716	1	AKT(PKB)	7.83631e-05	0.0023411	6	AP-1, COX-2 (PTGS2), IL-1 beta, TRAF6, E-selectin, c-Fos

## Sheet: SupTab7_ANOVA_genes
Supplementary Table 7. Significant genes from ANOVA analysis
Genes	combined.p	chromosome	band	start_position	end_position
INTS4	5.95748e-59	11	q14.1	77878720	77994678
CLNS1A	4.11046e-50	11	q14.1	77514936	77637805
ASH2L	2.77745e-43	8	p11.23	38105242	38144076
PROSC	1.03485e-42	8	p11.23	37762593	37779767
FADD	6.4414e-42	11	q13.3	70203163	70207390
BRF2	1.05784e-40	8	p11.23	37843268	37849904
LSM1	6.07193e-40	8	p11.23	38163321	38176730
PRKRIR	4.24707e-39	11	q13.5	76349956	76380971
CTTN	6.23682e-39	11	q13.3	70398404	70436584
GOLGA7	4.29082e-38	8	p11.21	41490396	41510980
WHSC1L1	1.20524e-34	8	p11.23	38269697	38382272
ALG8	6.55249e-34	11	q14.1	78100936	78139660
PRUNE	1.01171e-33	1	q21.3	151008420	151035713
TM2D2	5.85884e-33	8	p11.22	38988808	38996824
ORAOV1	6.47081e-33	11	q13.3	69653076	69675416
DDHD2	8.01863e-33	8	p11.23	38225218	38275558
NDUFC2	3.32649e-32	11	q14.1	78068304	78080219
STK24	5.95476e-31	13	q32.2	98445185	98577940
ERLIN2	1.26743e-30	8	p11.23	37736599	37759101
SPATA2	2.45638e-30	20	q13.13	49903391	49915508
STARD3	3.04545e-30	17	q12	39637065	39663484
VDAC3	1.55089e-29	8	p11.21	42391624	42405897
YY1AP1	4.85844e-29	1	q22	155659443	155689000
USP35	1.8346e-28	11	q14.1	78188812	78214711
MRPL21	4.77782e-28	11	q13.3	68891276	68903835
DERL1	1.14332e-27	8	q24.13	123013164	123042423
KCTD21	6.94464e-27	11	q14.1	78171249	78188822
PAK1	1.06356e-26	11	q14.1	77321707	77474635
GRINA	2.57954e-26	8	q24.3	143990058	143993415
RSF1	4.71034e-26	11	q14.1	77659996	77821017
GRB7	5.0388e-26	17	q12	39737927	39747291
ATP6V1C1	8.85446e-26	8	q22.3	103021063	103073051
KLHL12	1.15796e-25	1	q32.1	202891100	202928636
IGHMBP2	2.08884e-25	11	q13.3	68903842	68940602
YWHAZ	3.36043e-25	8	q22.3	100916525	100953388
COG2	1.57986e-24	1	q42.2	230642489	230693982
PPP2CB	1.69474e-24	8	p12	30774457	30814314
NSMCE2	2.51248e-24	8	q24.13	125091679	125367120
WDYHV1	3.68392e-24	8	q24.13	123416725	123467230
COPS3	4.10524e-24	17	p11.2	17246820	17281293
RNF114	5.1092e-24	20	q13.13	49936336	49953892
ATP6V1H	6.17903e-24	8	q11.23	53715557	53843558
RCE1	6.35465e-24	11	q13.2	66842835	66846546
CCDC90B	6.43925e-24	11	q14.1	83259097	83286407
EBAG9	8.0287e-24	8	q23.2	109539711	109565996
MCPH1	1.16003e-23	8	p23.1	6406592	6648504
SF3B2	1.17592e-23	11	q13.1	66050729	66069308
TRMT12	1.97272e-23	8	q24.13	124450820	124462150
CCDC25	2.78838e-23	8	p21.1	27733311	27772653
COPS5	3.74583e-23	8	q13.1	67043079	67083783
PIGM	4.37981e-23	1	q23.2	160027673	160031991
INTS10	5.14896e-23	8	p21.3	19817140	19852083
CCDC43	5.28872e-23	17	q21.31	44673069	44689779
ERCC5	5.71972e-23	13	q33.1	102844844	102876001
UVRAG	8.04329e-23	11	q13.5	75815167	76143195
RRS1	8.40971e-23	8	q13.1	66429028	66430733
RAD21	9.45382e-23	8	q24.11	116845935	116874866
PPP1CA	1.02919e-22	11	q13.2	67398183	67421183
RAB11FIP1	1.04267e-22	8	p11.23	37858618	37899467
SLC35B1	1.09334e-22	17	q21.33	49700943	49709014
USP21	1.32076e-22	1	q23.3	161159450	161165723
DCTN6	1.37415e-22	8	p12	30156297	30183640
VPS72	2.27562e-22	1	q21.3	151169987	151195321
NARS2	2.30392e-22	11	q14.1	78435961	78574874
TFDP1	3.90062e-22	13	q34	113584721	113641470
REXO2	4.02143e-22	11	q23.2	114439386	114450279
PARN	5.1194e-22	16	p13.12	14435701	14632728
CWC15	5.5466e-22	11	q21	94962622	94973612
BUD13	5.65408e-22	11	q23.3	116748170	116772988
GTF2E2	5.97526e-22	8	p12	30578318	30658251
TXLNA	7.47985e-22	1	p35.2	32179686	32198285
TPCN2	1.00005e-21	11	q13.3	69048897	69090604
AP3M2	1.15508e-21	8	p11.21	42152946	42171673
COG7	1.39431e-21	16	p12.2	23388493	23453180
CNOT7	1.84979e-21	8	p22	17224964	17246878
GTF2F2	1.94489e-21	13	q14.12	45120515	45284909
INTS9	1.95167e-21	8	p21.1	28767661	28890242
RNF121	1.96716e-21	11	q13.4	71928701	71997597
SNAP47	2.39565e-21	1	q42.13	227728539	227781231
SETDB1	2.44733e-21	1	q21.3	150926263	150964744
PRCC	3.99799e-21	1	q23.1	156750610	156800817
TMEM70	4.93024e-21	8	q21.11	73972437	73982783
PSME3	5.96653e-21	17	q21.31	42824385	42843758
PHF11	6.17568e-21	13	q14.2	49495610	49528987
ERBB2	7.13685e-21	17	q12	39687914	39730426
PHF20L1	1.58566e-20	8	q24.22	132775358	132848807
PCID2	1.70832e-20	13	q34	113177539	113208715
SLC25A44	3.08083e-20	1	q22	156193932	156212796
PI4KB	4.99972e-20	1	q21.3	151291797	151327715
CHRAC1	5.03919e-20	8	q24.3	140511298	140517137
ACAD8	5.07009e-20	11	q25	134253495	134265855
PYGO2	7.37632e-20	1	q21.3	154957026	154963853
ARHGEF7	8.60952e-20	13	q34	111114559	111305737
FDFT1	8.76524e-20	8	p23.1	11795573	11839309
GOLPH3L	1.08263e-19	1	q21.3	150646225	150697144
TMUB2	1.66267e-19	17	q21.31	44186970	44191731
TGDS	2.12944e-19	13	q32.1	94574051	94596257
AMZ2	2.50621e-19	17	q24.2	68247574	68257164
ZNF706	2.73864e-19	8	q22.3	101177878	101206193
MRPS31	2.7613e-19	13	q14.11	40729135	40771173
FBXL20	2.84597e-19	17	q12	39252644	39402523
ANKRD46	2.88491e-19	8	q22.3	100509752	100559784
TBCE	3.08272e-19	1	q42.3	235367360	235448968
PSMD3	4.57089e-19	17	q21.1	39980797	39997960
OTUD6B	5.74265e-19	8	q21.3	91070196	91087095
SCAMP3	6.05619e-19	1	q22	155255979	155262430
ACER3	6.19541e-19	11	q13.5	76860867	77026797
DPF2	6.63584e-19	11	q13.1	65333754	65353249
CNOT2	6.91874e-19	12	q15	70242994	70354993
ANGEL2	7.20784e-19	1	q32.3	212992182	213015826
ELP3	7.41674e-19	8	p21.1	28089673	28191156
IPO9	7.73806e-19	1	q32.1	201829141	201884294
FNTA	8.5728e-19	8	p11.21	43034194	43085788
POGZ	9.47235e-19	1	q21.3	151402724	151459465
ARGLU1	9.59395e-19	13	q33.3	106541673	106568164
ERAL1	9.64692e-19	17	q11.2	28854938	28861067
UBAC2	1.37978e-18	13	q32.3	99200774	99386434
TRAPPC9	1.45801e-18	8	q24.3	139730343	140458579
GBA	1.7423e-18	1	q22	155234452	155244699
GINS4	1.75996e-18	8	p11.21	41529206	41545046
SF3B4	1.8412e-18	1	q21.2	149923317	149928344
SCCPDH	2.20463e-18	1	q44	246724047	246768137
ZNF395	2.23103e-18	8	p21.1	28345585	28402701
DCAF6	2.53939e-18	1	q24.2	167935783	168075843
LEPROTL1	2.89962e-18	8	p12	30095398	30177208
EXOSC8	3.45954e-18	13	q13.3	36998816	37009613
EFTUD2	3.61418e-18	17	q21.31	44849943	44899662
ARRB1	4.2143e-18	11	q13.4	75264182	75351705
NCSTN	4.37835e-18	1	q23.2	160343272	160358952
BPNT1	4.8729e-18	1	q41	220057482	220090462
ALKBH5	5.06503e-18	17	p11.2	18183078	18209954
CDC40	6.02572e-18	6	q21	110180141	110254275
ADIPOR1	7.14729e-18	1	q32.1	202940823	202958572
PPP2R2A	7.79382e-18	8	p21.2	26291491	26372680
VPS45	8.36815e-18	1	q21.2	150067293	150145327
NSL1	8.43756e-18	1	q32.3	212726153	212791782
RPUSD4	8.86767e-18	11	q24.2	126202094	126211692
NPLOC4	8.89578e-18	17	q25.3	81556887	81648465
PEX19	1.02738e-17	1	q23.2	160276812	160286348
CREB3L4	1.04018e-17	1	q21.3	153967534	153974363
PARP1	1.04806e-17	1	q42.12	226360691	226408079
DDB1	1.06666e-17	11	q12.2	61299451	61342596
SMARCE1	1.23296e-17	17	q21.2	40624962	40648508
STAU2	1.30865e-17	8	q21.11	73420369	73747708
CCND1	1.35642e-17	11	q13.3	69641087	69654474
COQ7	1.43261e-17	16	p12.3	19067599	19080095
ZNF317	1.9005e-17	19	p13.2	9140380	9163424
KLHDC9	1.95394e-17	1	q23.3	161098361	161100346
NADSYN1	2.18416e-17	11	q13.4	71453109	71524107
ARV1	2.34378e-17	1	q42.2	230978981	231000595
UTP18	2.52532e-17	17	q21.33	51260528	51297936
PSEN2	2.704e-17	1	q42.13	226870184	226896105
ZNF263	2.74709e-17	16	p13.3	3263800	3301401
TMCO1	2.79167e-17	1	q24.1	165724293	165827755
USP22	2.936e-17	17	p11.2	20999593	21043760
TARS2	3.22796e-17	1	q21.2	150487364	150507609
TMEM199	3.66714e-17	17	q11.2	28357581	28363683
APOA1BP	3.97025e-17	1	q22	156591762	156594299
GNPAT	4.47928e-17	1	q42.2	231241207	231277973
BCL2L13	4.77712e-17	22	q11.21	17628855	17730855
SNX3	4.83027e-17	6	q21	108211222	108261260
MED9	5.091e-17	17	p11.2	17476986	17493226
MAF1	5.44931e-17	8	q24.3	144104499	144107611
MRPL9	5.60247e-17	1	q21.3	151759643	151763564
SS18	5.79416e-17	18	q11.2	26016253	26091217
CSPP1	6.42807e-17	8	q13.1	67062426	67196263
VPS33B	6.6289e-17	15	q26.1	90998416	91022603
RB1CC1	6.69125e-17	8	q11.23	52622456	52745843
NME2	6.87997e-17	17	q21.33	51153590	51171744
MRPL13	7.07011e-17	8	q24.12	120380761	120445402
PPP2R5D	7.55502e-17	6	p21.1	42984499	43012342
MTIF3	7.8451e-17	13	q12.2	27435643	27450591
TMEM179B	7.87425e-17	11	q12.3	62787415	62790405
PYCRL	8.22574e-17	8	q24.3	143603913	143609773
FAM91A1	8.99602e-17	8	q24.13	123768456	123815452
VPS37A	9.2848e-17	8	p22	17246571	17302427
WBP4	1.00263e-16	13	q14.11	41061274	41084006
ACBD6	1.05941e-16	1	q25.3	180269653	180502954
PUS3	1.16649e-16	11	q24.2	125893485	125903221
ZNF696	1.2278e-16	8	q24.3	143289676	143298061
UBAP2L	1.40909e-16	1	q21.3	154220179	154271510
MED4	1.50117e-16	13	q14.2	48053323	48095131
SLC9A8	1.50749e-16	20	q13.13	49812713	49892242
RARS2	1.68523e-16	6	q15	87514378	87590003
NDEL1	1.71066e-16	17	p13.1	8413131	8490411
TMEM134	1.74095e-16	11	q13.2	67461710	67469272
PDCD2	1.8509e-16	6	q27	170575295	170584692
AQP11	1.88186e-16	11	q14.1	77589391	77610355
MTL5	2.07864e-16	11	q13.3	68707440	68751564
TARBP1	2.08172e-16	1	q42.2	234391313	234479103
MLX	2.16975e-16	17	q21.2	42567068	42573239
CUL4A	2.20083e-16	13	q34	113208193	113267108
TPD52	2.2481e-16	8	q21.13	80034745	80231232
TMEM9	2.27599e-16	1	q32.1	201134772	201171574
USPL1	2.30685e-16	13	q12.3	30617693	30660770
RNF214	2.38137e-16	11	q23.3	117232625	117286445
HAX1	2.59157e-16	1	q21.3	154272511	154275875
PSMD4	2.78816e-16	1	q21.3	151254703	151267479
RCOR3	3.17381e-16	1	q32.2	211258377	211316385
WWP1	3.72585e-16	8	q21.3	86342738	86478420
DEDD	3.84813e-16	1	q23.3	161120974	161132688
ANAPC5	3.85674e-16	12	q24.31	121308245	121399896
RPAP2	4.29994e-16	1	p22.1	92298965	92402056
ARMC1	4.39287e-16	8	q13.1	65602456	65634217
SNAPIN	4.42515e-16	1	q21.3	153658654	153661830
METTL13	4.42571e-16	1	q24.3	171781664	171814023
LYSMD1	4.44545e-16	1	q21.3	151159748	151165948
NUP133	4.83749e-16	1	q42.13	229440260	229508341
PIBF1	5.12616e-16	13	q21.33	72782059	73016461
POGK	5.26316e-16	1	q24.1	166839447	166856344
DDX59	5.60476e-16	1	q32.1	200623896	200669969
TBP	5.77174e-16	6	q27	170554302	170572870
XPO7	5.94029e-16	8	p21.3	21919671	22006585
UCHL3	5.94332e-16	13	q22.2	75549480	75606020
ANKRD49	6.68602e-16	11	q21	94493629	94499583
PIGC	7.15861e-16	1	q24.3	172370189	172444086
YIPF3	8.77749e-16	6	p21.1	43511827	43516990
FAM20B	9.06217e-16	1	q25.2	179025804	179076562
RPS3	9.8359e-16	11	q13.4	75399486	75422280
PRPSAP2	1.02626e-15	17	p11.2	18840085	18931287
FAM189B	1.2242e-15	1	q22	155247205	155255483
MRPS28	1.24239e-15	8	q21.13	79918717	80030289
PAAF1	1.28166e-15	11	q13.4	73876699	73931124
SUV420H1	1.31317e-15	11	q13.2	68154863	68213828
APH1A	1.32203e-15	1	q21.2	150265399	150269580
RPRD2	1.36901e-15	1	q21.2	150363091	150476566
ZFP91	1.40242e-15	11	q12.1	58579111	58621042
LPGAT1	1.40734e-15	1	q32.3	211743457	211830772
CASP4	1.44084e-15	11	q22.3	104942866	104969436
RNF40	1.46131e-15	16	p11.2	30761745	30776307
UFM1	1.48247e-15	13	q13.3	38349849	38363619
THOC5	1.49868e-15	22	q12.2	29505879	29555216
ZBTB41	1.52897e-15	1	q31.3	197153680	197200542
POLR1D	1.65984e-15	13	q12.2	27620742	27667415
PCM1	1.72701e-15	8	p22	17922840	18029944
SRPR	1.76989e-15	11	q24.2	126262919	126269144
VPS26B	2.44592e-15	11	q25	134224645	134247792
ARFGEF1	2.50201e-15	8	q13.2	67173511	67343677
DDX24	2.59432e-15	14	q32.12	94048291	94081245
ATP5L	2.92671e-15	11	q23.3	118401154	118431496
VAMP4	2.99202e-15	1	q24.3	171700160	171742247
RAD51C	3.0435e-15	17	q22	58692573	58735611
DARS2	3.08036e-15	1	q25.1	173824503	173858546
NUDCD1	3.25969e-15	8	q23.1	109240919	109334385
MTMR9	3.30764e-15	8	p23.1	11284416	11328146
DNAJA3	3.57837e-15	16	p13.3	4425805	4456775
ANKRD10	3.634e-15	13	q34	110878540	110915069
KAT5	3.69066e-15	11	q13.1	65711996	65719604
MRPL24	3.77765e-15	1	q23.1	156737303	156741590
INTS3	3.8757e-15	1	q21.3	153728067	153774808
SAT2	4.36759e-15	17	p13.1	7626234	7627876
MSTO1	4.79863e-15	1	q22	155610205	155614967
MAK16	4.87859e-15	8	p12	33484750	33501260
SETD3	5.02623e-15	14	q32.2	99397746	99480889
STX5	5.28705e-15	11	q12.3	62806897	62832088
RNF169	5.38885e-15	11	q13.4	74748868	74842413
CHMP7	6.3744e-15	8	p21.3	23243637	23262000
FBXO7	7.40397e-15	22	q12.3	32474676	32498829
ZNF687	7.64624e-15	1	q21.3	151281618	151292180
THYN1	7.95677e-15	11	q25	134248279	134253370
VPS36	8.26282e-15	13	q14.3	52412602	52450628
EIF2B1	8.95868e-15	12	q24.31	123620406	123633766
KLHDC3	9.15172e-15	6	p21.1	43014103	43021298
STX6	9.28219e-15	1	q25.3	180972712	181023121
KLHL35	1.03017e-14	11	q13.4	75422394	75430629
GPATCH2	1.06465e-14	1	q41	217426992	217631082
CLK2	1.12722e-14	1	q22	155262868	155278491
ATG5	1.16572e-14	6	q21	106184476	106325820
INTS6	1.23511e-14	13	q14.3	51354077	51454264
PPP1R1B	1.27504e-14	17	q12	39626740	39636626
ATAD2	1.28862e-14	8	q24.13	123319850	123416350
JTB	1.30105e-14	1	q21.3	153974269	153977688
FAM118B	1.33695e-14	11	q24.2	126211414	126262986
TMEM126B	1.41015e-14	11	q14.1	85628573	85636539
TMEM138	1.50334e-14	11	q12.2	61362001	61369509
DSCC1	1.50405e-14	8	q24.12	119833976	119856010
GPS1	1.53297e-14	17	q25.3	82050691	82057470
CPNE3	1.74426e-14	8	q21.3	86484830	86561498
BECN1	1.83086e-14	17	q21.31	42810134	42833350
UTP23	1.91561e-14	8	q24.11	116766503	116849463
ADD1	2.23871e-14	4	p16.3	2843857	2930076
WRN	2.42176e-14	8	p12	31033801	31173769
BAG4	2.48647e-14	8	p11.23	38176533	38213301
YTHDF1	2.52915e-14	20	q13.33	63195429	63216234
SUPT6H	2.64495e-14	17	q11.2	28662091	28702684
DCTD	2.82698e-14	4	q35.1	182890060	182917936
VCPIP1	3.07604e-14	8	q13.1	66628487	66667217
N4BP2L2	3.17442e-14	13	q13.1	32432417	32538885
EARS2	3.29001e-14	16	p12.2	23522014	23557731
CLCC1	3.2915e-14	1	p13.3	108929508	108963457
MRPS14	3.44891e-14	1	q25.1	175010789	175023425
BIRC2	3.46292e-14	11	q22.2	102347211	102378670
RPS6KC1	3.53091e-14	1	q32.3	213051233	213274773
HMGB1	3.62211e-14	13	q12.3	30456704	30617597
DHRS7B	3.87938e-14	17	p11.2	21123364	21193265
GOSR1	3.89695e-14	17	q11.2	30477362	30527592
BBS1	4.11948e-14	11	q13.2	66510606	66533627
SDCCAG8	4.99819e-14	1	q43	243256034	243500092
PTDSS1	5.18381e-14	8	q22.1	96261715	96336995
FAM83H	5.26591e-14	8	q24.3	143723933	143733801
RBM4	5.2945e-14	11	q13.2	66638617	66666682
CTNS	5.64707e-14	17	p13.2	3636468	3661542
RPS25	5.6483e-14	11	q23.3	119015712	119018691
SSH3	5.79628e-14	11	q13.2	67303448	67312607
PIP4K2B	5.98857e-14	17	q12	38765689	38800126
KCTD13	6.04461e-14	16	p11.2	29905012	29927035
ZNF174	6.40378e-14	16	p13.3	3401235	3409370
TMEM216	6.48521e-14	11	q12.2	61391687	61398863
NMT1	6.49651e-14	17	q21.31	45051610	45109016
SMG6	6.85362e-14	17	p13.3	2059839	2303771
DAP3	6.88612e-14	1	q22	155687960	155739010
DDX47	7.24452e-14	12	p13.1	12813316	12829981
SHARPIN	7.52508e-14	8	q24.3	144098633	144108124
SELENBP1	7.73045e-14	1	q21.3	151364302	151372733
ZDHHC5	8.00995e-14	11	q12.1	57667747	57701187
ALG9	8.23565e-14	11	q23.1	111782195	111871581
GGPS1	8.25329e-14	1	q42.3	235327350	235344532
MAPKAPK5	8.37949e-14	12	q24.12	111841978	111902238
EI24	8.84727e-14	11	q24.2	125569216	125584687
MRPS10	9.57462e-14	6	p21.1	42206801	42217865
TRIM35	9.80074e-14	8	p21.2	27284887	27311319
THAP1	1.01137e-13	8	p11.21	42836674	42843325
ENY2	1.03998e-13	8	q23.1	109334324	109345953
NIT1	1.04062e-13	1	q23.3	161118086	161125445
TROVE2	1.05135e-13	1	q31.2	193059422	193091777
USP4	1.05801e-13	3	p21.31	49277831	49340712
BSDC1	1.08746e-13	1	p35.1	32365103	32394731
SRRM1	1.11856e-13	1	p36.11	24631716	24673267
NVL	1.14248e-13	1	q42.11	224227334	224330387
POLB	1.18252e-13	8	p11.21	42338454	42371808
CWF19L2	1.20716e-13	11	q22.3	107326345	107457844
RNF170	1.21529e-13	8	p11.21	42849637	42897290
PPAPDC1B	1.29849e-13	8	p11.23	38263130	38269243
PBX1	1.40524e-13	1	q23.3	164555584	164899296
ALG11	1.40846e-13	13	q14.3	52012398	52029664
ADAM9	1.42749e-13	8	p11.22	38996869	39105144
OSBP	1.43288e-13	11	q12.1	59574398	59616144
MTRF1	1.4441e-13	13	q14.11	41216369	41263577
WDFY2	1.48266e-13	13	q14.3	51584455	51767707
PHACTR4	1.49773e-13	1	p35.3	28369582	28500369
POLDIP3	1.52769e-13	22	q13.2	42583721	42614962
DNAJA2	1.53876e-13	16	q11.2	46955362	46973788
LYRM1	1.64882e-13	16	p12.3	20899868	20925006
IARS2	1.64918e-13	1	q41	220094102	220148041
KCTD3	1.65171e-13	1	q41	215567392	215621807
HINFP	1.6596e-13	11	q23.3	119121587	119136044
SCMH1	1.66949e-13	1	p34.2	41027200	41242154
ADPGK	1.73718e-13	15	q24.1	72751369	72785846
FAM120B	1.83215e-13	6	q27	170290703	170407065
TTC9C	1.84727e-13	11	q12.3	62728069	62740293
CORO1B	1.88675e-13	11	q13.2	67435510	67443821
IGSF9	1.99619e-13	1	q23.2	159927039	159945604
POLD4	2.01038e-13	11	q13.2	67350777	67356972
INTS7	2.01206e-13	1	q32.3	211940399	212035542
JOSD1	2.03351e-13	22	q13.1	38685543	38701556
PRPF8	2.07524e-13	17	p13.3	1650629	1684882
N4BP1	2.21395e-13	16	q12.1	48538726	48620148
NDUFV1	2.22897e-13	11	q13.2	67606852	67612535
CYC1	2.3806e-13	8	q24.3	144095027	144097525
ARHGEF17	2.40538e-13	11	q13.4	73308289	73369091
DCUN1D5	2.5255e-13	11	q22.3	103062076	103092215
CLP1	2.58518e-13	11	q12.1	57648992	57661868
CLUAP1	2.704e-13	16	p13.3	3500924	3539048
UBAP1	2.77356e-13	9	p13.3	34179005	34252523
PLD6	2.88711e-13	17	p11.2	17200995	17206315
DUSP12	2.92137e-13	1	q23.3	161749758	161757238
ST3GAL1	3.0329e-13	8	q24.22	133454848	133571940
TRIM11	3.1314e-13	1	q42.13	228393673	228406840
RAE1	3.15616e-13	20	q13.31	57351010	57379211
SIAH1	3.2569e-13	16	q12.1	48356364	48448402
SMG7	3.3587e-13	1	q25.3	183472216	183598246
ZNF213	3.36025e-13	16	p13.3	3129777	3142805
TRAPPC4	3.40123e-13	11	q23.3	119018432	119025454
POMP	3.41147e-13	13	q12.3	28659104	28678925
MRPL11	3.4647e-13	11	q13.2	66435075	66466738
IQCK	3.8189e-13	16	p12.3	19716456	19858467
ANO1	3.8993e-13	11	q13.3	70078302	70189528
SART3	4.34216e-13	12	q23.3	108522580	108561400
QRICH1	4.38822e-13	3	p21.31	49029707	49094363
GPBP1	4.43269e-13	5	q11.2	57173948	57264679
HNRNPU	4.52238e-13	1	q44	244851166	244864542
RNPEP	4.77555e-13	1	q32.1	201982372	202006147
PSMC3IP	4.94357e-13	17	q21.2	42572315	42577831
AKIRIN2	5.07186e-13	6	q15	87675072	87702209
COPA	5.07584e-13	1	q23.2	160289273	160343400
ORAI3	5.20033e-13	16	p11.2	30949066	30956461
PRPF19	5.25892e-13	11	q12.2	60890730	60906588
PPP6C	5.46814e-13	9	q33.3	125146573	125189939
POP1	5.50993e-13	8	q22.2	98117297	98159834
PPP4R1	5.56351e-13	18	p11.22	9546791	9615240
HHAT	5.66776e-13	1	q32.2	210328252	210676296
MTFR1	5.68201e-13	8	q13.1	65644734	65771261
EXOSC10	5.98984e-13	1	p36.22	11066618	11099881
PSMB1	6.00685e-13	6	q27	170535117	170553341
CASC3	6.43903e-13	17	q21.1	40140318	40172183
PUF60	6.71384e-13	8	q24.3	143816344	143829859
GDE1	7.03345e-13	16	p12.3	19501689	19522145
RAD54B	7.85887e-13	8	q22.1	94371960	94475109
DDX19B	7.98868e-13	16	q22.1	70289663	70335283
ZNF500	8.09538e-13	16	p13.3	4748239	4767624
TNFRSF10B	8.58702e-13	8	p21.3	23020133	23069179
PRPF38A	8.7695e-13	1	p32.3	52404564	52420839
MRPL49	8.92688e-13	11	q13.1	65122183	65127371
UFC1	9.05403e-13	1	q23.3	161152776	161158856
RAD9A	9.6209e-13	11	q13.2	67317871	67398410
POLR2G	9.93786e-13	11	q12.3	62761544	62766710
HDGF	9.96231e-13	1	q23.1	156742107	156766925
EED	1.02839e-12	11	q14.2	86244544	86278813
ARHGEF11	1.06679e-12	1	q23.1	156934840	157045370
TFB2M	1.08603e-12	1	q44	246540560	246566324
ZW10	1.11463e-12	11	q23.2	113733187	113773811
EIF4EBP1	1.16686e-12	8	p11.23	38030341	38060365
FLII	1.19419e-12	17	p11.2	18244836	18258916
GLG1	1.23541e-12	16	q23.1	74447427	74607144
CDK2AP2	1.26864e-12	11	q13.2	67506497	67508649
E2F5	1.36128e-12	8	q21.2	85177225	85217158
DDX10	1.46402e-12	11	q22.3	108665025	108940930
KLC2	1.47182e-12	11	q13.2	66257294	66267860
TRPC4AP	1.51901e-12	20	q11.22	35002404	35092871
UBQLN4	1.61988e-12	1	q22	156035301	156053794
TUBGCP3	1.65573e-12	13	q34	112485005	112588167
PCCA	1.73359e-12	13	q32.3	100089015	100530435
MKRN1	1.75967e-12	7	q34	140453040	140479569
RAB25	1.78786e-12	1	q22	156061160	156070514
SMYD4	1.79605e-12	17	p13.3	1779485	1830634
NFATC2IP	1.84282e-12	16	p11.2	28950807	28967097
FAHD1	1.95664e-12	16	p13.3	1826941	1840207
RFXAP	2.03923e-12	13	q13.3	36819224	36829104
AGPAT6	2.06021e-12	8	p11.21	41577187	41625001
HDDC2	2.10064e-12	6	q22.31	125219962	125302078
POLR1C	2.1686e-12	6	p21.1	43509702	43529585
PYCR2	2.18577e-12	1	q42.12	225919877	225924340
DFFA	2.23853e-12	1	p36.22	10456522	10472526
APEX1	2.25132e-12	14	q11.2	20455191	20457772
TRIM39	2.29015e-12	6	p22.1	30326479	30343729
PREP	2.2988e-12	6	q21	105277565	105403084
SCO1	2.48759e-12	17	p13.1	10672474	10698375
EIF3L	2.5587e-12	22	q13.1	37848868	37889407
RBM23	2.58765e-12	14	q11.2	22893206	22919184
CDC42BPB	2.62523e-12	14	q32.32	102932379	103057462
FAM84B	2.87913e-12	8	q24.21	126552442	126558393
PABPC1	2.91282e-12	8	q22.3	100685816	100722809
TUFT1	2.93563e-12	1	q21.3	151540305	151583583
NOL7	3.03984e-12	6	p23	13615327	13632739
HPS4	3.06805e-12	22	q12.1	26443423	26483837
SQLE	3.08587e-12	8	q24.13	124998497	125022283
TRAM1	3.1371e-12	8	q13.3	70573442	70608387
SNX14	3.14344e-12	6	q14.3	85505496	85594156
NAT10	3.21204e-12	11	p13	34105602	34147670
TPT1	3.50706e-12	13	q14.13	45333471	45341370
CARS2	3.57228e-12	13	q34	110641412	110713603
RHOD	3.71546e-12	11	q13.2	67056818	67072013
HNRNPUL2	3.81496e-12	11	q12.3	62712630	62727349
NFRKB	3.96382e-12	11	q24.3	129863636	129895590
PMPCB	3.96629e-12	7	q22.1	103297422	103329511
KATNA1	4.03596e-12	6	q25.1	149594873	149648972
TMEM126A	4.09915e-12	11	q14.1	85647967	85656547
GLMN	4.10087e-12	1	p22.1	92246402	92298987
PSMB3	4.17267e-12	17	q12	38752736	38764231
UBE2V2	4.24174e-12	8	q11.21	48008400	48064708
SLC29A2	4.36473e-12	11	q13.2	66362521	66372214
ANKFY1	4.42514e-12	17	p13.2	4163907	4263977
NUCKS1	4.55785e-12	1	q32.1	205712819	205750276
ORMDL3	4.56613e-12	17	q21.1	39921041	39927601
ACADM	4.73727e-12	1	p31.1	75724347	75787575
PWP1	4.87388e-12	12	q23.3	107685732	107713167
MTUS1	4.88911e-12	8	p22	17643795	17800917
TFIP11	4.96874e-12	22	q12.1	26491225	26512505
PTTG1IP	5.04506e-12	21	q22.3	44849585	44873903
GPN2	5.0866e-12	1	p36.11	26876133	26890297
BRMS1	5.2118e-12	11	q13.2	66337333	66345125
NECAP2	5.54502e-12	1	p36.13	16440672	16460078
KPNA6	5.82053e-12	1	p35.2	32108038	32176568
SLC20A2	6.04192e-12	8	p11.21	42416475	42541926
FBXO28	6.4433e-12	1	q42.11	224114087	224162047
DPP3	6.6265e-12	11	q13.2	66480013	66509657
SF3B5	7.2016e-12	6	q24.2	144094881	144095573
MIPEP	7.25122e-12	13	q12.12	23730189	23889419
REPS1	7.32185e-12	6	q24.1	138903493	138988261
LSM12	7.33373e-12	17	q21.31	44034635	44067619
ASB7	7.37747e-12	15	q26.3	100602534	100651705
FBXO31	7.47869e-12	16	q24.2	87326987	87392142
NUP37	7.61322e-12	12	q23.2	102073103	102120124
INTS8	7.88735e-12	8	q22.1	94813311	94881746
EIF3D	8.2529e-12	22	q12.3	36510850	36529436
SOX13	8.2773e-12	1	q32.1	204073115	204127743
MEA1	8.38079e-12	6	p21.1	43012094	43013968
PCMT1	8.84569e-12	6	q25.1	149749443	149811420
BAG5	9.00562e-12	14	q32.33	103556544	103562831
RTN4IP1	9.16919e-12	6	q21	106571971	106629487
MAP1LC3B	9.8928e-12	16	q24.2	87383995	87404779
TSEN15	9.94559e-12	1	q25.3	184051677	184074212
SCRIB	1.03438e-11	8	q24.3	143790920	143815379
ALDH9A1	1.05242e-11	1	q24.1	165662216	165698863
ARF1	1.0526e-11	1	q42.13	228082660	228099212
DHRS11	1.08808e-11	17	q12	36591798	36600806
PCSK7	1.09218e-11	11	q23.3	117204337	117232525
MRPL50	1.12032e-11	9	q31.1	101387633	101398614
SDHC	1.12932e-11	1	q23.3	161314257	161375340
EXOSC4	1.2537e-11	8	q24.3	144078626	144080647
ATP6V1E1	1.26106e-11	22	q11.21	17592136	17628818
PEF1	1.31622e-11	1	p35.2	31629862	31644896
PTPN2	1.337e-11	18	p11.21	12785478	12929643
FLYWCH2	1.34423e-11	16	p13.3	2883186	2899382
TATDN3	1.36686e-11	1	q32.3	212791828	212816626
ARHGEF10	1.39103e-11	8	p23.3	1823976	1958641
PTPN1	1.42336e-11	20	q13.13	50510321	50585241
SAMM50	1.47236e-11	22	q13.31	43955421	44010531
GTF2B	1.54418e-11	1	p22.2	88852932	88891944
FLCN	1.55851e-11	17	p11.2	17212212	17237188
FLAD1	1.68328e-11	1	q21.3	154983338	154993111
E2F4	1.71455e-11	16	q22.1	67192169	67198918
MTMR3	1.78775e-11	22	q12.2	29883155	30030866
MTX1	1.79938e-11	1	q22	155208699	155213824
BFAR	1.82561e-11	16	p13.12	14632815	14669236
CCNC	1.87739e-11	6	q16.2	99542380	99568973
STX3	1.9772e-11	11	q12.1	59713456	59805882
ZNF629	1.99009e-11	16	p11.2	30778449	30787202
ADAR	2.00876e-11	1	q21.3	154582062	154627999
NDFIP2	2.02382e-11	13	q31.1	79481124	79556075
RERE	2.02979e-11	1	p36.23	8352397	8817643
CX3CL1	2.03839e-11	16	q21	57372458	57385048
KRTCAP2	2.08279e-11	1	q22	155169408	155173475
MARK3	2.08862e-11	14	q32.32	103385392	103503831
COASY	2.09366e-11	17	q21.2	42561467	42566277
ZNF623	2.11857e-11	8	q24.3	143636013	143656418
MRPL55	2.14627e-11	1	q42.13	228106679	228109312
CARKD	2.18523e-11	13	q34	110615460	110639993
WASF2	2.20481e-11	1	p36.11	27404226	27490158
MTO1	2.2678e-11	6	q13	73461578	73509236
VPS52	2.43468e-11	6	p21.32	33250272	33272047
MTRF1L	2.46159e-11	6	q25.2	152987362	153002685
PAN3	2.4751e-11	13	q12.2	28138506	28295335
ABCB10	2.55458e-11	1	q42.13	229516582	229558695
DBF4B	2.6021e-11	17	q21.31	44708608	44752264
NUMA1	2.69621e-11	11	q13.4	72002864	72080693
ESD	2.72498e-11	13	q14.2	46771256	46797232
ZNHIT3	2.77224e-11	17	q12	36486629	36499310
NUFIP1	2.77742e-11	13	q14.12	44939249	44989483
PRKDC	2.79805e-11	8	q11.21	47773108	47960183
USP7	2.833e-11	16	p13.2	8892094	8964514
CLCN6	2.91998e-11	1	p36.22	11806096	11843144
RALGPS2	3.06714e-11	1	q25.2	178725147	178921841
YARS2	3.10771e-11	12	p11.21	32727490	32755902
AP3D1	3.11912e-11	19	p13.3	2100988	2164465
TMEM219	3.20892e-11	16	p11.2	29940885	29973052
MLST8	3.26333e-11	16	p13.3	2204248	2209416
NSMCE1	3.35588e-11	16	p12.1	27224991	27268794
SS18L1	3.37465e-11	20	q13.33	62143795	62182484
NUBP1	3.39633e-11	16	p13.13	10743786	10769351
POLR2K	3.47082e-11	8	q22.2	100150584	100154002
CPT2	3.48383e-11	1	p32.3	53196429	53214197
VAMP3	3.65974e-11	1	p36.23	7771269	7781432
RANBP3	3.84625e-11	19	p13.3	5916139	5978142
SLC25A39	3.9652e-11	17	q21.31	44319625	44324870
INTS5	3.97294e-11	11	q12.3	62646848	62653302
PRCP	4.03492e-11	11	q14.1	82823502	82970584
ZC3H3	4.05689e-11	8	q24.3	143437655	143541453
CUL1	4.0585e-11	7	q36.1	148697914	148801036
TTC4	4.07905e-11	1	p32.3	54715822	54742657
FLVCR1	4.13546e-11	1	q32.3	212858255	212899363
FBRS	4.21284e-11	16	p11.2	30658431	30670814
TMEM39B	4.22844e-11	1	p35.2	32072031	32102866
ZFAND1	4.76028e-11	8	q21.13	81701334	81732903
ENSA	4.81625e-11	1	q21.3	150600851	150629612
TDRD3	4.85997e-11	13	q21.2	60396457	60573878
UBE2G2	5.12109e-11	21	q22.3	44768580	44802019
TMEM183A	5.25683e-11	1	q32.1	203007386	203024848
MTDH	5.42166e-11	8	q22.1	97644179	97728770
NEIL2	5.46273e-11	8	p23.1	11769639	11787346
SPAG1	5.68599e-11	8	q22.2	100157906	100259278
INO80E	5.81006e-11	16	p11.2	29995294	30005793
SRCAP	5.8427e-11	16	p11.2	30698209	30741409
PSMB4	5.9485e-11	1	q21.3	151399534	151401944
LYPLAL1	5.99852e-11	1	q41	219173844	219212865
CRNKL1	6.1563e-11	20	p11.23	20034368	20056046
MFN2	6.24418e-11	1	p36.22	11980181	12013514
TRIM33	6.37583e-11	1	p13.2	114392777	114511160
NGRN	6.37813e-11	15	q26.1	90265659	90278141
MAZ	6.45019e-11	16	p11.2	29806106	29811164
TMEM68	6.62822e-11	8	q12.1	55696424	55773407
HN1L	6.65542e-11	16	p13.3	1678256	1702280
UBE2W	6.7981e-11	8	q21.11	73780097	73878910
RNF187	6.81271e-11	1	q42.13	228487061	228495766
DERL2	6.88837e-11	17	p13.2	5471251	5486811
RAP2A	7.04522e-11	13	q32.1	97434222	97469128
UBE2I	7.25984e-11	16	p13.3	1308880	1327018
KDSR	7.55416e-11	18	q21.33	63327726	63367510
ZUFSP	7.69153e-11	6	q22.1	116635618	116668794
GGNBP2	7.96974e-11	17	q12	36544888	36589848
TMEM167B	8.61752e-11	1	p13.3	109089803	109096934
BNIP3L	8.79208e-11	8	p21.2	26382898	26505636
PELI3	9.02791e-11	11	q13.2	66466327	66477337
IMPA1	9.1066e-11	8	q21.13	81657961	81686693
XRN2	9.38763e-11	20	p11.22	21303304	21389827
RPRM	9.40909e-11	2	q23.3	153477338	153478808
KIAA0556	9.43112e-11	16	p12.1	27550133	27780369
PANX1	9.45364e-11	11	q21	94128928	94181972
FAM63A	9.60815e-11	1	q21.3	150996086	151008375
RUSC1	9.65437e-11	1	q22	155320896	155331114
COX15	9.66338e-11	10	q24.2	99711844	99732100
TBC1D22B	9.90001e-11	6	p21.2	37257772	37332970
RNF135	1.02677e-10	17	q11.2	30968785	30999911
DLAT	1.02776e-10	11	q23.1	112024814	112064390
TSG101	1.06159e-10	11	p15.1	18468336	18527232
HRSP12	1.06174e-10	8	q22.2	98102344	98117241
IFT140	1.0805e-10	16	p13.3	1510427	1612110
VPS11	1.08721e-10	11	q23.3	119067692	119081978
SAP18	1.09229e-10	13	q12.11	21140514	21149084
ENTPD4	1.10942e-10	8	p21.3	23385783	23457695
TUBE1	1.11657e-10	6	q21	112070777	112087529
HDAC2	1.143e-10	6	q21	113933028	114011308
ARHGDIA	1.1864e-10	17	q25.3	81867721	81871406
KAT2A	1.19477e-10	17	q21.2	42113108	42121358
CD46	1.20518e-10	1	q32.2	207752057	207795513
SCNM1	1.21354e-10	1	q21.3	151156664	151170297
BGLAP	1.21428e-10	1	q22	156241962	156243321
ARCN1	1.22658e-10	11	q23.3	118572390	118603033
HGSNAT	1.24168e-10	8	p11.21	43140455	43202855
SFRP5	1.28912e-10	10	q24.2	97766751	97771952
STARD10	1.32202e-10	11	q13.4	72754729	72794168
COG3	1.32698e-10	13	q14.13	45464898	45536630
IKBKB	1.37022e-10	8	p11.21	42271302	42332653
BYSL	1.4288e-10	6	p21.1	41921188	41933046
MT1X	1.42976e-10	16	q13	56682424	56684196
PPP2R1B	1.47545e-10	11	q23.1	111726908	111766427
CYB5R1	1.48335e-10	1	q32.1	202961869	202967280
DPH2	1.48337e-10	1	p34.1	43970000	43973369
ZNF319	1.49645e-10	16	q21	57994668	58000453
TINF2	1.49789e-10	14	q12	24239643	24242674
EIF2B2	1.52093e-10	14	q24.3	75002911	75012366
BCKDK	1.61352e-10	16	p11.2	31106107	31112791
NMRAL1	1.62778e-10	16	p13.3	4461680	4495763
ANXA9	1.72041e-10	1	q21.3	150982017	150995634
DLST	1.76717e-10	14	q24.3	74881891	74903745
ZNF764	1.77026e-10	16	p11.2	30553764	30558498
ADSL	1.77436e-10	22	q13.1	40346500	40369367
ZMYM5	1.80411e-10	13	q12.11	19823482	19863636
R3HCC1	1.80492e-10	8	p21.3	23270120	23296279
YAP1	1.81074e-10	11	q22.1	102110461	102233423
CASP9	1.84337e-10	1	p36.21	15490832	15526534
NEK3	1.84874e-10	13	q14.3	52132639	52159861
MED20	1.87831e-10	6	p21.1	41905354	41921139
MAL2	1.93522e-10	8	q24.12	119165034	119245673
PMVK	1.9359e-10	1	q21.3	154924734	154936991
JMJD8	1.94254e-10	16	p13.3	681671	684528
ATXN10	1.97353e-10	22	q13.31	45671798	45845307
TAF5L	1.98813e-10	1	q42.13	229593111	229626047
POLR2C	2.06366e-10	16	q21	57462387	57472010
GABPB2	2.09128e-10	1	q21.3	151070578	151125542
NHLRC3	2.10206e-10	13	q13.3	39038306	39050109
HOOK3	2.12043e-10	8	p11.21	42896932	43030539
TAF4	2.13961e-10	20	q13.33	61953469	62065810
UBXN8	2.18719e-10	8	p12	30732247	30767006
ZBTB4	2.21735e-10	17	p13.1	7459366	7484263
MRPL15	2.23531e-10	8	q11.23	54135210	54147901
THOC6	2.23741e-10	16	p13.3	3024027	3027755
RABIF	2.30449e-10	1	q32.1	202878957	202889135
PRPF38B	2.31018e-10	1	p13.3	108692323	108701803
ATAD1	2.31358e-10	10	q23.31	87751512	87841343
HIRIP3	2.32182e-10	16	p11.2	29992321	29996436
COQ5	2.35731e-10	12	q24.31	120503274	120534434
CLSTN1	2.37431e-10	1	p36.22	9729026	9824526
SPATA17	2.40976e-10	1	q41	217631324	217871696
SGK3	2.44955e-10	8	q13.1	66712418	66862022
CENPL	2.45381e-10	1	q25.1	173799550	173824720
RALGAPB	2.49974e-10	20	q11.23	38472816	38578861
ZNF747	2.51747e-10	16	p11.2	30530367	30535347
DAXX	2.58434e-10	6	p21.32	33318558	33329269
TTC13	2.59474e-10	1	q42.2	230906243	230978875
MAN2A2	2.60951e-10	15	q26.1	90902218	90922584
DCUN1D2	2.64624e-10	13	q34	113455819	113490952
UBN1	2.65801e-10	16	p13.3	4846665	4882360
PRPF3	2.66015e-10	1	q21.2	150321476	150353195
TSNAX	2.66698e-10	1	q42.2	231528653	231566524
B4GALT3	2.81554e-10	1	q23.3	161171310	161177968
NBN	2.87809e-10	8	q21.3	89933336	90003228
CUL5	2.88333e-10	11	q22.3	108008733	108107776
MDM4	2.92941e-10	1	q32.1	204516379	204558120
G6PC3	3.05941e-10	17	q21.31	44070735	44076344
GATAD1	3.06229e-10	7	q21.2	92447453	92458836
NGDN	3.12256e-10	14	q11.2	23469688	23509862
GTPBP2	3.21819e-10	6	p21.1	43605316	43629162
COMMD6	3.22386e-10	13	q22.2	75525219	75549439
ZNF707	3.24395e-10	8	q24.3	143684452	143713898
ARNT	3.25682e-10	1	q21.3	150809705	150876768
YWHAB	3.42998e-10	20	q13.12	44885676	44908532
VPS13B	3.43681e-10	8	q22.2	99013266	99877580
ZBTB24	3.43726e-10	6	q21	109462594	109483237
INPPL1	3.47849e-10	11	q13.4	72223701	72239105
TBPL1	3.52591e-10	6	q23.2	133952170	133990432
POLDIP2	3.5272e-10	17	q11.2	28347177	28357522
MTF2	3.57124e-10	1	p22.1	93079235	93139081
PHF12	3.59478e-10	17	q11.2	28905250	28951771
LYRM2	3.63798e-10	6	q15	89568144	89638753
VPS25	3.70963e-10	17	q21.2	42773436	42779599
TIGD5	3.74863e-10	8	q24.3	143597835	143603224
TAF2	3.8181e-10	8	q24.12	119730775	119832863
RPS6KB2	3.84697e-10	11	q13.2	67428460	67435408
MEF2D	3.88821e-10	1	q22	156463727	156500828
USP42	3.95015e-10	7	p22.1	6104884	6161564
ATP6V0A1	3.9548e-10	17	q21.2	42458844	42522611
CHRNB1	4.07963e-10	17	p13.1	7445061	7457707
CREBZF	4.10013e-10	11	q14.1	85659708	85682908
ATP5A1	4.10113e-10	18	q21.1	46080248	46104334
RIT1	4.124e-10	1	q22	155897808	155911404
RECQL5	4.14492e-10	17	q25.1	75626845	75667189
TDRKH	4.16186e-10	1	q21.3	151770107	151791416
TM9SF1	4.19593e-10	14	q12	24189143	24195687
POLR3F	4.22875e-10	20	p11.23	18467127	18484643
RPL11	4.25163e-10	1	p36.11	23691779	23696425
SUGT1	4.30227e-10	13	q14.3	52652709	52700909
PRMT5	4.33673e-10	14	q11.2	22920511	22929585
POLG	4.33891e-10	15	q26.1	89316305	89334861
GPBP1L1	4.37282e-10	1	p34.1	45627304	45688113
MAPK1	4.44011e-10	22	q11.22	21754500	21867680
SNX19	4.49468e-10	11	q25	130875436	130916509
CXCL16	4.53736e-10	17	p13.2	4733526	4739922
XPO6	4.5574e-10	16	p12.1	28097979	28211920
TMEM123	4.68142e-10	11	q22.2	102396332	102470384
CCT2	4.81114e-10	12	q15	69585334	69601570
RFC5	4.86161e-10	12	q24.23	118013588	118033130
TRIM13	4.86753e-10	13	q14.2	49995888	50020481
ACBD3	4.88638e-10	1	q42.12	226144679	226186730
TM9SF2	4.90844e-10	13	q32.3	99501417	99564006
TATDN1	4.99383e-10	8	q24.13	124488485	124539458
MRPL48	5.07773e-10	11	q13.4	73787316	73865133
UFSP2	5.10738e-10	4	q35.1	185399540	185425985
ROGDI	5.1356e-10	16	p13.3	4796968	4802950
ZFP41	5.20725e-10	8	q24.3	143246821	143262705
ADSS	5.3917e-10	1	q44	244408494	244452134
RNF20	5.45327e-10	9	q31.1	101533851	101563344
ANAPC11	5.52274e-10	17	q25.3	81890790	81900991
RAD17	5.55664e-10	5	q13.2	69369293	69414801
MAP2K3	5.61141e-10	17	p11.2	21284672	21315240
NUP43	5.62013e-10	6	q25.1	149724315	149749665
TPRG1L	5.7755e-10	1	p36.32	3625002	3630127
PIP5K1A	5.78134e-10	1	q21.3	151197949	151249536
LRRCC1	5.80287e-10	8	q21.2	85107147	85146076
MRPL16	6.10475e-10	11	q12.1	59806135	59810872
DCPS	6.28709e-10	11	q24.2	126303752	126345749
IPO5	6.34374e-10	13	q32.2	97953658	98024297
SPAG7	6.51824e-10	17	p13.2	4959226	4967872
NARF	7.02235e-10	17	q25.3	82458180	82490537
IP6K1	7.15054e-10	3	p21.31	49724294	49786542
TOP3A	7.48527e-10	17	p11.2	18271428	18315007
BLZF1	7.48827e-10	1	q24.2	169367970	169396540
SNX6	7.51874e-10	14	q13.1	34561094	34630183
TEAD3	7.63202e-10	6	p21.31	35473597	35497076
DTL	7.73673e-10	1	q32.3	212035553	212107400
CSDE1	7.87838e-10	1	p13.2	114716913	114758676
ARL6IP1	8.17004e-10	16	p12.3	18791667	18801678
SEPHS2	8.22012e-10	16	p11.2	30443631	30446181
YTHDF2	8.46094e-10	1	p35.3	28736621	28769775
CSE1L	8.49066e-10	20	q13.13	49046246	49096960
OXA1L	8.64427e-10	14	q11.2	22766522	22773041
TTPAL	8.64433e-10	20	q13.12	44475886	44494603
NUFIP2	8.77354e-10	17	q11.2	29255836	29294118
WDR20	8.85237e-10	14	q32.31	102139503	102224847
HEATR3	9.44558e-10	16	q12.1	50065941	50106387
DCXR	1.01687e-09	17	q25.3	82035136	82037732
AZIN1	1.02863e-09	8	q22.3	102826357	102893864
LONRF1	1.02983e-09	8	p23.1	12721894	12756073
HMGN1	1.0445e-09	21	q22.2	39342315	39349647
SPEN	1.06423e-09	1	p36.21	15847864	15940460
WDR25	1.06857e-09	14	q32.2	100376418	100530303
TMEM186	1.08631e-09	16	p13.2	8780384	8797648
GTF3A	1.10241e-09	13	q12.2	27424544	27435823
DHCR7	1.15854e-09	11	q13.4	71428193	71452868
NUP107	1.16214e-09	12	q15	68686734	68745809
TUFM	1.16926e-09	16	p11.2	28842411	28846408
TRAF3IP2	1.17414e-09	6	q21	111556454	111606278
PACS1	1.18904e-09	11	q13.1	66070363	66244747
NSUN4	1.22768e-09	1	p33	46340177	46365152
LGALS8	1.26112e-09	1	q43	236518000	236552981
USP48	1.26394e-09	1	p36.12	21678298	21783606
GLI4	1.28417e-09	8	q24.3	143267433	143276931
CDC6	1.31647e-09	17	q21.2	40287633	40304657
DPY19L4	1.32344e-09	8	q22.1	94719703	94793836
FLOT2	1.36171e-09	17	q11.2	28879335	28897679
EPRS	1.38598e-09	1	q41	219968601	220046658
PARD6B	1.3866e-09	20	q13.13	50731544	50756795
SNRPC	1.42129e-09	6	p21.31	34757406	34773794
MRPL12	1.44735e-09	17	q25.3	81703357	81707526
UBE2Q1	1.45121e-09	1	q21.3	154548577	154559028
RBM34	1.46763e-09	1	q42.3	235131183	235161457
SLMO2	1.46951e-09	20	q13.32	59033145	59042909
RFC3	1.50374e-09	13	q13.2	33818049	33966558
TMEM14C	1.52046e-09	6	p24.2	10722915	10731129
RNF185	1.54745e-09	22	q12.2	31160183	31207019
FAM134C	1.55129e-09	17	q21.2	42579513	42610623
BCR	1.56502e-09	22	q11.23	23179704	23318037
FUT10	1.61676e-09	8	p12	33370824	33473422
CLYBL	1.62217e-09	13	q32.3	99606669	99897134
NSUN2	1.62453e-09	5	p15.31	6599239	6633291
PNRC2	1.65939e-09	1	p36.11	23959109	23963462
RBM5	1.67678e-09	3	p21.31	50088908	50119021
MRE11A	1.72894e-09	11	q21	94415578	94493908
EXTL3	1.72987e-09	8	p21.1	28600469	28755599
XPO4	1.72996e-09	13	q12.11	20777329	20903048
CLEC16A	1.73372e-09	16	p13.13	10944488	11182189
IWS1	1.77276e-09	2	q14.3	127436207	127526886
STT3A	1.80853e-09	11	q24.2	125591712	125625215
CEP57	1.80892e-09	11	q21	95789965	95832693
KARS	1.85058e-09	16	q23.1	75627474	75648643
NUDT15	1.85715e-09	13	q14.2	48037567	48047222
NEK2	1.87185e-09	1	q32.3	211658657	211675630
N6AMT2	1.87894e-09	13	q12.11	20728731	20773958
ERI2	1.88386e-09	16	p12.3	20780193	20900349
EIF4ENIF1	1.8898e-09	22	q12.2	31436977	31496108
PHF5A	2.01214e-09	22	q13.2	41459717	41468725
FGFR1	2.0147e-09	8	p11.23	38411138	38468834
RRP15	2.07808e-09	1	q41	218285287	218337983
WHAMM	2.11038e-09	15	q25.2	82809628	82836108
POLE3	2.14568e-09	9	q32	113407235	113410672
ARID1A	2.28151e-09	1	p36.11	26696033	26782104
DERA	2.41139e-09	12	p12.3	15911172	16037282
KCTD9	2.48075e-09	8	p21.2	25427847	25458476
ILF2	2.48984e-09	1	q21.3	153661788	153671048
ARL2BP	2.55292e-09	16	q13	57245098	57253635
KIAA0907	2.59703e-09	1	q22	155913043	155934400
SEH1L	2.60276e-09	18	p11.21	12947133	12987536
CRTC2	2.64085e-09	1	q21.3	153947669	153958625
BRD7	2.64898e-09	16	q12.1	50313487	50368934
FBXO34	2.66272e-09	14	q22.3	55271303	55361918
OSGIN2	2.66994e-09	8	q21.3	89901859	89927888
SUOX	2.71266e-09	12	q13.2	55997180	56006641
DNAH14	2.71619e-09	1	q42.12	224896262	225399292
GPAA1	2.72606e-09	8	q24.3	144082590	144086216
AP4S1	2.80796e-09	14	q12	31025106	31096450
GSTK1	2.85018e-09	7	q34	143244093	143270854
LIMK2	2.86539e-09	22	q12.2	31212239	31280080
MTCH1	2.881e-09	6	p21.2	36968141	36986298
ST14	2.94201e-09	11	q24.3	130159562	130210376
PSMA1	2.9634e-09	11	p15.2	14504874	14643635
AFG3L2	2.98375e-09	18	p11.21	12328944	12377314
SF3A1	3.06011e-09	22	q12.2	30331988	30356947
ELAC2	3.07088e-09	17	p12	12992391	13018187
STAU1	3.10829e-09	20	q13.13	49113339	49188367
REPIN1	3.10834e-09	7	q36.1	150368189	150374044
TMEM9B	3.24835e-09	11	p15.4	8947294	8965011
ZNF703	3.2526e-09	8	p11.23	37695751	37700021
GATAD2B	3.30142e-09	1	q21.3	153804725	153922975
RBBP9	3.33701e-09	20	p11.23	18486540	18497243
MOAP1	3.34536e-09	14	q32.12	93182196	93184928
HTR3A	3.35416e-09	11	q23.2	113974881	113990313
DIDO1	3.36435e-09	20	q13.33	62877738	62937952
ZNF410	3.36634e-09	14	q24.3	73886617	73932511
PLD2	3.41119e-09	17	p13.2	4807096	4823434
KIAA1671	3.41496e-09	22	q11.23	24952730	25197448
LNX2	3.41747e-09	13	q12.2	27545911	27620404
VPS4B	3.45725e-09	18	q21.33	63389190	63422483
CSNK2A2	3.52106e-09	16	q21	58157907	58197920
NENF	3.58755e-09	1	q32.3	212432887	212446379
LCMT1	3.62522e-09	16	p12.1	25111729	25178231
RALBP1	3.62542e-09	18	p11.22	9475009	9538116
TGS1	3.75697e-09	8	q12.1	55773142	55825448
MRPS27	3.78108e-09	5	q13.2	72219409	72320646
KLC1	3.82944e-09	14	q32.33	103561896	103714249
ZNF785	3.89034e-09	16	p11.2	30573740	30585771
MED17	3.93056e-09	11	q21	93784227	93814695
PSMC6	3.96738e-09	14	q22.1	52707172	52728587
SSRP1	3.98209e-09	11	q12.1	57325985	57335877
FUCA2	4.00814e-09	6	q24.2	143494811	143511690
RELA	4.106e-09	11	q13.1	65653596	65663094
ZBED5	4.13362e-09	11	p15.4	10812074	10858796
PPP1R13B	4.24904e-09	14	q32.33	103733752	103847590
NLK	4.26984e-09	17	q11.2	28041737	28196381
SEC63	4.2777e-09	6	q21	107867756	107958189
TJAP1	4.27808e-09	6	p21.1	43477523	43506556
RNF34	4.3266e-09	12	q24.31	121400041	121430623
DYNLT1	4.58414e-09	6	q25.3	158636474	158644739
URB2	4.68228e-09	1	q42.13	229626234	229660199
NMNAT1	4.9691e-09	1	p36.22	9943428	9985501
NCOA6	4.98156e-09	20	q11.22	34689097	34825649
CCNK	5.00327e-09	14	q32.2	99481169	99535044
HPS6	5.05103e-09	10	q24.32	102065390	102068038
POU4F1	5.05252e-09	13	q31.1	78598362	78603560
MYO1C	5.2087e-09	17	p13.3	1464098	1492812
DUS1L	5.22822e-09	17	q25.3	82057506	82065887
ZZZ3	5.24143e-09	1	p31.1	77562416	77683419
TCEB2	5.2941e-09	16	p13.3	2771414	2777297
NLRX1	5.34e-09	11	q23.3	119166568	119184016
SLC35B2	5.49818e-09	6	p21.1	44254096	44257890
MYL12A	5.54896e-09	18	p11.31	3247481	3256236
SCFD1	5.56149e-09	14	q12	30622112	30735812
GPR180	5.78887e-09	13	q32.1	94601903	94634645
DPAGT1	5.9848e-09	11	q23.3	119096503	119108331
STMN4	6.01174e-09	8	p21.2	27235323	27258420
SNW1	6.0276e-09	14	q24.3	77717599	77761207
ALKBH1	6.0722e-09	14	q24.3	77672404	77708020
SH2D4A	6.09179e-09	8	p21.3	19313617	19396218
P4HB	6.13665e-09	17	q25.3	81843159	81860694
CABIN1	6.15079e-09	22	q11.23	24011192	24178628
MCM4	6.17729e-09	8	q11.21	47960185	47978160
INPP5A	6.18803e-09	10	q26.3	132537820	132783480
SLC25A17	6.20866e-09	22	q13.2	40769630	40819399
PATL1	6.22036e-09	11	q12.1	59636716	59668980
SMARCC2	6.25363e-09	12	q13.2	56162983	56189567
MPZL2	6.27818e-09	11	q23.3	118253403	118264536
TBC1D10B	6.50562e-09	16	p11.2	30357102	30370264
WDR90	6.70077e-09	16	p13.3	649311	667833
VTA1	6.85251e-09	6	q24.1	142147162	142224689
SARS	7.06035e-09	1	p13.3	109213918	109238169
GIT1	7.15144e-09	17	q11.2	29573469	29594054
RBM39	7.18894e-09	20	q11.22	35703609	35742312
NDE1	7.41338e-09	16	p13.11	15643267	15726353
PIK3IP1	7.50098e-09	22	q12.2	31281593	31292534
SMPD2	7.52628e-09	6	q21	109440763	109443919
GANAB	7.6485e-09	11	q12.3	62624826	62646726
DVL2	7.69521e-09	17	p13.1	7225341	7234545
CCT3	7.70587e-09	1	q22	156308968	156367873
ISG20L2	7.75313e-09	1	q23.1	156721891	156728799
MAF	7.98315e-09	16	q23.2	79585843	79600714
STRN3	8.05808e-09	14	q12	30893799	31026401
MTAP	8.27618e-09	9	p21.3	21802543	21937651
CDR2	8.29371e-09	16	p12.2	22345936	22437165
TOR3A	8.66105e-09	1	q25.2	179081377	179098023
MARK2	8.69585e-09	11	q13.1	63838928	63911019
SLC25A3	8.82832e-09	12	q23.1	98593591	98606379
NDUFS8	9.25175e-09	11	q13.2	68030617	68036644
FGFR1OP	9.38461e-09	6	q27	166999182	167052713
TP53INP1	9.40178e-09	8	q22.1	94925972	94949411
PARP4	9.42602e-09	13	q12.12	24420926	24512810
MED6	9.475e-09	14	q24.2	70581257	70600690
DNAJC8	9.55035e-09	1	p35.3	28199456	28233025
ZNF202	9.74823e-09	11	q24.1	123724177	123741675
NARFL	9.80885e-09	16	p13.3	729753	741329
TRAP1	9.86407e-09	16	p13.3	3651639	3717597
TJP2	9.96565e-09	9	q21.11	69121264	69255208
PDS5B	9.96577e-09	13	q13.1	32586427	32778019
AIP	1.01144e-08	11	q13.2	67483041	67491103
KIAA1468	1.02561e-08	18	q21.33	62187258	62307829
TNPO2	1.06801e-08	19	p13.13	12699194	12724011
TTF1	1.08984e-08	9	q34.13	132375548	132406851
PRKAG2	1.09727e-08	7	q36.1	151556111	151877125
TOE1	1.14501e-08	1	p34.1	45339670	45343975
CHKA	1.14742e-08	11	q13.2	68052859	68121444
CHST4	1.1486e-08	16	q22.2	71525233	71538746
CASP2	1.16124e-08	7	q34	143288215	143307696
YIF1A	1.16385e-08	11	q13.2	66284580	66289170
EBPL	1.18664e-08	13	q14.2	49660723	49691475
RRN3	1.25636e-08	16	p13.11	15060022	15094317
PPOX	1.26726e-08	1	q23.3	161166410	161178013
ACO2	1.30858e-08	22	q13.2	41469125	41528989
SYS1	1.31212e-08	20	q13.12	45361937	45376798
HYOU1	1.32794e-08	11	q23.3	119044189	119057202
TAX1BP3	1.33588e-08	17	p13.2	3662896	3668682
PRDM2	1.33926e-08	1	p36.21	13700198	13825079
MADD	1.34008e-08	11	p11.2	47269161	47330031
FBXO21	1.38218e-08	12	q24.22	117141988	117190531
PPP2R5A	1.41879e-08	1	q32.3	212285537	212361863
DIXDC1	1.44745e-08	11	q23.1	111927144	112022584
ACTR10	1.46556e-08	14	q23.1	58200080	58235636
NUP160	1.49652e-08	11	p11.2	47778087	47848555
TIRAP	1.50252e-08	11	q24.2	126283065	126298845
DNAJA1	1.53488e-08	9	p21.1	33025211	33039907
ACADVL	1.53954e-08	17	p13.1	7217125	7225273
ZNF768	1.53998e-08	16	p11.2	30524001	30526821
CSNK1D	1.55726e-08	17	q25.3	82239023	82273731
SETD1A	1.58961e-08	16	p11.2	30957294	30985116
DIS3	1.60068e-08	13	q21.33	72752169	72782096
EEF1G	1.61681e-08	11	q12.3	62559601	62574086
WDR26	1.64236e-08	1	q42.12	224385143	224437033
TRIM27	1.65602e-08	6	p22.1	28903002	28923989
STK40	1.65819e-08	1	p34.3	36339624	36385896
TIPRL	1.66494e-08	1	q24.2	168178933	168202114
TMEM11	1.67512e-08	17	p11.2	21197280	21214624
TMEM109	1.70947e-08	11	q12.2	60913874	60923443
RAB21	1.71981e-08	12	q21.1	71754874	71800285
LAMP1	1.73233e-08	13	q34	113297241	113323672
MAX	1.81547e-08	14	q23.3	65006174	65102695
MAEA	1.87035e-08	4	p16.3	1289851	1340147
SMAD4	1.8877e-08	18	q21.2	51028394	51085045
FBXO42	1.90549e-08	1	p36.13	16246839	16352454
FEZ2	1.9071e-08	2	p22.2	36531805	36646087
WDR73	1.96124e-08	15	q25.2	84639281	84654343
TNRC6B	2.00014e-08	22	q13.1	40044817	40335808
TBC1D22A	2.00305e-08	22	q13.31	46762617	47175699
TTC19	2.00909e-08	17	p12	15999380	16045015
ARID4B	2.01725e-08	1	q42.3	235131634	235328219
GOLT1A	2.05092e-08	1	q32.1	204198160	204214092
SSR2	2.08771e-08	1	q22	156009048	156020959
RORC	2.11045e-08	1	q21.3	151806071	151831872
NOL8	2.1239e-08	9	q22.31	92297358	92325636
DHDDS	2.12575e-08	1	p36.11	26432282	26471294
SLC25A32	2.12946e-08	8	q22.3	103398635	103415189
ENDOD1	2.12961e-08	11	q21	95089810	95132645
FRS3	2.15274e-08	6	p21.1	41770176	41786542
ZNF18	2.21445e-08	17	p12	11977439	11997510
TMED5	2.2251e-08	1	p22.1	93149742	93180728
PAFAH1B1	2.22658e-08	17	p13.3	2593210	2685615
DRG1	2.23623e-08	22	q12.2	31399523	31528740
CSNK1E	2.26237e-08	22	q13.1	38290691	38398522
PALB2	2.28004e-08	16	p12.2	23603160	23641310
MYO19	2.30562e-08	17	q12	36495633	36543435
CCNE2	2.3488e-08	8	q22.1	94879770	94896678
YIPF1	2.36641e-08	1	p32.3	53851719	53889834
P2RY2	2.38923e-08	11	q13.4	73218298	73236352
SETD2	2.41201e-08	3	p21.31	47016429	47163967
THADA	2.48262e-08	2	p21	43230836	43596046
MSRA	2.53153e-08	8	p23.1	10054268	10428891
NUP88	2.71933e-08	17	p13.2	5360963	5420160
TMTC4	2.72382e-08	13	q32.3	100603927	100675093
ZNF189	2.76604e-08	9	q31.1	101398873	101410660
ALG1	2.79951e-08	16	p13.3	5033960	5087379
UBE4A	2.81694e-08	11	q23.3	118359585	118399211
VPS33A	2.85865e-08	12	q24.31	122229564	122266521
GOLGA5	2.9253e-08	14	q32.12	92794231	92839963
L3MBTL2	3.00691e-08	22	q13.2	41205205	41231271
ATG16L2	3.03634e-08	11	q13.4	72814308	72843674
PIAS4	3.08075e-08	19	p13.3	4007646	4039386
SLC4A1AP	3.10013e-08	2	p23.3	27663471	27694976
PPP2R5C	3.17903e-08	14	q32.31	101761798	101927989
RPUSD1	3.23574e-08	16	p13.3	784974	788397
PA2G4	3.24998e-08	12	q13.2	56104319	56113907
COPZ1	3.2711e-08	12	q13.13	54301202	54351849
PYROXD1	3.32382e-08	12	p12.1	21437615	21471252
CEP250	3.4053e-08	20	q11.22	35455164	35519280
SEPN1	3.43017e-08	1	p36.11	25800176	25818224
CSTF1	3.45602e-08	20	q13.2	56392371	56406369
KIAA0040	3.4622e-08	1	q25.1	175156987	175192999
AURKA	3.48871e-08	20	q13.2	56369389	56392337
BCL10	3.52175e-08	1	p22.3	85266248	85277090
ATP6V1D	3.54284e-08	14	q23.3	67294371	67360265
MEN1	3.59559e-08	11	q13.1	64803510	64811294
MPHOSPH8	3.63153e-08	13	q12.11	19633681	19673459
CAPRIN1	3.63835e-08	11	p13	34051683	34101156
MLKL	3.66911e-08	16	q23.1	74671855	74700960
NUP50	3.67508e-08	22	q13.31	45163841	45188015
PSEN1	3.76711e-08	14	q24.2	73136418	73223691
SNTB2	3.7913e-08	16	q22.1	69187129	69309052
ERLIN1	3.80678e-08	10	q24.31	100150094	100188334
GMPR2	3.80939e-08	14	q12	24232422	24239242
WTAP	3.82196e-08	6	q25.3	159725585	159756319
SLC44A2	3.89532e-08	19	p13.2	10602457	10644559
RNF5	3.9166e-08	6	p21.32	32178354	32180793
DAD1	3.92026e-08	14	q11.2	22564905	22589269
BNIPL	3.9753e-08	1	q21.3	151036570	151047600
FDPS	4.01576e-08	1	q22	155308748	155320666
TOMM22	4.02787e-08	22	q13.1	38681948	38685421
CLN5	4.07619e-08	13	q22.3	76990660	77002517
HIATL1	4.08543e-08	9	q22.32	94374551	94461042
SCYL3	4.13203e-08	1	q24.2	169849631	169894267
RDX	4.15934e-08	11	q22.3	110174880	110296722
WASL	4.16432e-08	7	q31.32	123681935	123749067
IGSF8	4.1854e-08	1	q23.2	160091340	160098943
MBNL2	4.19284e-08	13	q32.1	97221434	97394120
MRPL45	4.26856e-08	17	q12	38297023	38323218
FARS2	4.28506e-08	6	p25.1	5261044	5771580
HGS	4.3067e-08	17	q25.3	81683326	81703138
HMBS	4.31022e-08	11	q23.3	119084866	119093549
PLEKHM2	4.33116e-08	1	p36.21	15684332	15734769
PIAS2	4.34177e-08	18	q21.1	46803224	46920160
RFNG	4.47473e-08	17	q25.3	82047902	82051831
USF1	4.50993e-08	1	q23.3	161039251	161045977
STXBP3	4.57166e-08	1	p13.3	108746674	108809526
NDUFS3	4.72456e-08	11	p11.2	47565336	47584562
ERGIC3	4.7406e-08	20	q11.22	35542021	35557634
H6PD	4.81047e-08	1	p36.22	9234775	9271337
ITGAE	4.83404e-08	17	p13.2	3714628	3801243
EPN2	4.95346e-08	17	p11.2	19215615	19336715
RPA2	4.98197e-08	1	p35.3	27891524	27914746
CKS1B	5.04565e-08	1	q21.3	154974653	154979249
STUB1	5.04698e-08	16	p13.3	680224	682870
DEXI	5.10322e-08	16	p13.13	10928891	10942460
TRAF6	5.11307e-08	11	p12	36487027	36510272
DDX19A	5.13372e-08	16	q22.1	70299224	70373383
RWDD3	5.18567e-08	1	p21.3	95234155	95247225
MRM1	5.25455e-08	17	q12	36601572	36608971
GTF3C6	5.26549e-08	6	q21	110958560	110967890
LRRC47	5.28114e-08	1	p36.32	3778558	3796504
CENPF	5.29122e-08	1	q41	214603195	214664588
KCTD5	5.35668e-08	16	p13.3	2682475	2709030
S100PBP	5.44085e-08	1	p35.1	32816767	32858879
WDR33	5.51473e-08	2	q14.3	127701022	127811187
WIPF2	5.55392e-08	17	q21.2	40219304	40284136
UAP1	5.64567e-08	1	q23.3	162561506	162599842
LIN9	5.68274e-08	1	q42.12	226231149	226309869
NUMB	5.76091e-08	14	q24.3	73275107	73463642
MYO7A	5.77907e-08	11	q13.5	77128264	77215239
CNOT4	5.83782e-08	7	q33	135361795	135510127
CTBP1	5.89419e-08	4	p16.3	1211448	1249953
RNF138	6.01416e-08	18	q12.1	32091855	32131561
ARMC10	6.17203e-08	7	q22.1	103074881	103099764
NUS1	6.20277e-08	6	q22.1	117675502	117710640
MGAT2	6.32742e-08	14	q21.3	49620795	49623481
KBTBD3	6.33607e-08	11	q22.3	106051098	106077765
RHOT2	6.39311e-08	16	p13.3	668086	674174
IRF2BP2	6.47944e-08	1	q42.3	234604269	234609525
TP53	6.54349e-08	17	p13.1	7661779	7687550
TTC12	6.58135e-08	11	q23.2	113314529	113383544
SEC23B	6.65973e-08	20	p11.23	18507493	18561415
LRRC45	6.73235e-08	17	q25.3	82023302	82031151
MT1M	6.74251e-08	16	q13	56632233	56633986
PPP1R11	6.82245e-08	6	p22.1	30066709	30070333
DSCR3	7.08139e-08	21	q22.13	37223420	37267919
GDAP2	7.14102e-08	1	p12	117863485	117929630
BBS4	7.30401e-08	15	q24.1	72686179	72738476
ZNF646	7.47846e-08	16	p11.2	31074422	31084196
UBE4B	7.74389e-08	1	p36.22	10032832	10181239
SYF2	7.75212e-08	1	p36.11	25222679	25232502
WDR61	7.8163e-08	15	q25.1	78277835	78299794
TRPT1	7.86377e-08	11	q13.1	64223799	64226254
CLPTM1L	7.88185e-08	5	p15.33	1317744	1345099
TYW3	7.96613e-08	1	p31.1	74733152	74766678
SNUPN	8.04061e-08	15	q24.2	75598083	75626469
TOP1MT	8.15042e-08	8	q24.3	143304384	143359979
SFT2D1	8.17759e-08	6	q27	166319728	166342591
STX12	8.31111e-08	1	p35.3	27773183	27824452
RPL3	8.31691e-08	22	q13.1	39312882	39320389
ASF1A	8.34443e-08	6	q22.31	118894220	118909167
CIAPIN1	8.40675e-08	16	q21	57428169	57447528
ERI1	8.41895e-08	8	p23.1	9002147	9116746
TRAF7	8.48102e-08	16	p13.3	2155698	2178129
PGP	8.48136e-08	16	p13.3	2211997	2214807
EPHA1	8.52737e-08	7	q35	143390289	143408892
MPDU1	8.53166e-08	17	p13.1	7583529	7592789
ZNF76	8.56e-08	6	p21.31	35258909	35295985
FBXO3	8.75659e-08	11	p13	33740939	33774543
PCGF2	8.7699e-08	17	q12	38733897	38749817
LSS	8.83262e-08	21	q22.3	46188141	46228824
TPM3	8.86036e-08	1	q21.3	154155304	154194648
RIOK3	8.8817e-08	18	q11.2	23452823	23486603
SYVN1	9.0226e-08	11	q13.1	65121780	65134533
HAGH	9.22682e-08	16	p13.3	1795620	1827194
UBXN6	9.25447e-08	19	p13.3	4444999	4457822
NIP7	9.37695e-08	16	q22.1	69339430	69343111
CLN8	9.49759e-08	8	p23.3	1755778	1786572
GDPD5	9.66343e-08	11	q13.5	75434640	75525903
HEBP2	9.67731e-08	6	q24.1	138403531	138422197
ZC3H11A	9.86173e-08	1	q32.1	203795654	203854124
CCBL2	9.95478e-08	1	p22.2	88935773	88992953
FXN	9.99122e-08	9	q21.11	69035259	69100178
EEF2K	1.03073e-07	16	p12.2	22206282	22288732
GSTM4	1.04502e-07	1	p13.3	109656081	109674836
ZC3H14	1.08072e-07	14	q31.3	88562909	88627596
NFYC	1.08167e-07	1	p34.2	40691570	40771603
CASP1	1.08212e-07	11	q22.3	105025443	105035250
SNX16	1.08338e-07	8	q21.13	81799581	81842866
FAM173A	1.09397e-07	16	p13.3	720581	722601
DPH5	1.10026e-07	1	p21.2	100989623	101026088
CYB5R3	1.11893e-07	22	q13.2	42617840	42649568
MTSS1	1.12309e-07	8	q24.13	124550790	124728429
FIG4	1.12593e-07	6	q21	109691312	109825428
ITM2B	1.13461e-07	13	q14.2	48233158	48270357
VAPB	1.1411e-07	20	q13.32	58389122	58451101
EIF1AD	1.14655e-07	11	q13.1	65996545	66002176
MTHFR	1.14932e-07	1	p36.22	11785723	11806920
AARS2	1.15487e-07	6	p21.1	44299654	44313326
TMEM14B	1.15808e-07	6	p24.2	10747759	10852753
STOML2	1.17209e-07	9	p13.3	35099776	35103195
DHX58	1.17899e-07	17	q21.2	42101404	42112733
RNF11	1.18552e-07	1	p32.3	51236271	51273455
KIF13B	1.1898e-07	8	p12	29067279	29263124
TRIOBP	1.19995e-07	22	q13.1	37697004	37776556
RARA	1.22259e-07	17	q21.2	40309192	40357643
PLEKHA6	1.23157e-07	1	q32.1	204218851	204377665
ELMO2	1.24021e-07	20	q13.12	46366049	46432985
MAPK7	1.24699e-07	17	p11.2	19377721	19383544
ATP6V1B2	1.29318e-07	8	p21.3	20197367	20226819
TMEM50A	1.29458e-07	1	p36.11	25337917	25362361
ZNF136	1.31121e-07	19	p13.2	12163064	12189881
ANP32B	1.31197e-07	9	q22.33	97983361	98015943
KLHL21	1.3174e-07	1	p36.31	6590724	6614607
PPP1CC	1.32082e-07	12	q24.11	110719680	110742939
EFNA1	1.32589e-07	1	q22	155127460	155134857
DCTN5	1.34245e-07	16	p12.2	23641392	23677455
SETD4	1.34245e-07	21	q22.12	36034541	36079389
OXR1	1.35176e-07	8	q23.1	106270178	106752694
PMS2	1.36878e-07	7	p22.1	5973239	6009125
AP4B1	1.38078e-07	1	p13.2	113894748	113905201
MDM2	1.39328e-07	12	q15	68808172	68850686
QTRTD1	1.41944e-07	3	q13.31	114005833	114088422
ELAVL1	1.44637e-07	19	p13.2	7958579	8445041
SEMA4B	1.45068e-07	15	q26.1	90160604	90229679
PPP1R3B	1.45827e-07	8	p23.1	9136255	9151574
PHF2	1.46099e-07	9	q22.31	93576407	93679587
NDRG1	1.47295e-07	8	q24.22	133237171	133302022
ZMYND15	1.4748e-07	17	p13.2	4740015	4746119
CDC42SE1	1.47915e-07	1	q21.3	151050971	151070325
NDUFAB1	1.50531e-07	16	p12.2	23581002	23596356
TMX3	1.51848e-07	18	q22.1	68673688	68715298
JMJD4	1.53076e-07	1	q42.13	227730425	227735411
POP4	1.5347e-07	19	q12	29604017	29617237
DNAJB6	1.54422e-07	7	q36.3	157335381	157417439
PSMG2	1.54558e-07	18	p11.21	12658043	12725740
BTBD6	1.56728e-07	14	q32.33	105248490	105251093
ZBTB40	1.56934e-07	1	p36.12	22451851	22531157
PPP1R8	1.59826e-07	1	p35.3	27830778	27851676
HECTD1	1.60361e-07	14	q12	31100112	31207804
TAF12	1.60365e-07	1	p35.3	28589323	28643085
FASN	1.6111e-07	17	q25.3	82078338	82098332
ANKS3	1.65651e-07	16	p13.3	4696510	4734378
LRP5	1.66489e-07	11	q13.2	68312609	68449275
ALAD	1.67274e-07	9	q32	113386317	113401333
TM9SF4	1.71879e-07	20	q11.21	32109506	32167258
RPL22	1.72502e-07	1	p36.31	6181269	6209389
MRRF	1.73859e-07	9	q33.2	122264603	122331343
RAB20	1.74382e-07	13	q34	110523066	110561733
COQ9	1.77326e-07	16	q21	57447425	57461275
RNPC3	1.79106e-07	1	p21.1	103525691	103555239
DRAP1	1.79977e-07	11	q13.1	65919257	65921561
SIRT7	1.80634e-07	17	q25.3	81911939	81921323
C1QBP	1.81282e-07	17	p13.2	5432777	5448830
MED19	1.81404e-07	11	q12.1	57703714	57712221
MRFAP1	1.82228e-07	4	p16.1	6640091	6642745
TOMM40L	1.8389e-07	1	q23.3	161225939	161230744
UCHL5	1.85023e-07	1	q31.2	193012250	193060080
PRR14	1.85696e-07	16	p11.2	30650717	30656440
ABCF2	1.90499e-07	7	q36.1	151207837	151227230
UBE3B	1.90606e-07	12	q24.11	109477402	109536705
ACTL6A	1.91437e-07	3	q26.33	179562880	179588408
RNF6	1.9249e-07	13	q12.13	26132115	26222493
WDR59	1.93388e-07	16	q23.1	74871367	75000173
VPS29	1.94252e-07	12	q24.11	110491097	110502117
MED23	1.94379e-07	6	q23.2	131573966	131628229
HINT3	1.94889e-07	6	q22.32	125956781	125980244
RPAIN	1.95557e-07	17	p13.2	5419641	5432876
MRPL51	1.97047e-07	12	p13.31	6491886	6493841
RAB3IP	1.97338e-07	12	q15	69738681	69823204
PITPNA	1.97508e-07	17	p13.3	1517718	1562816
DECR1	1.99478e-07	8	q21.3	90001405	90052092
HMGB4	2.02486e-07	1	p35.1	33860475	33864791
RIPK1	2.04461e-07	6	p25.2	3063991	3115187
DGCR2	2.0525e-07	22	q11.21	19036282	19122454
UGT8	2.05407e-07	4	q26	114598455	114678224
DHX38	2.05555e-07	16	q22.2	72093562	72112912
COQ6	2.07284e-07	14	q24.3	73949926	73963670
TBL3	2.08217e-07	16	p13.3	1972037	1982933
UQCRFS1	2.08843e-07	19	q12	29205321	29213541
SETDB2	2.0941e-07	13	q14.2	49444374	49495003
RPP21	2.09885e-07	6	p22.1	30345131	30346884
UNKL	2.1006e-07	16	p13.3	1363205	1414751
TXNDC11	2.1229e-07	16	p13.13	11679080	11742878
ANKRD13D	2.12712e-07	11	q13.2	67288547	67302485
OSBPL1A	2.13211e-07	18	q11.2	24162044	24397880
RNF219	2.13299e-07	13	q31.1	78614291	78659179
BCL7C	2.14784e-07	16	p11.2	30833626	30894960
POLR3D	2.16189e-07	8	p21.3	22245104	22254600
NDUFS2	2.214e-07	1	q23.3	161197104	161214395
RGS2	2.25931e-07	1	q31.2	192809039	192812283
CREBBP	2.27369e-07	16	p13.3	3725054	3880726
MAD2L1BP	2.27642e-07	6	p21.1	43629540	43640952
MTA2	2.27806e-07	11	q12.3	62593214	62601840
TMED10	2.32529e-07	14	q24.3	75131470	75176631
SLC37A4	2.32551e-07	11	q23.3	119024114	119030906
PEX7	2.34149e-07	6	q23.3	136822564	136913937
RBL2	2.34238e-07	16	q12.2	53433977	53491649
CTSF	2.34978e-07	11	q13.2	66563463	66568841
AKAP8	2.38094e-07	19	p13.12	15353385	15379798
THEM4	2.38111e-07	1	q21.3	151873584	151909808
TPP2	2.38357e-07	13	q33.1	102597003	102679958
PPIL3	2.39732e-07	2	q33.1	200870907	200889303
SNRPB2	2.3988e-07	20	p12.1	16729961	16742563
ZDHHC24	2.40728e-07	11	q13.2	66520637	66546238
METTL4	2.43539e-07	18	p11.32	2537525	2571509
BRD2	2.439e-07	6	p21.32	32968660	32981505
RAB5C	2.48949e-07	17	q21.2	42124976	42155044
NF2	2.49149e-07	22	q12.2	29603556	29698598
RNASEH2B	2.49737e-07	13	q14.3	50909678	50973745
GZF1	2.50345e-07	20	p11.21	23362182	23373063
ADAL	2.52562e-07	15	q15.3	43330674	43354555
BTBD10	2.53025e-07	11	p15.3	13388001	13463297
NUDT16L1	2.61319e-07	16	p13.3	4693694	4695859
CMAS	2.62364e-07	12	p12.1	22046174	22065674
RNMT	2.63705e-07	18	p11.21	13726660	13764558
PTPRA	2.64474e-07	20	p13	2864184	3039076
TSKU	2.71534e-07	11	q13.5	76782251	76798154
KIF1C	2.7182e-07	17	p13.2	4997948	5028401
PHF13	2.71895e-07	1	p36.31	6613685	6624033
VTI1B	2.75496e-07	14	q24.1	67647075	67674831
BCAS2	2.7588e-07	1	p13.2	114567557	114581639
RHOBTB2	2.79393e-07	8	p21.3	22987417	23020199
NUP93	2.84064e-07	16	q13	56730105	56850286
DHRS7	2.9081e-07	14	q23.1	60144120	60169856
GSR	2.988e-07	8	p12	30678061	30727926
ATL3	2.98944e-07	11	q13.1	63624087	63671921
HDHD2	3.02542e-07	18	q21.1	47107403	47150520
MAP3K6	3.02585e-07	1	p36.11	27355184	27366892
GTF2IRD2	3.04297e-07	7	q11.23	74796144	74851551
GTF2F1	3.06978e-07	19	p13.3	6379569	6393981
PDXDC1	3.07781e-07	16	p13.11	14974591	15139339
NUP62	3.11504e-07	19	q13.33	49906825	49929763
TRIM44	3.11633e-07	11	p13	35662805	35818007
SETD8	3.12078e-07	12	q24.31	123383773	123409358
KPNA3	3.1355e-07	13	q14.2	49699307	49792921
SORBS3	3.15134e-07	8	p21.3	22544986	22575788
PHF1	3.21136e-07	6	p21.32	33410399	33416453
ZNF205	3.21458e-07	16	p13.3	3112560	3120517
EPHX2	3.21552e-07	8	p21.2	27490779	27545564
COX7A2	3.24873e-07	6	q14.1	75237675	75250323
SENP6	3.26305e-07	6	q14.1	75601509	75718278
PPP3CC	3.32076e-07	8	p21.3	22440819	22541142
SMPDL3A	3.34331e-07	6	q22.31	122789049	122809720
ATXN2L	3.39039e-07	16	p11.2	28823035	28837237
CCDC66	3.39327e-07	3	p14.3	56557161	56621818
PACSIN2	3.40514e-07	22	q13.2	42835412	43015145
SCAP	3.43018e-07	3	p21.31	47413694	47477126
SUMO3	3.43956e-07	21	q22.3	44805617	44818779
TRIM4	3.44463e-07	7	q22.1	99876958	99919600
ZNF394	3.44624e-07	7	q22.1	99486519	99500324
RAC3	3.4623e-07	17	q25.3	82031624	82034204
TLCD1	3.4631e-07	17	q11.2	28724348	28727935
TMPO	3.49448e-07	12	q23.1	98515512	98550379
PSMD7	3.49684e-07	16	q23.1	74296775	74306288
CAPN5	3.50483e-07	11	q13.5	77066932	77126155
SLC25A37	3.5996e-07	8	p21.2	23528805	23575463
EIF4G2	3.6e-07	11	p15.4	10797050	10809110
PHF10	3.6131e-07	6	q27	169703905	169725566
EFTUD1	3.63621e-07	15	q25.2	82130230	82262763
TRIAP1	3.65299e-07	12	q24.31	120443961	120446412
FAM160B2	3.69026e-07	8	p21.3	22089159	22104898
FAM195A	3.69542e-07	16	p13.3	636817	648474
ACTR1A	3.70261e-07	10	q24.32	102479229	102502711
TCHP	3.73913e-07	12	q24.11	109900264	109983841
CNDP2	3.73931e-07	18	q22.3	74495816	74523454
DSTYK	3.79926e-07	1	q32.1	205142505	205211566
SMAP1	3.82726e-07	6	q13	70667776	70862015
PHKG2	3.84067e-07	16	p11.2	30748270	30761176
GTF2H4	3.9018e-07	6	p21.33	30908184	30914106
LEMD2	3.9088e-07	6	p21.31	33771202	33789136
ARFGAP2	3.91538e-07	11	p11.2	47164299	47177125
NME6	3.9316e-07	3	p21.31	48293264	48301685
GHDC	3.93328e-07	17	q21.2	42188799	42194532
FBXW4	3.93919e-07	10	q24.32	101610664	101695295
DNM2	3.98294e-07	19	p13.2	10718079	10833488
RBL1	4.00992e-07	20	q11.23	36996349	37095995
SPATA5L1	4.0206e-07	15	q21.1	45402331	45421419
ABAT	4.03664e-07	16	p13.2	8674565	8784575
MRPL2	4.11352e-07	6	p21.1	43054029	43059806
LMF1	4.16051e-07	16	p13.3	853634	981318
GPATCH4	4.16353e-07	1	q23.1	156594487	156601496
ZKSCAN2	4.17629e-07	16	p12.1	25236001	25257931
CDK5R1	4.21496e-07	17	q11.2	32486619	32491256
VAMP2	4.22781e-07	17	p13.1	8159149	8163546
MRPL46	4.24313e-07	15	q25.3	88459476	88467419
RBPMS	4.28236e-07	8	p12	30384479	30572261
BPHL	4.30466e-07	6	p25.2	3118374	3153578
TNRC6A	4.34119e-07	16	p12.1	24729695	24827632
HSPH1	4.35235e-07	13	q12.3	31134974	31162388
TCF20	4.38997e-07	22	q13.2	42160013	42343616
FNBP1L	4.40836e-07	1	p22.1	93448131	93554661
SORT1	4.40984e-07	1	p13.3	109309568	109397951
TSHZ1	4.43017e-07	18	q22.3	75210755	75289950
TOMM20	4.45772e-07	1	q42.3	235109336	235128936
RHOA	4.54898e-07	3	p21.31	49359145	49412998
BCL2	4.57903e-07	18	q21.33	63123346	63320128
CHCHD7	4.58231e-07	8	q12.1	56211686	56218798
BLOC1S2	4.60992e-07	10	q24.31	100273280	100286712
ZNF337	4.62076e-07	20	p11.21	25674215	25696841
UNC45A	4.63438e-07	15	q26.1	90930180	90954093
MLLT6	4.68694e-07	17	q12	38705542	38729803
QARS	4.70177e-07	3	p21.31	49095932	49105101
DNTTIP2	4.73503e-07	1	p22.1	93866283	93879918
ISCA2	4.74081e-07	14	q24.3	74493720	74497106
ABCA3	4.75421e-07	16	p13.3	2275881	2340746
CAB39L	4.77392e-07	13	q14.2	49308650	49444126
SIRT5	4.8477e-07	6	p23	13574529	13615158
LAPTM4B	4.94534e-07	8	q22.1	97775057	97853013
MIA3	5.00514e-07	1	q41	222618086	222668012
CD2BP2	5.01884e-07	16	p11.2	30350766	30355361
AASDHPPT	5.06361e-07	11	q22.3	106075501	106098710
UBE2T	5.09686e-07	1	q32.1	202331657	202341980
DHX30	5.09993e-07	3	p21.31	47802909	47850195
NUBP2	5.15437e-07	16	p13.3	1782901	1789191
RTN3	5.17821e-07	11	q13.1	63681446	63759891
FAM45A	5.19425e-07	10	q26.11	119104086	119137984
BCL7B	5.21455e-07	7	q11.23	73536356	73558002
RBM7	5.2259e-07	11	q23.2	114400030	114414203
STX7	5.25022e-07	6	q23.2	132445867	132513198
SPG11	5.25878e-07	15	q21.1	44562696	44663678
KIAA1328	5.41714e-07	18	q12.2	36829106	37232172
LCMT2	5.44209e-07	15	q15.3	43323649	43330605
MRPL18	5.44579e-07	6	q25.3	159789812	159798436
HERPUD1	5.44748e-07	16	q13	56932048	56944863
CENPJ	5.50269e-07	13	q12.13	24882284	24922889
TAOK2	5.61857e-07	16	p11.2	29973641	29992261
UBTF	5.62702e-07	17	q21.31	44205033	44221626
LACTB2	5.65639e-07	8	q13.3	70635318	70669174
SREBF2	5.6616e-07	22	q13.2	41833079	41907308
EMG1	5.67732e-07	12	p13.31	6970893	6979941
CARM1	5.7232e-07	19	p13.2	10871513	10923070
DNAJC3	5.75773e-07	13	q32.1	95677139	95794989
RNASEK	5.82157e-07	17	p13.1	7012417	7014532
NME3	5.83021e-07	16	p13.3	1770286	1771730
ATF6	5.86144e-07	1	q23.3	161766294	161964070
CEP164	5.87831e-07	11	q23.3	117314557	117413268
GALNT11	5.95012e-07	7	q36.1	152025674	152122347
RPF1	5.96193e-07	1	p22.3	84479259	84497790
DEPDC5	5.97929e-07	22	q12.2	31753951	31907034
SPPL3	6.05967e-07	12	q24.31	120762510	120904371
SMCR8	6.08641e-07	17	p11.2	18315310	18328055
CHMP4C	6.12071e-07	8	q21.13	81732434	81759515
CSGALNACT1	6.16126e-07	8	p21.3	19404161	19758029
SOS2	6.16138e-07	14	q21.3	50117120	50231558
MBD1	6.16239e-07	18	q21.1	50266882	50281774
TOX4	6.1633e-07	14	q11.2	21476597	21499175
UBE3C	6.21819e-07	7	q36.3	157138913	157269372
EDEM3	6.27466e-07	1	q25.3	184690231	184754913
CHMP1B	6.32696e-07	18	p11.21	11851396	11854449
ATAD5	6.41325e-07	17	q11.2	30831970	30895869
TRAPPC6B	6.46e-07	14	q21.1	39147811	39170532
CUL7	6.46787e-07	6	p21.1	43037617	43053945
FAM103A1	6.49565e-07	15	q25.2	82986207	82991057
GSDMD	6.51689e-07	8	q24.3	143553207	143563062
ABCC10	6.57583e-07	6	p21.1	43427366	43450430
RAD23A	6.59382e-07	19	p13.13	12945855	12953642
EXD2	6.61581e-07	14	q24.1	69191511	69244020
FDX1	6.73024e-07	11	q22.3	110429883	110464881
LYAR	6.7429e-07	4	p16.3	4267701	4290169
FAM122A	6.76321e-07	9	q21.11	68780055	68784608
RSPH3	6.83735e-07	6	q25.3	158972871	159000187
SFMBT1	6.86859e-07	3	p21.1	52903572	53046750
IL34	6.87628e-07	16	q22.1	70579895	70660682
ARMC2	6.93186e-07	6	q21	108848416	108974472
MBTD1	6.97628e-07	17	q21.33	51177425	51260163
ANAPC7	7.01073e-07	12	q24.11	110372900	110403730
ACAT1	7.02471e-07	11	q22.3	108121516	108147776
CDKN2AIP	7.07418e-07	4	q35.1	183444591	183448198
METAP2	7.19442e-07	12	q22	95473520	95515839
TMEM99	7.23502e-07	17	q21.2	40819106	40836274
FBXL3	7.24947e-07	13	q22.3	76992598	77027195
CCNDBP1	7.26124e-07	15	q15.2	43185118	43197176
FOXJ3	7.26638e-07	1	p34.2	42176539	42335877
RHPN1	7.30474e-07	8	q24.3	143368855	143384220
KLHL9	7.318e-07	9	p21.3	21329671	21335380
YTHDF3	7.37428e-07	8	q12.3	63168553	63212786
CUL9	7.47007e-07	6	p21.1	43182175	43224587
CCDC86	7.68467e-07	11	q12.2	60842071	60851081
PTGER3	7.68575e-07	1	p31.1	70852353	71047808
DIABLO	7.78381e-07	12	q24.31	122207662	122227534
FAM120A	7.79531e-07	9	q22.31	93451722	93566107
DR1	7.82333e-07	1	p22.1	93345888	93369498
CCDC59	7.9042e-07	12	q21.31	82223681	82358805
GTF3C1	7.96686e-07	16	p12.1	27459555	27549913
RGL2	7.98326e-07	6	p21.32	33291654	33299324
NAGA	7.98341e-07	22	q13.2	42058354	42070842
RAB4A	8.01146e-07	1	q42.13	229271062	229305894
KIAA1429	8.02975e-07	8	q22.1	94487693	94553529
LIN7C	8.07871e-07	11	p14.1	27494576	27506773
ACTR6	8.13545e-07	12	q23.1	100199122	100241865
GGT7	8.15687e-07	20	q11.22	34844720	34872860
KIF3B	8.19422e-07	20	q11.21	32277664	32335011
ZSCAN16	8.27555e-07	6	p22.1	28124560	28130082
UGP2	8.3142e-07	2	p15	63840940	63891562
WDR82	8.3633e-07	3	p21.2	52254421	52288020
DYM	8.37188e-07	18	q21.1	49041474	49461347
TEX14	8.39154e-07	17	q22	58556678	58692055
UBR7	8.40223e-07	14	q32.12	93207056	93229215
EIF3I	8.44314e-07	1	p35.2	32221928	32231604
LASP1	8.45437e-07	17	q12	38869859	38921770
MED16	8.74279e-07	19	p13.3	867630	893218
COX6C	8.75144e-07	8	q22.2	99873200	99894062
FBXO33	8.77869e-07	14	q21.1	39397669	39432500
LRTOMT	8.80009e-07	11	q13.4	72080331	72110782
SLMAP	8.80532e-07	3	p14.3	57755450	57929168
PIGS	8.84221e-07	17	q11.2	28553383	28571872
PRDX5	8.85488e-07	11	q13.1	64318088	64321811
PARP16	9.02583e-07	15	q22.31	65234460	65300618
QSOX1	9.04345e-07	1	q25.2	180154834	180204030
BCAR3	9.10669e-07	1	p22.1	93561786	93847150
CAPZB	9.17077e-07	1	p36.13	19338776	19485539
CGN	9.37478e-07	1	q21.3	151510510	151538692
GPN1	9.47017e-07	2	p23.3	27628247	27651508
AKR1A1	9.47112e-07	1	p34.1	45550543	45570049
PDHB	9.76363e-07	3	p14.3	58427630	58433857
GRN	9.79796e-07	17	q21.31	44345086	44353102
ZDHHC14	9.85393e-07	6	q25.3	157381133	157678146
CDC42	9.87055e-07	1	p36.12	22052627	22092946
PBXIP1	9.90342e-07	1	q21.3	154944076	154956123
MDM1	9.90437e-07	12	q15	68272443	68332381
LLGL1	9.91797e-07	17	p11.2	18225587	18244875
PUM1	1.00529e-06	1	p35.2	30931506	31065991
DENR	1.01237e-06	12	q24.31	122752774	122771064
SLC35E3	1.02369e-06	12	q15	68746106	68793964
UBQLN1	1.02776e-06	9	q21.32	83659963	83708203
TNFAIP1	1.03003e-06	17	q11.2	28335602	28347009
SHISA5	1.03977e-06	3	p21.31	48467798	48504826
SDHB	1.04791e-06	1	p36.13	17018722	17054170
ZNF720	1.0584e-06	16	p11.2	31713229	31794869
TMX1	1.07995e-06	14	q22.1	51240162	51257546
AKT1	1.08828e-06	14	q32.33	104769349	104795751
NOL6	1.09044e-06	9	p13.3	33461441	33473930
ARHGEF5	1.10095e-06	7	q35	144355288	144380632
ZNF436	1.10101e-06	1	p36.12	23359448	23369442
RBM12B	1.10487e-06	8	q22.1	93729356	93741017
WDR24	1.10502e-06	16	p13.3	684622	690444
EPN1	1.11073e-06	19	q13.42	55675226	55709858
IPO13	1.11244e-06	1	p34.1	43946939	43968022
RRP1B	1.1255e-06	21	q22.3	43659548	43696079
CDK5RAP2	1.12884e-06	9	q33.2	120388869	120580170
WDTC1	1.13033e-06	1	p36.11	27234516	27308633
SDF2	1.13467e-06	17	q11.2	28648356	28662189
ATF5	1.14253e-06	19	q13.33	49928702	49933935
MRPL40	1.1542e-06	22	q11.21	19431902	19436075
CEPT1	1.15834e-06	1	p13.3	111139627	111185102
ASPM	1.16031e-06	1	q31.3	197084128	197146694
MTF1	1.17568e-06	1	p34.3	37809567	37859620
SF1	1.18982e-06	11	q13.1	64764606	64778786
RAB35	1.21695e-06	12	q24.23	120095095	120117502
ARL16	1.22403e-06	17	q25.3	81681174	81683924
RBBP6	1.22933e-06	16	p12.1	24537693	24572863
USP8	1.24172e-06	15	q21.2	50424380	50514419
NUPL2	1.2454e-06	7	p15.3	23181827	23201011
MTMR6	1.24861e-06	13	q12.13	25246201	25288009
OGFRL1	1.25535e-06	6	q13	71288803	71308950
HIC2	1.25647e-06	22	q11.21	21417404	21451463
ABHD15	1.26088e-06	17	q11.2	29560547	29567137
PVRL4	1.2646e-06	1	q23.3	161070995	161089599
TSR1	1.26816e-06	17	p13.3	2322503	2337507
FBXL5	1.27497e-06	4	p15.32	15604539	15681679
PTK2B	1.27695e-06	8	p21.2	27311482	27459391
TBC1D13	1.29572e-06	9	q34.11	128787204	128810432
AUH	1.30009e-06	9	q22.31	91213815	91361913
HMBOX1	1.30282e-06	8	p21.1	28890394	29064764
ARPC1A	1.30537e-06	7	q22.1	99325898	99388164
NUAK2	1.30834e-06	1	q32.1	205302059	205321791
AIG1	1.32077e-06	6	q24.2	143060496	143340304
WDR6	1.32344e-06	3	p21.31	49007062	49015953
ISY1	1.32538e-06	3	q21.3	129127415	129161293
HNMT	1.32915e-06	2	q22.1	137964020	138016364
SLC38A9	1.33297e-06	5	q11.2	55625845	55773194
ZFYVE1	1.3431e-06	14	q24.2	72969451	73027212
HDAC5	1.35849e-06	17	q21.31	44076746	44123702
PTBP2	1.36054e-06	1	p21.3	96721665	96823738
LETM2	1.36672e-06	8	p11.23	38386207	38409527
CLN3	1.37033e-06	16	p12.1	28477279	28495575
PHKB	1.37194e-06	16	q12.1	47461123	47701523
THUMPD3	1.37538e-06	3	p25.3	9362842	9386791
FCF1	1.37747e-06	14	q24.3	74713144	74738620
NRD1	1.3818e-06	1	p32.3	51789191	51878937
TOR1A	1.38595e-06	9	q34.11	129812944	129824134
SNORD15B	1.38822e-06	11	q13.4	75404421	75404566
BRWD1	1.39374e-06	21	q22.2	39184176	39321559
KIAA0319L	1.39427e-06	1	p34.3	35433490	35557950
ZNF70	1.39991e-06	22	q11.23	23738678	23751092
NICN1	1.41576e-06	3	p21.31	49422946	49429326
ATXN3	1.42835e-06	14	q32.12	92038652	92106621
MRPS21	1.43391e-06	1	q21.2	150293720	150308979
BUD31	1.43467e-06	7	q22.1	99408641	99419616
TNFRSF10A	1.4442e-06	8	p21.3	23190452	23225126
ZNF644	1.45529e-06	1	p22.2	90915298	91022272
CYP4B1	1.45546e-06	1	p33	46757838	46819413
HAUS6	1.46657e-06	9	p22.1	19053143	19103119
CRAMP1L	1.46889e-06	16	p13.3	1612325	1677908
TAF8	1.48924e-06	6	p21.1	42050513	42087461
TNKS1BP1	1.49021e-06	11	q12.1	57299638	57324952
OR8H1	1.49314e-06	11	q12.1	56290053	56291090
USP33	1.49704e-06	1	p31.1	77695987	77759852
MRPS35	1.51821e-06	12	p11.22	27710773	27756295
TBC1D4	1.52193e-06	13	q22.2	75284665	75482114
MAGEC3	1.5232e-06	X	q27.2	141838316	141897832
TDRD5	1.53174e-06	1	q25.2	179591613	179691272
MOV10	1.53399e-06	1	p13.2	112673141	112700746
COMMD9	1.54904e-06	11	p13	36269284	36289449
KDELC2	1.55654e-06	11	q22.3	108472105	108498432
MRPS36	1.55726e-06	5	q13.2	69217760	69230129
CDC73	1.56322e-06	1	q31.2	193122017	193253901
CGRRF1	1.59547e-06	14	q22.2	54509812	54539309
CAP1	1.59707e-06	1	p34.2	40040233	40072649
RAB13	1.61023e-06	1	q21.3	153981617	153986358
SPTLC1	1.62878e-06	9	q22.31	92031999	92115384
VPS37C	1.64014e-06	11	q12.2	61130256	61161617
SUCLA2	1.64154e-06	13	q14.2	47936487	48001326
IFT88	1.64559e-06	13	q12.11	20567069	20691437
CYB5D2	1.65565e-06	17	p13.2	4143168	4187310
BTBD1	1.68321e-06	15	q25.2	83016422	83067354
ANKRD12	1.69858e-06	18	p11.22	9136228	9285985
ABHD13	1.71998e-06	13	q33.3	108218379	108234255
NDUFV2	1.72402e-06	18	p11.22	9102630	9134345
SEC22C	1.72993e-06	3	p22.1	42547969	42601080
RWDD2A	1.77594e-06	6	q14.1	83193379	83198932
KIF14	1.78363e-06	1	q32.1	200551497	200620734
AKIRIN1	1.78409e-06	1	p34.3	38991223	39006059
UCP2	1.78635e-06	11	q13.4	73974667	73983307
UCK2	1.78976e-06	1	q24.1	165827531	165911618
DNASE1	1.80295e-06	16	p13.3	3611728	3680143
USP30	1.8384e-06	12	q24.11	109023089	109088026
ARIH2	1.85078e-06	3	p21.31	48918821	48986382
PRPF4	1.86075e-06	9	q32	113275343	113292905
SPAG5	1.86658e-06	17	q11.2	28577565	28599279
PSMB6	1.90054e-06	17	p13.2	4796144	4798503
ZNF212	1.91279e-06	7	q36.1	149239651	149255609
FITM2	1.93636e-06	20	q13.12	44302838	44311169
FLYWCH1	1.94358e-06	16	p13.3	2911937	2951208
PSMA6	1.94888e-06	14	q13.2	35278633	35317493
AGPAT3	1.97016e-06	21	q22.3	43865186	43986536
XPO5	1.99263e-06	6	p21.1	43522330	43576075
ATXN7L2	2.02534e-06	1	p13.3	109483479	109492804
ZNF425	2.03542e-06	7	q36.1	149102784	149126346
DPM1	2.06107e-06	20	q13.13	50934867	50958555
POLH	2.06462e-06	6	p21.1	43576150	43615660
TBC1D7	2.07865e-06	6	p24.1	13266542	13328583
TASP1	2.08444e-06	20	p12.1	13389392	13638940
CCDC137	2.08998e-06	17	q25.3	81666364	81673904
CTNNBIP1	2.09208e-06	1	p36.22	9848276	9910336
TOR1AIP1	2.09912e-06	1	q25.2	179882042	179925000
RRP8	2.12365e-06	11	p15.4	6595075	6603620
MYH9	2.13564e-06	22	q12.3	36281281	36388018
DRG2	2.15498e-06	17	p11.2	18087886	18107971
TMEM59	2.1689e-06	1	p32.3	54026681	54053504
ZNF197	2.18457e-06	3	p21.31	44584888	44648471
SLC25A26	2.20177e-06	3	p14.1	66133610	66388116
DUSP4	2.20749e-06	8	p12	29333064	29350668
MAPKAP1	2.21128e-06	9	q33.3	125437393	125707234
POMGNT1	2.24472e-06	1	p34.1	46188682	46220305
TEX10	2.27318e-06	9	q31.1	100302077	100352939
MR1	2.27535e-06	1	q25.3	181033425	181061938
RBM12	2.28225e-06	20	q11.22	35648925	35664956
THUMPD1	2.29697e-06	16	p12.3	20733664	20742084
E4F1	2.30515e-06	16	p13.3	2223566	2235742
GLRX5	2.32557e-06	14	q32.13	95533503	95544724
MIS12	2.32948e-06	17	p13.2	5486285	5490814
MUM1	2.3366e-06	19	p13.3	1285893	1378431
RNF19A	2.35299e-06	8	q22.2	100257059	100410015
ASNS	2.35847e-06	7	q21.3	97852118	97872542
NUCB1	2.37449e-06	19	q13.33	48900050	48923372
JARID2	2.37797e-06	6	p22.3	15246296	15522040
FAM175B	2.38606e-06	10	q26.13	124801785	124836670
RANBP1	2.39164e-06	22	q11.21	20115938	20127357
FECH	2.39909e-06	18	q21.31	57548283	57586772
USP24	2.40574e-06	1	p32.3	55066359	55215113
TRMT11	2.40687e-06	6	q22.32	125986430	126039276
ABCD4	2.41337e-06	14	q24.3	74285423	74303056
ZNF281	2.41532e-06	1	q32.1	200404940	200410056
TOLLIP	2.41944e-06	11	p15.5	1274371	1309654
PRPF31	2.42369e-06	19	q13.42	54115410	54131719
MAPK13	2.43587e-06	6	p21.31	36127809	36144524
ARPC2	2.44018e-06	2	q35	218217094	218254356
CHMP5	2.4834e-06	9	p13.3	33264879	33282069
SH3GLB1	2.52924e-06	1	p22.3	86704570	86748184
TDP1	2.53185e-06	14	q32.11	89954939	90044768
CLK3	2.53193e-06	15	q24.1	74598500	74645414
PCYT2	2.53253e-06	17	q25.3	81900965	81911464
SHMT1	2.53696e-06	17	p11.2	18327860	18363563
APTX	2.54491e-06	9	p21.1	32972606	33025168
CCDC64B	2.55493e-06	16	p13.3	3027682	3036926
OXSR1	2.56503e-06	3	p22.2	38165089	38255488
UNG	2.58084e-06	12	q24.11	109097574	109110992
BRAP	2.58171e-06	12	q24.12	111642146	111685986
RAB22A	2.60855e-06	20	q13.32	58309696	58367507
PPP2CA	2.61217e-06	5	q31.1	134194334	134226142
CRLS1	2.61651e-06	20	p12.3	6006090	6040053
PEBP1	2.62701e-06	12	q24.23	118135858	118145584
RHBDD2	2.65857e-06	7	q11.23	75842602	75888926
TECPR2	2.66115e-06	14	q32.31	102362963	102502481
SMARCB1	2.67331e-06	22	q11.23	23786963	23834516
FAM111A	2.67997e-06	11	q12.1	59142748	59155039
IKBKAP	2.69429e-06	9	q31.3	108867517	108934116
RNF26	2.70267e-06	11	q23.3	119334527	119337313
CRY2	2.71357e-06	11	p11.2	45847118	45883248
IGSF3	2.73688e-06	1	p13.1	116574399	116667755
KCMF1	2.7426e-06	2	p11.2	84971093	85059472
TEKT3	2.74784e-06	17	p12	15303811	15341641
SETBP1	2.76354e-06	18	q12.3	44680173	45068510
FAM76B	2.77235e-06	11	q21	95768942	95790409
QRSL1	2.77631e-06	6	q21	106629578	106668417
HCN3	2.77685e-06	1	q22	155277583	155289848
TSEN34	2.78608e-06	19	q13.42	54189938	54194536
PARK7	2.80899e-06	1	p36.23	7954291	7985505
TP53I13	2.81142e-06	17	q11.2	29566052	29573157
PEX6	2.81628e-06	6	p21.1	42963870	42979220
MACF1	2.82026e-06	1	p34.3	39081316	39487177
TUG1	2.8571e-06	22	q12.2	30970677	30979395
TSC2	2.8802e-06	16	p13.3	2047465	2088720
PHF3	2.88954e-06	6	q12	63635820	63779336
PHF21A	2.89011e-06	11	p11.2	45929323	46121178
CCT5	2.92152e-06	5	p15.2	10249921	10266412
LZTFL1	2.95084e-06	3	p21.31	45823316	45916042
ALDH3A2	2.97814e-06	17	p11.2	19648136	19677598
ALG2	2.98971e-06	9	q22.33	99216426	99221956
EIF3E	3.00747e-06	8	q23.1	108201216	108435333
CDK7	3.03006e-06	5	q13.2	69234795	69277430
FBXW2	3.05785e-06	9	q33.2	120751978	120793412
IRF8	3.06297e-06	16	q24.1	85898803	85922609
FTO	3.07222e-06	16	q12.2	53703963	54121941
TFB1M	3.07276e-06	6	q25.3	155257509	155314493
AHCYL1	3.09343e-06	1	p13.3	109984686	110023741
TCP1	3.10584e-06	6	q25.3	159778498	159789749
LRRC1	3.12196e-06	6	p12.1	53794497	53924121
CUTA	3.16714e-06	6	p21.32	33416442	33418317
KLHL18	3.17238e-06	3	p21.31	47282917	47346816
TMCO3	3.18339e-06	13	q34	113490995	113554590
CRB3	3.19005e-06	19	p13.3	6463777	6467221
LRRC42	3.19451e-06	1	p32.3	53946077	53968168
RABEP2	3.19861e-06	16	p11.2	28904421	28936526
WIPI2	3.21737e-06	7	p22.1	5190188	5233826
PPP2R2D	3.23319e-06	10	q26.3	131900644	131959834
CRLF3	3.24895e-06	17	q11.2	30769388	30824776
ACTR5	3.26851e-06	20	q11.23	38748442	38772520
DBT	3.325e-06	1	p21.2	100186919	100249834
SMARCA4	3.32511e-06	19	p13.2	10961001	11065395
TMEM120B	3.38486e-06	12	q24.31	121712752	121783001
CLEC4F	3.39071e-06	2	p13.3	70808643	70820600
ZNHIT6	3.41147e-06	1	p22.3	85649423	85708433
BCL2L2	3.41775e-06	14	q11.2	23298790	23311759
FARP1	3.47788e-06	13	q32.2	98142562	98455176
CTBS	3.47854e-06	1	p22.3	84549606	84574480
DET1	3.50016e-06	15	q26.1	88511559	88546675
CPNE2	3.54279e-06	16	q13	57092537	57148367
DHX29	3.64571e-06	5	q11.2	55256245	55307722
RBM26	3.65026e-06	13	q31.1	79311824	79406477
CRK	3.68017e-06	17	p13.3	1420689	1463162
HSDL2	3.71055e-06	9	q32	112379937	112472410
MRI1	3.73319e-06	19	p13.13	13764532	13774282
ZDHHC7	3.73881e-06	16	q24.1	84974181	85011535
ABT1	3.7448e-06	6	p22.2	26596952	26600744
TMEM181	3.7579e-06	6	q25.3	158536436	158635428
PARP6	3.77513e-06	15	q23	72241181	72272999
ARHGEF2	3.79142e-06	1	q22	155946851	156007070
FOXRED1	3.8189e-06	11	q24.2	126269055	126278131
PBX2	3.82685e-06	6	p21.32	32184741	32190186
MRPS18B	3.8512e-06	6	p21.33	30617709	30626395
EXPH5	3.8672e-06	11	q22.3	108505431	108593738
KIAA1522	3.90349e-06	1	p35.1	32741885	32774970
SMC2	3.91884e-06	9	q31.1	104094260	104141417
NEK8	3.93758e-06	17	q11.2	28725897	28743455
BAZ1B	3.9399e-06	7	q11.23	73440398	73522278
RAN	3.94461e-06	12	q24.33	130871879	130877678
CEBPZ	3.94663e-06	2	p22.2	37201612	37231713
SWAP70	3.97399e-06	11	p15.4	9664077	9752991
RPS6KA1	3.98534e-06	1	p36.11	26529761	26575030
ARFGAP3	4.02241e-06	22	q13.2	42796502	42858106
TRAF5	4.03354e-06	1	q32.3	211326615	211374946
ZSWIM4	4.04564e-06	19	p13.13	13795460	13832230
RGL1	4.05567e-06	1	q25.3	183636085	183928531
TNIP2	4.05619e-06	4	p16.3	2741648	2756376
ECSIT	4.06729e-06	19	p13.2	11505916	11529174
RINT1	4.06784e-06	7	q22.3	105532085	105567677
PXN	4.07138e-06	12	q24.23	120210439	120265771
STXBP4	4.08386e-06	17	q22	54968727	55173632
DEAF1	4.11199e-06	11	p15.5	644233	706715
CPB2	4.12634e-06	13	q14.13	46053186	46105076
SLC7A1	4.16357e-06	13	q12.3	29509410	29595688
RBM18	4.19233e-06	9	q33.2	122237624	122264839
PSMB5	4.20263e-06	14	q11.2	23016543	23035230
ZC3HC1	4.20523e-06	7	q32.2	130018286	130051451
IP6K2	4.20967e-06	3	p21.31	48688003	48740353
USP3	4.21534e-06	15	q22.31	63504511	63594640
ADAM32	4.23355e-06	8	p11.22	39106990	39284911
CYB5B	4.28079e-06	16	q22.1	69424525	69466266
MRPL37	4.34672e-06	1	p32.3	54184041	54225464
N4BP2L1	4.38348e-06	13	q13.1	32400723	32428178
PARS2	4.38731e-06	1	p32.3	54756898	54764514
PAQR4	4.39474e-06	16	p13.3	2969245	2973489
RNF10	4.43205e-06	12	q24.31	120533480	120577594
FNDC3A	4.464e-06	13	q14.2	48975912	49209779
FXR1	4.49179e-06	3	q26.33	180868141	180982753
PPM1A	4.51198e-06	14	q23.1	60245752	60299087
MTR	4.51309e-06	1	q43	236795281	236903981
B3GALNT2	4.5415e-06	1	q42.3	235449923	235504481
BAIAP2	4.60662e-06	17	q25.3	81035122	81117432
SYTL2	4.61613e-06	11	q14.1	85694224	85811159
DPM3	4.62204e-06	1	q22	155139891	155140595
CCDC84	4.63034e-06	11	q23.3	118998142	119015791
FRS2	4.64119e-06	12	q15	69470349	69579789
PWP2	4.65248e-06	21	q22.3	44107290	44131181
WDR91	4.66855e-06	7	q33	135183839	135211534
AK2	4.67924e-06	1	p35.1	33007940	33080996
SF3A3	4.70378e-06	1	p34.3	37956975	37990921
KHSRP	4.82511e-06	19	p13.3	6413348	6424794
IMP3	4.8339e-06	15	q24.2	75639085	75648706
NUP205	4.85086e-06	7	q33	135557919	135648757
BEND3	4.90565e-06	6	q21	107065182	107115269
TTC8	4.91768e-06	14	q31.3	88824153	88881078
FAM173B	4.94196e-06	5	p15.2	10226330	10249897
RNASET2	4.95784e-06	6	q27	166929504	166957191
UFD1L	4.98694e-06	22	q11.21	19449910	19479215
PTPRF	4.99755e-06	1	p34.2	43525187	43623666
AP3S2	5.03958e-06	15	q26.1	89830599	89894638
RING1	5.09843e-06	6	p21.32	33208495	33212722
HARS	5.10301e-06	5	q31.3	140673173	140692024
CACYBP	5.1123e-06	1	q25.1	174999163	175011715
TMEM97	5.12325e-06	17	q11.2	28319095	28328685
ZNF24	5.12659e-06	18	q12.2	35332212	35345482
ATP5G2	5.14693e-06	12	q13.13	53632726	53677408
STK4	5.15875e-06	20	q13.12	44966474	45079959
ILF3	5.17701e-06	19	p13.2	10654261	10692417
PICALM	5.18832e-06	11	q14.2	85957684	86069882
PIGT	5.27265e-06	20	q13.12	45416077	45426244
AGGF1	5.30178e-06	5	q13.3	77029251	77065234
NCKIPSD	5.33398e-06	3	p21.31	48673844	48686364
COX6A1	5.33958e-06	12	q24.31	120438090	120440742
DUSP18	5.3703e-06	22	q12.2	30652051	30667890
PSMF1	5.37704e-06	20	p13	1113263	1189415
NECAP1	5.39389e-06	12	p13.31	8082211	8097771
PRRT2	5.42955e-06	16	p11.2	29811382	29815892
TRAPPC1	5.44185e-06	17	p13.1	7930345	7932123
ARL6IP5	5.48668e-06	3	p14.1	69084944	69106066
CCDC81	5.51363e-06	11	q14.2	86374736	86423109
CCNH	5.52016e-06	5	q14.3	87391494	87413019
PSMD5	5.54782e-06	9	q33.2	120815496	120842984
GNPTG	5.59601e-06	16	p13.3	1351923	1364113
PNMT	5.59879e-06	17	q12	39667981	39670475
NUF2	5.79209e-06	1	q23.3	163266576	163355764
CECR5	5.84383e-06	22	q11.1	17137511	17165287
PDXK	5.8996e-06	21	q22.3	43719094	43762307
ZFPL1	5.95691e-06	11	q13.1	65084223	65088400
PRDX6	5.9835e-06	1	q25.1	173477266	173488807
OMA1	6.03485e-06	1	p32.1	58415384	58546802
FBXO11	6.15522e-06	2	p16.3	47789316	47905793
SERAC1	6.19739e-06	6	q25.3	158109515	158168270
ATG3	6.27279e-06	3	q13.2	112532509	112562046
MRS2	6.27503e-06	6	p22.3	24402908	24426194
NUP188	6.42318e-06	9	q34.11	128947699	129007096
UPF1	6.42655e-06	19	p13.11	18831938	18868236
SH2B1	6.52941e-06	16	p11.2	28846600	28874212
PPIE	6.59236e-06	1	p34.2	39692182	39763914
SLC24A1	6.59841e-06	15	q22.31	65611366	65660995
GTPBP10	6.60708e-06	7	q21.13	90335223	90391455
FH	6.63677e-06	1	q43	241497603	241519761
HSF2	6.63981e-06	6	q22.31	122399546	122433119
ARAP1	6.64229e-06	11	q13.4	72685069	72793599
ADCY9	6.64433e-06	16	p13.3	3953387	4116185
FOXP4	6.69301e-06	6	p21.1	41546426	41602384
CABP4	6.72201e-06	11	q13.2	67452406	67460313
MRPS34	6.76147e-06	16	p13.3	1771890	1773155
CPSF2	6.87266e-06	14	q32.12	92121937	92172145
BSCL2	6.90158e-06	11	q12.3	62690275	62709845
SMARCA2	6.90365e-06	9	p24.3	2015219	2193624
SSBP3	6.91399e-06	1	p32.3	54225432	54413479
FAM89A	6.93782e-06	1	q42.2	231018958	231040246
ATP6V0C	7.0179e-06	16	p13.3	2513726	2520223
GPATCH8	7.06369e-06	17	q21.31	44395284	44503430
ASCC2	7.065e-06	22	q12.2	29788608	29838304
TMED2	7.06673e-06	12	q24.31	123584531	123598577
RABGGTB	7.07308e-06	1	p31.1	75786197	75795079
FAM57B	7.22981e-06	16	p11.2	30024427	30052978
SLC35A1	7.25229e-06	6	q15	87470623	87512336
SYT17	7.29339e-06	16	p12.3	19167971	19268334
ZNF557	7.30452e-06	19	p13.2	7069444	7087968
TAF1A	7.3501e-06	1	q41	222557902	222589933
PIGO	7.35576e-06	9	p13.3	35088688	35096601
TUBG2	7.45436e-06	17	q21.2	42659305	42667006
MTMR2	7.4643e-06	11	q21	95832882	95925315
EXO1	7.47861e-06	1	q43	241847967	241895148
CEP350	7.49754e-06	1	q25.2	179954738	180114880
PMP22	7.52773e-06	17	p12	15229777	15265326
S100A13	7.54171e-06	1	q21.3	153618787	153634092
MUC1	7.58334e-06	1	q22	155185824	155192916
GRHL2	7.66922e-06	8	q22.3	101492432	101669726
UBAP2	7.67283e-06	9	p13.3	33921693	34048949
SMUG1	7.67376e-06	12	q13.13	54164745	54188994
FNTB	7.69454e-06	14	q23.3	64986720	65062652
ADSSL1	7.75662e-06	14	q32.33	104724186	104747325
EHMT2	7.7715e-06	6	p21.33	31879759	31897687
ATG2A	7.84315e-06	11	q13.1	64894546	64917248
ZCCHC7	7.91199e-06	9	p13.2	37120539	37358149
PLEKHM1	7.97538e-06	17	q21.31	45435900	45490749
DCTN2	8.03455e-06	12	q13.3	57530102	57547331
EIF3H	8.06181e-06	8	q24.11	116642130	116766925
SNRPF	8.09388e-06	12	q23.1	95858928	95903828
RCL1	8.11289e-06	9	p24.1	4792869	4885917
GSTZ1	8.12632e-06	14	q24.3	77320884	77331597
TTC5	8.14907e-06	14	q11.2	20256558	20305994
YEATS4	8.26083e-06	12	q15	69359703	69390796
HMGCL	8.33153e-06	1	p36.11	23801885	23838620
SERINC3	8.36841e-06	20	q13.12	44496221	44522109
NNMT	8.37568e-06	11	q23.2	114257787	114313285
ADH5	8.3809e-06	4	q23	99070978	99088801
CCDC103	8.44993e-06	17	q21.31	44899142	44905390
HADHA	8.47423e-06	2	p23.3	26190635	26244726
PAF1	8.48464e-06	19	q13.2	39385852	39391195
ECE2	8.50639e-06	3	q27.1	184249650	184293031
MRFAP1L1	8.58579e-06	4	p16.1	6707701	6709880
NFX1	8.60889e-06	9	p13.3	33290511	33371157
MYLIP	8.61498e-06	6	p22.3	16129125	16148248
BAIAP3	8.65099e-06	16	p13.3	1333601	1349441
TMEM55B	8.76823e-06	14	q11.2	20457719	20461612
SAAL1	8.86161e-06	11	p15.1	18069935	18106091
WRB	8.8756e-06	21	q22.2	39380244	39428528
FAM96B	8.93987e-06	16	q22.1	66932055	66934423
SLC35A4	9.01446e-06	5	q31.3	140564456	140569103
NTHL1	9.08909e-06	16	p13.3	2039815	2047866
TRIM8	9.1251e-06	10	q24.32	102644496	102658407
BCCIP	9.12769e-06	10	q26.2	125823546	125853695
RAB14	9.14431e-06	9	q33.2	121178137	121223014
TOMM34	9.16875e-06	20	q13.12	44942130	44960486
NUB1	9.23213e-06	7	q36.1	151341699	151378449
ZBTB10	9.26439e-06	8	q21.13	80485619	80526265
SLC35F2	9.28043e-06	11	q22.3	107790991	107928293
ACAD10	9.29291e-06	12	q24.12	111686056	111757107
DGCR6	9.3677e-06	22	q11.21	18906028	18914238
WWP2	9.48823e-06	16	q22.1	69762306	69941741
NOP56	9.49199e-06	20	p13	2652145	2658393
KRIT1	9.53372e-06	7	q21.2	92198969	92246166
OTUB2	9.56362e-06	14	q32.12	94026329	94048930
SDC3	9.58601e-06	1	p35.2	30869467	30908761
SYNCRIP	9.67605e-06	6	q14.3	85607785	85643792
IFT52	9.70991e-06	20	q13.12	43590931	43647296
TRAPPC3	9.71893e-06	1	p34.3	36136570	36156053
FAM76A	9.72522e-06	1	p35.3	27725979	27763122
NUDCD3	9.78893e-06	7	p13	44379121	44490880
ZNF789	9.90156e-06	7	q22.1	99472841	99503650
ZNF622	9.98825e-06	5	p15.1	16451519	16465792

## Sheet: SupTab8_Spearman_genes
Supplementary Table 8. Significant genes from the Spearman analysis
Genes	efsizes	combined p-value	chromosome_name	band	start_position	end_position
TBCE	0.872788	1.2225e-48	1	235367360	235448968	q42.3
ACAD8	0.860912	1.07279e-47	11	134253495	134265855	q25
FAM20B	0.829237	2.22934e-44	1	179025804	179076562	q25.2
INTS10	0.826792	2.81779e-44	8	19817140	19852083	p21.3
SCAMP3	0.807307	2.6959e-42	1	155255979	155262430	q22
ALKBH5	0.790538	1.71532e-40	17	18183078	18209954	p11.2
VDAC3	0.789781	2.78481e-40	8	42391624	42405897	p11.21
DDX59	0.870258	2.5088e-39	1	200623896	200669969	q32.1
REXO2	0.769333	1.93146e-38	11	114439386	114450279	q23.2
ATP5L	0.758096	2.24239e-37	11	118401154	118431496	q23.3
NDEL1	0.750384	8.90238e-37	17	8413131	8490411	p13.1
SMYD4	0.750419	1.55701e-36	17	1779485	1830634	p13.3
TBP	0.748628	3.02512e-36	6	170554302	170572870	q27
MRPL24	0.743214	4.1342e-36	1	156737303	156741590	q23.1
PSMD4	0.742697	4.61504e-36	1	151254703	151267479	q21.3
CLNS1A	0.743907	4.71078e-36	11	77514936	77637805	q14.1
COPS3	0.815149	5.12142e-36	17	17246820	17281293	p11.2
RARS2	0.742081	6.94284e-36	6	87514378	87590003	q15
MRPS31	0.741045	1.13997e-35	13	40729135	40771173	q14.11
SCO1	0.73678	1.61965e-35	17	10672474	10698375	p13.1
DARS2	0.734354	2.70174e-35	1	173824503	173858546	q25.1
HINFP	0.745099	3.41626e-35	11	119121587	119136044	q23.3
GLG1	0.731541	4.88141e-35	16	74447427	74607144	q23.1
ALG9	0.733856	5.15938e-35	11	111782195	111871581	q23.1
VAMP4	0.726815	2.23248e-34	1	171700160	171742247	q24.3
CWC15	0.922774	3.12029e-34	11	94962622	94973612	q21
DAP3	0.720341	6.53037e-34	1	155687960	155739010	q22
DCAF6	0.720545	1.05601e-33	1	167935783	168075843	q24.2
PEX19	0.712705	3.12094e-33	1	160276812	160286348	q23.2
NVL	0.733655	5.60784e-33	1	224227334	224330387	q42.11
TROVE2	0.70803	6.2687e-33	1	193059422	193091777	q31.2
PRPF3	0.700747	3.49911e-32	1	150321476	150353195	q21.2
ANKRD49	0.697153	7.17702e-32	11	94493629	94499583	q21
PRPSAP2	0.69748	1.40219e-31	17	18840085	18931287	p11.2
RCOR3	0.691587	2.75855e-31	1	211258377	211316385	q32.2
ZBTB24	0.687335	5.01499e-31	6	109462594	109483237	q21
APOA1BP	0.682302	1.06351e-30	1	156591762	156594299	q22
VPS36	0.681185	1.32332e-30	13	52412602	52450628	q14.3
ZNF319	0.67967	1.7792e-30	16	57994668	58000453	q21
CSNK2A2	0.688218	2.84264e-30	16	58157907	58197920	q21
NUP85	0.672425	7.26191e-30	17	75205659	75235758	q25.1
FBXO28	0.671513	1.08689e-29	1	224114087	224162047	q42.11
GGNBP2	0.673243	1.23002e-29	17	36544888	36589848	q12
RPRD2	0.672369	1.45384e-29	1	150363091	150476566	q21.2
BCL2L13	0.761297	2.03971e-29	22	17628855	17730855	q11.21
TRIM11	0.667599	2.30069e-29	1	228393673	228406840	q42.13
PRUNE	0.917892	2.71196e-29	1	151008420	151035713	q21.3
TTC13	0.665268	4.48598e-29	1	230906243	230978875	q42.2
RPAIN	0.659884	8.00131e-29	17	5419641	5432876	p13.2
DDX10	0.661181	1.21146e-28	11	108665025	108940930	q22.3
CTNS	0.656947	1.39441e-28	17	3636468	3661542	p13.2
ERAL1	0.656609	1.48627e-28	17	28854938	28861067	q11.2
PYCR2	0.655267	2.37641e-28	1	225919877	225924340	q42.12
EBAG9	0.655087	2.45788e-28	8	109539711	109565996	q23.2
CHRNB1	0.654842	3.15899e-28	17	7445061	7457707	p13.1
PANX1	0.6535	3.30896e-28	11	94128928	94181972	q21
MED4	0.651521	3.86683e-28	13	48053323	48095131	q14.2
FAM120B	0.653327	6.51718e-28	6	170290703	170407065	q27
NUCKS1	0.64779	7.759e-28	1	205712819	205750276	q32.1
AP3M2	0.646118	1.05877e-27	8	42152946	42171673	p11.21
SUPT4H1	0.7893	1.52234e-27	17	58345175	58353093	q22
RNF135	0.643545	1.70536e-27	17	30968785	30999911	q11.2
ATP6V1E1	0.643664	3.12182e-27	22	17592136	17628818	q11.21
DUSP12	0.76614	3.20246e-27	1	161749758	161757238	q23.3
DRG1	0.64337	3.29479e-27	22	31399523	31528740	q12.2
ADSL	0.641019	3.34414e-27	22	40346500	40369367	q13.1
TSEN15	0.654005	4.16564e-27	1	184051677	184074212	q25.3
GBA	0.639563	4.3679e-27	1	155234452	155244699	q22
PRKRIR	0.638387	5.41652e-27	11	76349956	76380971	q13.5
FLYWCH2	0.637123	5.56053e-27	16	2883186	2899382	p13.3
TGDS	0.637668	6.17722e-27	13	94574051	94596257	q32.1
ANKFY1	0.637205	6.72256e-27	17	4163907	4263977	p13.2
NDFIP2	0.633012	1.17765e-26	13	79481124	79556075	q31.1
LYRM2	0.629157	2.37019e-26	6	89568144	89638753	q15
DCAF7	0.628929	3.01533e-26	17	63550461	63594266	q23.3
CYB5D2	0.627029	3.48019e-26	17	4143168	4187310	p13.2
PSMB4	0.625235	5.85454e-26	1	151399534	151401944	q21.3
WBP4	0.624108	7.16316e-26	13	41061274	41084006	q14.11
MTX1	0.622472	9.59463e-26	1	155208699	155213824	q22
METTL13	0.794936	1.09582e-25	1	171781664	171814023	q24.3
QRICH1	0.620332	1.40449e-25	3	49029707	49094363	p21.31
ALDH9A1	0.62213	2.22706e-25	1	165662216	165698863	q24.1
SNX19	0.6171	2.49109e-25	11	130875436	130916509	q25
TSR1	0.615928	2.53031e-25	17	2322503	2337507	p13.3
SMAD4	0.632615	3.20012e-25	18	51028394	51085045	q21.2
PAN3	0.621021	3.28723e-25	13	28138506	28295335	q12.2
C1QBP	0.613857	3.64967e-25	17	5432777	5448830	p13.2
DVL2	0.615858	3.75629e-25	17	7225341	7234545	p13.1
KDSR	0.618516	4.1956e-25	18	63327726	63367510	q21.33
E2F4	0.663434	5.40545e-25	16	67192169	67198918	q22.1
PHF11	0.6981	5.58429e-25	13	49495610	49528987	q14.2
KATNA1	0.613929	6.37497e-25	6	149594873	149648972	q25.1
GTF2F2	0.613261	7.16351e-25	13	45120515	45284909	q14.12
RNF219	0.609586	7.73669e-25	13	78614291	78659179	q31.1
MTRF1	0.611498	8.0658e-25	13	41216369	41263577	q14.11
EIF3L	0.691376	8.90921e-25	22	37848868	37889407	q13.1
FBXO31	0.720701	1.37824e-24	16	87326987	87392142	q24.2
SPAG7	0.60563	1.5447e-24	17	4959226	4967872	p13.2
VPS4B	0.643588	1.70143e-24	18	63389190	63422483	q21.33
ERCC5	0.768647	2.44401e-24	13	102844844	102876001	q33.1
TOMM22	0.602979	2.44933e-24	22	38681948	38685421	q13.1
KIAA0907	0.603038	3.49972e-24	1	155913043	155934400	q22
DDHD2	0.620868	1.97375e-23	8	38225218	38275558	p11.23
TMEM126B	0.732688	2.17422e-23	11	85628573	85636539	q14.1
PRPSAP1	0.656483	4.83576e-23	17	76309486	76384521	q25.1
CWF19L2	0.607094	4.94482e-23	11	107326345	107457844	q22.3
EI24	0.719077	5.93984e-23	11	125569216	125584687	q24.2
CUL4A	0.638383	7.34746e-23	13	113208193	113267108	q34
ARGLU1	0.610236	1.06141e-22	13	106541673	106568164	q33.3
JTB	0.675812	1.18603e-22	1	153974269	153977688	q21.3
TRAPPC4	0.687749	9.15043e-22	11	119018432	119025454	q23.3
HAX1	0.727728	9.60957e-22	1	154272511	154275875	q21.3
MED23	0.626196	1.25881e-21	6	131573966	131628229	q23.2
POGK	0.810414	1.40379e-21	1	166839447	166856344	q24.1
IGSF9	0.681541	4.09951e-21	1	159927039	159945604	q23.2
NHLRC3	0.689138	6.4632e-21	13	39038306	39050109	q13.3
CENPL	0.627327	9.29651e-21	1	173799550	173824720	q25.1
DDX19A	0.650702	4.6754e-20	16	70299224	70373383	q22.1
ELAC2	0.721091	5.81156e-20	17	12992391	13018187	p12
SNAP47	0.825765	1.43754e-19	1	227728539	227781231	q42.13
YWHAZ	0.660529	1.64172e-19	8	100916525	100953388	q22.3
PALB2	0.614022	2.49929e-19	16	23603160	23641310	p12.2
PAFAH1B1	0.62442	3.79966e-19	17	2593210	2685615	p13.3
ZUFSP	0.651485	4.12488e-19	6	116635618	116668794	q22.1
ZNF18	0.607475	1.32271e-18	17	11977439	11997510	p12
ACBD6	0.796351	1.4087e-18	1	180269653	180502954	q25.3
IPO9	0.777421	1.64111e-18	1	201829141	201884294	q32.1
UBE2Z	0.748758	1.83693e-18	17	48908369	48929056	q21.32
SF3B4	0.885908	3.38242e-18	1	149923317	149928344	q21.2
GOLGA7	0.751872	7.54506e-18	8	41490396	41510980	p11.21
SS18	0.717756	9.97135e-18	18	26016253	26091217	q11.2
PVRL4	0.610812	1.64163e-17	1	161070995	161089599	q23.3
COIL	0.782825	1.75728e-17	17	56938187	56961054	q22
SHMT1	0.634621	2.04581e-17	17	18327860	18363563	p11.2
DERL2	0.650391	2.10518e-17	17	5471251	5486811	p13.2
PARP1	0.784466	2.14541e-17	1	226360691	226408079	q42.12
TARBP1	0.723433	2.72986e-17	1	234391313	234479103	q42.2
HDGF	0.681128	4.45514e-17	1	156742107	156766925	q23.1
SMARCB1	0.600676	1.01334e-16	22	23786963	23834516	q11.23
NUP133	0.72286	1.06445e-16	1	229440260	229508341	q42.13
CCDC90B	0.712877	2.32753e-16	11	83259097	83286407	q14.1
KCTD3	0.668508	3.0679e-16	1	215567392	215621807	q41
FDFT1	0.618377	5.34324e-16	8	11795573	11839309	p23.1
RALBP1	0.60101	7.75584e-16	18	9475009	9538116	p11.22
TMCO1	0.820586	9.32546e-16	1	165724293	165827755	q24.1
ZW10	0.734073	1.05047e-15	11	113733187	113773811	q23.2
VPS72	0.816467	1.28844e-15	1	151169987	151195321	q21.3
CRKL	0.6923	1.88842e-15	22	20917426	20953749	q11.21
CLK2	0.723589	2.90918e-15	1	155262868	155278491	q22
PRPF8	0.773347	3.71256e-15	17	1650629	1684882	p13.3
USPL1	0.644641	3.98126e-15	13	30617693	30660770	q12.3
PIGM	0.811255	5.59664e-15	1	160027673	160031991	q23.2
COG3	0.626246	5.80925e-15	13	45464898	45536630	q14.13
MTUS1	0.611567	6.2274e-15	8	17643795	17800917	p22
VPS45	0.958839	6.37179e-15	1	150067293	150145327	q21.2
PACSIN2	0.66102	1.3461e-14	22	42835412	43015145	q13.2
DCUN1D5	0.665092	1.36343e-14	11	103062076	103092215	q22.3
LIN9	0.608384	2.01381e-14	1	226231149	226309869	q42.12
RUSC1	0.620116	2.1377e-14	1	155320896	155331114	q22
RRP15	0.655998	3.27648e-14	1	218285287	218337983	q41
TFDP1	0.608837	5.31428e-14	13	113584721	113641470	q34
TMUB2	0.664814	5.83977e-14	17	44186970	44191731	q21.31
NUP43	0.692448	6.52763e-14	6	149724315	149749665	q25.1
MTMR3	0.777195	6.74356e-14	22	29883155	30030866	q12.2
PPOX	0.609298	7.72839e-14	1	161166410	161178013	q23.3
ZBTB41	0.621479	8.29853e-14	1	197153680	197200542	q31.3
TARS2	0.800373	8.85375e-14	1	150487364	150507609	q21.2
KLHL12	0.884917	1.21101e-13	1	202891100	202928636	q32.1
MRPS7	0.655738	1.34202e-13	17	75261674	75266373	q25.1
ANAPC5	0.655821	1.49192e-13	12	121308245	121399896	q24.31
STK24	0.832694	1.69258e-13	13	98445185	98577940	q32.2
MRPL55	0.654153	2.04443e-13	1	228106679	228109312	q42.13
PCID2	0.730258	3.37424e-13	13	113177539	113208715	q34
LCMT1	0.645357	1.03313e-12	16	25111729	25178231	p12.1
NSMCE2	0.677549	1.64334e-12	8	125091679	125367120	q24.13
SNX14	0.603501	3.10327e-12	6	85505496	85594156	q14.3
IQCK	0.735029	3.45494e-12	16	19716456	19858467	p12.3
ZBTB4	0.759274	3.54234e-12	17	7459366	7484263	p13.1
MIS12	0.706509	3.89006e-12	17	5486285	5490814	p13.2
FADD	0.863361	4.94279e-12	11	70203163	70207390	q13.3
EIF2B1	0.612176	5.63685e-12	12	123620406	123633766	q24.31
SAMM50	0.645832	6.03038e-12	22	43955421	44010531	q13.31
INTS4	0.820663	6.13782e-12	11	77878720	77994678	q14.1
PREP	0.641583	7.88829e-12	6	105277565	105403084	q21
SLC25A17	0.66435	8.13434e-12	22	40769630	40819399	q13.2
MTMR4	0.66746	9.95759e-12	17	58489529	58517905	q22
DPAGT1	0.660971	1.32166e-11	11	119096503	119108331	q23.3
COPA	0.728603	1.42818e-11	1	160289273	160343400	q23.2
MRPL9	0.787783	1.55962e-11	1	151759643	151763564	q21.3
PRCC	0.94779	1.57975e-11	1	156750610	156800817	q23.1
RPS6KB1	0.682649	1.65828e-11	17	59893046	59950564	q23.1
SRP68	0.721995	1.67234e-11	17	76038775	76072653	q25.1
PI4KB	0.823213	2.10665e-11	1	151291797	151327715	q21.3
FBXO7	0.826792	2.2335e-11	22	32474676	32498829	q12.3
EIF3D	0.750249	2.42535e-11	22	36510850	36529436	q12.3
IARS2	0.748288	2.68724e-11	1	220094102	220148041	q41
GTF2E2	0.781424	2.69789e-11	8	30578318	30658251	p12
POGZ	0.737902	3.14215e-11	1	151402724	151459465	q21.3
SMG7	0.708741	3.53482e-11	1	183472216	183598246	q25.3
STX6	0.786907	3.82391e-11	1	180972712	181023121	q25.3
ARV1	0.92774	3.86252e-11	1	230978981	231000595	q42.2
RPS6KC1	0.669797	4.37149e-11	1	213051233	213274773	q32.3
AATF	0.60774	4.84778e-11	17	36948875	37056871	q12
TMEM183A	0.717267	5.45341e-11	1	203007386	203024848	q32.1
TMEM126A	0.65874	7.44954e-11	11	85647967	85656547	q14.1
LSM1	0.936488	7.80034e-11	8	38163321	38176730	p11.23
EPRS	0.65094	7.90866e-11	1	219968601	220046658	q41
CNOT7	0.750453	9.54326e-11	8	17224964	17246878	p22
KPNB1	0.684407	9.81643e-11	17	47649476	47685505	q21.32
FAM189B	0.66523	1.01238e-10	1	155247205	155255483	q22
PPP2R2A	0.737192	1.81533e-10	8	26291491	26372680	p21.2
CD46	0.639708	1.93003e-10	1	207752057	207795513	q32.2
RABIF	0.60674	1.95888e-10	1	202878957	202889135	q32.1
BECN1	0.638848	2.27562e-10	17	42810134	42833350	q21.31
GDE1	0.649881	2.4173e-10	16	19501689	19522145	p12.3
INTS3	0.735641	4.18158e-10	1	153728067	153774808	q21.3
JOSD1	0.654227	4.32366e-10	22	38685543	38701556	q13.1
FLAD1	0.630443	4.39349e-10	1	154983338	154993111	q21.3
ADIPOR1	0.870217	4.77867e-10	1	202940823	202958572	q32.1
TMEM9	0.721271	5.51989e-10	1	201134772	201171574	q32.1
HNRNPU	0.609525	6.15526e-10	1	244851166	244864542	q44
RAB25	0.68336	6.46707e-10	1	156061160	156070514	q22
SCCPDH	0.683001	8.14541e-10	1	246724047	246768137	q44
CDC40	0.791663	8.45512e-10	6	110180141	110254275	q21
AMZ2	0.656474	1.10182e-09	17	68247574	68257164	q24.2
TTC19	0.605525	1.11051e-09	17	15999380	16045015	p12
MAK16	0.681691	1.13885e-09	8	33484750	33501260	p12
PSMB1	0.662193	1.31e-09	6	170535117	170553341	q27
TRMT12	0.739175	1.34987e-09	8	124450820	124462150	q24.13
ENY2	0.661062	1.4171e-09	8	109334324	109345953	q23.1
TATDN3	0.66326	1.55503e-09	1	212791828	212816626	q32.3
PSMB6	0.700433	1.71667e-09	17	4796144	4798503	p13.2
RNF121	0.790001	1.73026e-09	11	71928701	71997597	q13.4
SMARCE1	0.655166	1.93811e-09	17	40624962	40648508	q21.2
TFB2M	0.668249	2.08677e-09	1	246540560	246566324	q44
DERL1	0.736358	2.40623e-09	8	123013164	123042423	q24.13
EPN2	0.627772	2.74569e-09	17	19215615	19336715	p11.2
ACADVL	0.688439	3.28841e-09	17	7217125	7225273	p13.1
COG1	0.611521	3.75224e-09	17	73192632	73208507	q25.1
COG2	0.946219	4.46773e-09	1	230642489	230693982	q42.2
THYN1	0.636657	4.4784e-09	11	134248279	134253370	q25
OTUD6B	0.613816	5.76273e-09	8	91070196	91087095	q21.3
L3MBTL2	0.679272	5.76855e-09	22	41205205	41231271	q13.2
SLC25A44	0.811495	6.37092e-09	1	156193932	156212796	q22
CLEC16A	0.600171	6.83444e-09	16	10944488	11182189	p13.13
FAHD1	0.694624	8.36462e-09	16	1826941	1840207	p13.3
GPATCH2	0.685251	8.7692e-09	1	217426992	217631082	q41
ANGEL2	0.897126	9.16467e-09	1	212992182	213015826	q32.3
ACBD3	0.604338	9.48147e-09	1	226144679	226186730	q42.12
ISG20L2	0.631447	1.01981e-08	1	156721891	156728799	q23.1
UBQLN4	0.698463	1.14943e-08	1	156035301	156053794	q22
ZNF395	0.660721	1.26844e-08	8	28345585	28402701	p21.1
VPS37A	0.69432	1.2996e-08	8	17246571	17302427	p22
RNASEK	0.600493	1.48143e-08	17	7012417	7014532	p13.1
PELP1	0.60333	1.53442e-08	17	4669774	4704337	p13.2
USP21	0.91544	1.79708e-08	1	161159450	161165723	q23.3
NPEPPS	0.610957	2.07536e-08	17	47522942	47623276	q21.32
EIF4ENIF1	0.726386	2.10898e-08	22	31436977	31496108	q12.2
RAD21	0.701324	2.15234e-08	8	116845935	116874866	q24.11
MRPL21	0.683811	2.4598e-08	11	68891276	68903835	q13.3
PUS3	0.761198	2.65875e-08	11	125893485	125903221	q24.2
MTRF1L	0.678479	3.42306e-08	6	152987362	153002685	q25.2
KIAA1671	0.632235	3.79056e-08	22	24952730	25197448	q11.23
PSEN2	0.898221	3.98891e-08	1	226870184	226896105	q42.13
GNPAT	0.968993	4.05304e-08	1	231241207	231277973	q42.2
KLHDC9	0.728505	5.32021e-08	1	161098361	161100346	q23.3
ERLIN2	0.62766	6.05449e-08	8	37736599	37759101	p11.23
PROSC	0.699022	6.98466e-08	8	37762593	37779767	p11.23
UFC1	0.749062	7.20804e-08	1	161152776	161158856	q23.3
DNAJA3	0.672234	7.90832e-08	16	4425805	4456775	p13.3
NUBP1	0.63672	8.06607e-08	16	10743786	10769351	p13.13
SDCCAG8	0.736564	8.82448e-08	1	243256034	243500092	q43
URB2	0.641192	9.40854e-08	1	229626234	229660199	q42.13
SETDB1	0.840555	9.57308e-08	1	150926263	150964744	q21.3
TNFRSF10B	0.620396	1.02511e-07	8	23020133	23069179	p21.3
RPL11	0.663078	1.04527e-07	1	23691779	23696425	p36.11
NSMCE1	0.682714	1.15275e-07	16	27224991	27268794	p12.1
PDCD2	0.746413	1.17123e-07	6	170575295	170584692	q27
SRPR	0.7384	1.24868e-07	11	126262919	126269144	q24.2
ADSS	0.648705	1.53816e-07	1	244408494	244452134	q44
HSCB	0.604325	1.64621e-07	22	28742031	28757515	q12.1
RPS25	0.665532	1.93502e-07	11	119015712	119018691	q23.3
PFAS	0.614754	2.62966e-07	17	8247618	8270491	p13.1
INTS9	0.763857	2.71574e-07	8	28767661	28890242	p21.1
NCSTN	0.758548	3.20777e-07	1	160343272	160358952	q23.2
POLDIP3	0.849522	3.56868e-07	22	42583721	42614962	q13.2
EXOC7	0.629468	3.59664e-07	17	76081017	76121576	q25.1
DDB1	0.626681	3.66847e-07	11	61299451	61342596	q12.2
TFIP11	0.729205	3.92863e-07	22	26491225	26512505	q12.1
DDX42	0.669035	4.06871e-07	17	63773603	63819317	q23.3
UBAP2L	0.663687	4.25798e-07	1	154220179	154271510	q21.3
LPGAT1	0.708187	4.57788e-07	1	211743457	211830772	q32.3
PIGC	0.893235	4.74534e-07	1	172370189	172444086	q24.3
MED9	0.734261	4.98545e-07	17	17476986	17493226	p11.2
CBY1	0.664076	5.46537e-07	22	38656636	38673854	q13.1
XPO4	0.641907	5.93562e-07	13	20777329	20903048	q12.11
UFM1	0.744983	6.06343e-07	13	38349849	38363619	q13.3
PPP2R5D	0.600027	7.05653e-07	6	42984499	43012342	p21.1
CCDC43	0.722821	7.33757e-07	17	44673069	44689779	q21.31
BUD13	0.874301	8.79582e-07	11	116748170	116772988	q23.3
THOC5	0.702063	9.02621e-07	22	29505879	29555216	q12.2
WDYHV1	0.627264	9.59602e-07	8	123416725	123467230	q24.13
GGPS1	0.845626	9.87689e-07	1	235327350	235344532	q42.3
DDX19B	0.616799	1.00805e-06	16	70289663	70335283	q22.1
PCSK7	0.689104	1.16691e-06	11	117204337	117232525	q23.3
SDHC	0.762408	1.18925e-06	1	161314257	161375340	q23.3
XPO7	0.747566	1.45893e-06	8	21919671	22006585	p21.3
RNF185	0.68631	1.51805e-06	22	31160183	31207019	q12.2
GRINA	0.702397	1.51835e-06	8	143990058	143993415	q24.3
BCKDK	0.629298	1.60078e-06	16	31106107	31112791	p11.2
LYRM1	0.645655	1.61809e-06	16	20899868	20925006	p12.3
BFAR	0.6022	1.82386e-06	16	14632815	14669236	p13.12
WHSC1L1	0.714883	1.83215e-06	8	38269697	38382272	p11.23
CD2BP2	0.646259	2.32203e-06	16	30350766	30355361	p11.2
PCM1	0.723985	2.32452e-06	8	17922840	18029944	p22
B4GALT3	0.699719	3.82712e-06	1	161171310	161177968	q23.3
CCDC25	0.805477	3.97505e-06	8	27733311	27772653	p21.1
RNF214	0.690676	4.36731e-06	11	117232625	117286445	q23.3
EXOSC8	0.653504	4.96396e-06	13	36998816	37009613	q13.3
ANKRD46	0.635942	5.42439e-06	8	100509752	100559784	q22.3
SCYL3	0.735039	5.82402e-06	1	169849631	169894267	q24.2
ABCB10	0.663283	6.29112e-06	1	229516582	229558695	q42.13
PSME3	0.659503	7.01727e-06	17	42824385	42843758	q21.31
FLVCR1	0.688857	7.36312e-06	1	212858255	212899363	q32.3
ZNF594	0.617223	7.70243e-06	17	5179536	5191883	p13.2
ARHGEF11	0.729356	7.94921e-06	1	156934840	157045370	q23.1
BPNT1	0.725189	7.9506e-06	1	220057482	220090462	q41
NDUFC2	0.639124	8.29898e-06	11	78068304	78080219	q14.1
LYPLAL1	0.746045	9.42467e-06	1	219173844	219212865	q41
TOB1	0.622109	9.96098e-06	17	50862223	50867978	q21.33
PARN	0.885131	1.10428e-05	16	14435701	14632728	p13.12
CTTN	0.803448	1.29875e-05	11	70398404	70436584	q13.3
TTC4	0.678674	1.42439e-05	1	54715822	54742657	p32.3
ESD	0.609336	1.46298e-05	13	46771256	46797232	q14.2
MRPS14	0.652416	1.51878e-05	1	175010789	175023425	q25.1
ZNF263	0.738948	1.6647e-05	16	3263800	3301401	p13.3
CPNE3	0.615279	1.67748e-05	8	86484830	86561498	q21.3
ARF1	0.782492	2.25719e-05	1	228082660	228099212	q42.13
RPUSD4	0.853113	3.28096e-05	11	126202094	126211692	q24.2
SF3A3	0.60239	3.31169e-05	1	37956975	37990921	p34.3
HIRIP3	0.606713	3.41216e-05	16	29992321	29996436	p11.2
HHAT	0.669064	3.41384e-05	1	210328252	210676296	q32.2
ZNF436	0.616379	3.74538e-05	1	23359448	23369442	p36.12
PPP2CB	0.630423	3.79678e-05	8	30774457	30814314	p12
DCAKD	0.656645	3.87851e-05	17	45023340	45061109	q21.31
ASH2L	0.87869	3.95493e-05	8	38105242	38144076	p11.23
MRPL13	0.707899	4.02926e-05	8	120380761	120445402	q24.12
INTS7	0.693951	4.09866e-05	1	211940399	212035542	q32.3
TLK2	0.644319	4.19125e-05	17	62458658	62615481	q23.2
ZNF687	0.725259	5.25874e-05	1	151281618	151292180	q21.3
TOR3A	0.675092	5.449e-05	1	179081377	179098023	q25.2
ARMC1	0.641765	6.04875e-05	8	65602456	65634217	q13.1
ZNF213	0.728678	6.0992e-05	16	3129777	3142805	p13.3
DNAJC8	0.608531	6.50392e-05	1	28199456	28233025	p35.3
DEDD	0.855755	6.7482e-05	1	161120974	161132688	q23.3
TUFM	0.730709	6.75653e-05	16	28842411	28846408	p11.2
DEXI	0.617022	7.46868e-05	16	10928891	10942460	p13.13
COQ7	0.678795	7.778e-05	16	19067599	19080095	p12.3
MLST8	0.619193	7.89644e-05	16	2204248	2209416	p13.3
NSL1	0.821592	7.97661e-05	1	212726153	212791782	q32.3
TXLNA	0.631904	9.00257e-05	1	32179686	32198285	p35.2
EED	0.627536	9.05881e-05	11	86244544	86278813	q14.2
USP7	0.613111	9.17358e-05	16	8892094	8964514	p13.2
ATP6V1H	0.693673	9.4271e-05	8	53715557	53843558	q11.23
PPP1CA	0.73569	0.000109613	11	67398183	67421183	q13.2
FH	0.636235	0.000121687	1	241497603	241519761	q43
SEPHS2	0.825369	0.000129634	16	30443631	30446181	p11.2
BRF2	0.779325	0.000130559	8	37843268	37849904	p11.23
SAP30BP	0.612172	0.000161841	17	75667116	75708062	q25.1
KIAA0556	0.617996	0.000162287	16	27550133	27780369	p12.1
EARS2	0.669446	0.000178987	16	23522014	23557731	p12.2
APH1A	0.779273	0.000179319	1	150265399	150269580	q21.2
FAM160B2	0.605706	0.00018274	8	22089159	22104898	p21.3
DCTN6	0.717961	0.00018937	8	30156297	30183640	p12
ORAOV1	0.754118	0.000193174	11	69653076	69675416	q13.3
UBE2O	0.640336	0.000210671	17	76389451	76453206	q25.1
MRPS23	0.606232	0.00026511	17	57834781	57850056	q22
CREB3L4	0.672301	0.000274691	1	153967534	153974363	q21.3
CLUAP1	0.618715	0.000312314	16	3500924	3539048	p13.3
RPUSD1	0.643218	0.000316129	16	784974	788397	p13.3
DGCR2	0.632761	0.000317026	22	19036282	19122454	q11.21
RNPEP	0.640499	0.000320769	1	201982372	202006147	q32.1
ROGDI	0.666895	0.000328023	16	4796968	4802950	p13.3
NDE1	0.653515	0.000346061	16	15643267	15726353	p13.11
PPP2R5A	0.614278	0.000352288	1	212285537	212361863	q32.3
DCPS	0.766472	0.000386545	11	126303752	126345749	q24.2
UBE2I	0.632397	0.000495456	16	1308880	1327018	p13.3
PATL1	0.661223	0.000526535	11	59636716	59668980	q12.1
CRTC2	0.679951	0.000531638	1	153947669	153958625	q21.3
DOPEY1	0.753549	0.00058074	6	83067666	83171350	q14.1
LYSMD1	0.654161	0.000597459	1	151159748	151165948	q21.3
LRRC47	0.644019	0.000616096	1	3778558	3796504	p36.32
INO80E	0.700596	0.000717509	16	29995294	30005793	p11.2
RRN3	0.640322	0.000747484	16	15060022	15094317	p13.11
ZNF629	0.655719	0.00075485	16	30778449	30787202	p11.2
ZBTB9	0.707622	0.000886479	6	33453970	33457548	p21.32
DEPDC5	0.621727	0.000925376	22	31753951	31907034	q12.2
DNAH14	0.606278	0.00113752	1	224896262	225399292	q42.12
RPTOR	0.610844	0.00120848	17	80544819	80966371	q25.3
NUDCD3	0.665536	0.00130751	7	44379121	44490880	p13
COG7	0.841706	0.00132774	16	23388493	23453180	p12.2
RNF40	0.789203	0.00147065	16	30761745	30776307	p11.2
RBM34	0.702551	0.00147815	1	235131183	235161457	q42.3
FIP1L1	0.608514	0.00151413	4	53377643	53460861	q12
TPCN2	0.609329	0.0015251	11	69048897	69090604	q13.3
VPS26B	0.634327	0.00175245	11	134224645	134247792	q25
TOP3A	0.653009	0.00188858	17	18271428	18315007	p11.2
TATDN1	0.612962	0.0019271	8	124488485	124539458	q24.13
NDUFS2	0.685571	0.00219363	1	161197104	161214395	q23.3
YY1AP1	0.769331	0.00229293	1	155659443	155689000	q22
DBT	0.610414	0.00253497	1	100186919	100249834	p21.2
MFN2	0.610144	0.00264876	1	11980181	12013514	p36.22
ELP3	0.617887	0.00358291	8	28089673	28191156	p21.1
TAOK2	0.639945	0.00364033	16	29973641	29992261	p11.2
WDR24	0.66241	0.00371699	16	684622	690444	p13.3
VPS11	0.709931	0.00417482	11	119067692	119081978	q23.3
HN1L	0.643682	0.00492901	16	1678256	1702280	p13.3
GNPTG	0.618686	0.00539063	16	1351923	1364113	p13.3
MSTO1	0.620232	0.00568123	1	155610205	155614967	q22
AIDA	0.625659	0.00577129	1	222668013	222713210	q41
NFATC2IP	0.632639	0.00748614	16	28950807	28967097	p11.2
CHMP7	0.668566	0.00771558	8	23243637	23262000	p21.3
TAF5L	0.64504	0.00793052	1	229593111	229626047	q42.13
PYGO2	0.646432	0.00981388	1	154957026	154963853	q21.3
SNAPIN	0.672713	0.00988149	1	153658654	153661830	q21.3
MTF2	0.662217	0.0127668	1	93079235	93139081	p22.1
ERI1	0.606874	0.0330866	8	9002147	9116746	p23.1
TSNAX	0.625226	0.0406395	1	231528653	231566524	q42.2

## Sheet: SupTab_9 395 shared genes
Supplementary Table 9. Common genes from the Spearman and ANOVA analyses
Genes	efsizes	combined p-value	chromosome_name	band	start_position	end_position
TBCE	0.872788	1.2225e-48	1	q42.3	235367360	235448968
ACAD8	0.860912	1.07279e-47	11	q25	134253495	134265855
FAM20B	0.829237	2.22934e-44	1	q25.2	179025804	179076562
INTS10	0.826792	2.81779e-44	8	p21.3	19817140	19852083
SCAMP3	0.807307	2.6959e-42	1	q22	155255979	155262430
ALKBH5	0.790538	1.71532e-40	17	p11.2	18183078	18209954
VDAC3	0.789781	2.78481e-40	8	p11.21	42391624	42405897
DDX59	0.870258	2.5088e-39	1	q32.1	200623896	200669969
REXO2	0.769333	1.93146e-38	11	q23.2	114439386	114450279
ATP5L	0.758096	2.24239e-37	11	q23.3	118401154	118431496
NDEL1	0.750384	8.90238e-37	17	p13.1	8413131	8490411
SMYD4	0.750419	1.55701e-36	17	p13.3	1779485	1830634
TBP	0.748628	3.02512e-36	6	q27	170554302	170572870
MRPL24	0.743214	4.1342e-36	1	q23.1	156737303	156741590
PSMD4	0.742697	4.61504e-36	1	q21.3	151254703	151267479
CLNS1A	0.743907	4.71078e-36	11	q14.1	77514936	77637805
COPS3	0.815149	5.12142e-36	17	p11.2	17246820	17281293
RARS2	0.742081	6.94284e-36	6	q15	87514378	87590003
MRPS31	0.741045	1.13997e-35	13	q14.11	40729135	40771173
SCO1	0.73678	1.61965e-35	17	p13.1	10672474	10698375
DARS2	0.734354	2.70174e-35	1	q25.1	173824503	173858546
HINFP	0.745099	3.41626e-35	11	q23.3	119121587	119136044
GLG1	0.731541	4.88141e-35	16	q23.1	74447427	74607144
ALG9	0.733856	5.15938e-35	11	q23.1	111782195	111871581
VAMP4	0.726815	2.23248e-34	1	q24.3	171700160	171742247
CWC15	0.922774	3.12029e-34	11	q21	94962622	94973612
DAP3	0.720341	6.53037e-34	1	q22	155687960	155739010
DCAF6	0.720545	1.05601e-33	1	q24.2	167935783	168075843
PEX19	0.712705	3.12094e-33	1	q23.2	160276812	160286348
NVL	0.733655	5.60784e-33	1	q42.11	224227334	224330387
TROVE2	0.70803	6.2687e-33	1	q31.2	193059422	193091777
PRPF3	0.700747	3.49911e-32	1	q21.2	150321476	150353195
ANKRD49	0.697153	7.17702e-32	11	q21	94493629	94499583
PRPSAP2	0.69748	1.40219e-31	17	p11.2	18840085	18931287
RCOR3	0.691587	2.75855e-31	1	q32.2	211258377	211316385
ZBTB24	0.687335	5.01499e-31	6	q21	109462594	109483237
APOA1BP	0.682302	1.06351e-30	1	q22	156591762	156594299
VPS36	0.681185	1.32332e-30	13	q14.3	52412602	52450628
ZNF319	0.67967	1.7792e-30	16	q21	57994668	58000453
CSNK2A2	0.688218	2.84264e-30	16	q21	58157907	58197920
FBXO28	0.671513	1.08689e-29	1	q42.11	224114087	224162047
GGNBP2	0.673243	1.23002e-29	17	q12	36544888	36589848
RPRD2	0.672369	1.45384e-29	1	q21.2	150363091	150476566
BCL2L13	0.761297	2.03971e-29	22	q11.21	17628855	17730855
TRIM11	0.667599	2.30069e-29	1	q42.13	228393673	228406840
PRUNE	0.917892	2.71196e-29	1	q21.3	151008420	151035713
TTC13	0.665268	4.48598e-29	1	q42.2	230906243	230978875
RPAIN	0.659884	8.00131e-29	17	p13.2	5419641	5432876
DDX10	0.661181	1.21146e-28	11	q22.3	108665025	108940930
CTNS	0.656947	1.39441e-28	17	p13.2	3636468	3661542
ERAL1	0.656609	1.48627e-28	17	q11.2	28854938	28861067
PYCR2	0.655267	2.37641e-28	1	q42.12	225919877	225924340
EBAG9	0.655087	2.45788e-28	8	q23.2	109539711	109565996
CHRNB1	0.654842	3.15899e-28	17	p13.1	7445061	7457707
PANX1	0.6535	3.30896e-28	11	q21	94128928	94181972
MED4	0.651521	3.86683e-28	13	q14.2	48053323	48095131
FAM120B	0.653327	6.51718e-28	6	q27	170290703	170407065
NUCKS1	0.64779	7.759e-28	1	q32.1	205712819	205750276
AP3M2	0.646118	1.05877e-27	8	p11.21	42152946	42171673
RNF135	0.643545	1.70536e-27	17	q11.2	30968785	30999911
ATP6V1E1	0.643664	3.12182e-27	22	q11.21	17592136	17628818
DUSP12	0.76614	3.20246e-27	1	q23.3	161749758	161757238
DRG1	0.64337	3.29479e-27	22	q12.2	31399523	31528740
ADSL	0.641019	3.34414e-27	22	q13.1	40346500	40369367
TSEN15	0.654005	4.16564e-27	1	q25.3	184051677	184074212
GBA	0.639563	4.3679e-27	1	q22	155234452	155244699
PRKRIR	0.638387	5.41652e-27	11	q13.5	76349956	76380971
FLYWCH2	0.637123	5.56053e-27	16	p13.3	2883186	2899382
TGDS	0.637668	6.17722e-27	13	q32.1	94574051	94596257
ANKFY1	0.637205	6.72256e-27	17	p13.2	4163907	4263977
NDFIP2	0.633012	1.17765e-26	13	q31.1	79481124	79556075
LYRM2	0.629157	2.37019e-26	6	q15	89568144	89638753
CYB5D2	0.627029	3.48019e-26	17	p13.2	4143168	4187310
PSMB4	0.625235	5.85454e-26	1	q21.3	151399534	151401944
WBP4	0.624108	7.16316e-26	13	q14.11	41061274	41084006
MTX1	0.622472	9.59463e-26	1	q22	155208699	155213824
METTL13	0.794936	1.09582e-25	1	q24.3	171781664	171814023
QRICH1	0.620332	1.40449e-25	3	p21.31	49029707	49094363
ALDH9A1	0.62213	2.22706e-25	1	q24.1	165662216	165698863
SNX19	0.6171	2.49109e-25	11	q25	130875436	130916509
TSR1	0.615928	2.53031e-25	17	p13.3	2322503	2337507
SMAD4	0.632615	3.20012e-25	18	q21.2	51028394	51085045
PAN3	0.621021	3.28723e-25	13	q12.2	28138506	28295335
C1QBP	0.613857	3.64967e-25	17	p13.2	5432777	5448830
DVL2	0.615858	3.75629e-25	17	p13.1	7225341	7234545
KDSR	0.618516	4.1956e-25	18	q21.33	63327726	63367510
E2F4	0.663434	5.40545e-25	16	q22.1	67192169	67198918
PHF11	0.6981	5.58429e-25	13	q14.2	49495610	49528987
KATNA1	0.613929	6.37497e-25	6	q25.1	149594873	149648972
GTF2F2	0.613261	7.16351e-25	13	q14.12	45120515	45284909
RNF219	0.609586	7.73669e-25	13	q31.1	78614291	78659179
MTRF1	0.611498	8.0658e-25	13	q14.11	41216369	41263577
EIF3L	0.691376	8.90921e-25	22	q13.1	37848868	37889407
FBXO31	0.720701	1.37824e-24	16	q24.2	87326987	87392142
SPAG7	0.60563	1.5447e-24	17	p13.2	4959226	4967872
VPS4B	0.643588	1.70143e-24	18	q21.33	63389190	63422483
ERCC5	0.768647	2.44401e-24	13	q33.1	102844844	102876001
TOMM22	0.602979	2.44933e-24	22	q13.1	38681948	38685421
KIAA0907	0.603038	3.49972e-24	1	q22	155913043	155934400
DDHD2	0.620868	1.97375e-23	8	p11.23	38225218	38275558
TMEM126B	0.732688	2.17422e-23	11	q14.1	85628573	85636539
CWF19L2	0.607094	4.94482e-23	11	q22.3	107326345	107457844
EI24	0.719077	5.93984e-23	11	q24.2	125569216	125584687
CUL4A	0.638383	7.34746e-23	13	q34	113208193	113267108
ARGLU1	0.610236	1.06141e-22	13	q33.3	106541673	106568164
JTB	0.675812	1.18603e-22	1	q21.3	153974269	153977688
TRAPPC4	0.687749	9.15043e-22	11	q23.3	119018432	119025454
HAX1	0.727728	9.60957e-22	1	q21.3	154272511	154275875
MED23	0.626196	1.25881e-21	6	q23.2	131573966	131628229
POGK	0.810414	1.40379e-21	1	q24.1	166839447	166856344
IGSF9	0.681541	4.09951e-21	1	q23.2	159927039	159945604
NHLRC3	0.689138	6.4632e-21	13	q13.3	39038306	39050109
CENPL	0.627327	9.29651e-21	1	q25.1	173799550	173824720
DDX19A	0.650702	4.6754e-20	16	q22.1	70299224	70373383
ELAC2	0.721091	5.81156e-20	17	p12	12992391	13018187
SNAP47	0.825765	1.43754e-19	1	q42.13	227728539	227781231
YWHAZ	0.660529	1.64172e-19	8	q22.3	100916525	100953388
PALB2	0.614022	2.49929e-19	16	p12.2	23603160	23641310
PAFAH1B1	0.62442	3.79966e-19	17	p13.3	2593210	2685615
ZUFSP	0.651485	4.12488e-19	6	q22.1	116635618	116668794
ZNF18	0.607475	1.32271e-18	17	p12	11977439	11997510
ACBD6	0.796351	1.4087e-18	1	q25.3	180269653	180502954
IPO9	0.777421	1.64111e-18	1	q32.1	201829141	201884294
SF3B4	0.885908	3.38242e-18	1	q21.2	149923317	149928344
GOLGA7	0.751872	7.54506e-18	8	p11.21	41490396	41510980
SS18	0.717756	9.97135e-18	18	q11.2	26016253	26091217
PVRL4	0.610812	1.64163e-17	1	q23.3	161070995	161089599
SHMT1	0.634621	2.04581e-17	17	p11.2	18327860	18363563
DERL2	0.650391	2.10518e-17	17	p13.2	5471251	5486811
PARP1	0.784466	2.14541e-17	1	q42.12	226360691	226408079
TARBP1	0.723433	2.72986e-17	1	q42.2	234391313	234479103
HDGF	0.681128	4.45514e-17	1	q23.1	156742107	156766925
SMARCB1	0.600676	1.01334e-16	22	q11.23	23786963	23834516
NUP133	0.72286	1.06445e-16	1	q42.13	229440260	229508341
CCDC90B	0.712877	2.32753e-16	11	q14.1	83259097	83286407
KCTD3	0.668508	3.0679e-16	1	q41	215567392	215621807
FDFT1	0.618377	5.34324e-16	8	p23.1	11795573	11839309
RALBP1	0.60101	7.75584e-16	18	p11.22	9475009	9538116
TMCO1	0.820586	9.32546e-16	1	q24.1	165724293	165827755
ZW10	0.734073	1.05047e-15	11	q23.2	113733187	113773811
VPS72	0.816467	1.28844e-15	1	q21.3	151169987	151195321
CLK2	0.723589	2.90918e-15	1	q22	155262868	155278491
PRPF8	0.773347	3.71256e-15	17	p13.3	1650629	1684882
USPL1	0.644641	3.98126e-15	13	q12.3	30617693	30660770
PIGM	0.811255	5.59664e-15	1	q23.2	160027673	160031991
COG3	0.626246	5.80925e-15	13	q14.13	45464898	45536630
MTUS1	0.611567	6.2274e-15	8	p22	17643795	17800917
VPS45	0.958839	6.37179e-15	1	q21.2	150067293	150145327
PACSIN2	0.66102	1.3461e-14	22	q13.2	42835412	43015145
DCUN1D5	0.665092	1.36343e-14	11	q22.3	103062076	103092215
LIN9	0.608384	2.01381e-14	1	q42.12	226231149	226309869
RUSC1	0.620116	2.1377e-14	1	q22	155320896	155331114
RRP15	0.655998	3.27648e-14	1	q41	218285287	218337983
TFDP1	0.608837	5.31428e-14	13	q34	113584721	113641470
TMUB2	0.664814	5.83977e-14	17	q21.31	44186970	44191731
NUP43	0.692448	6.52763e-14	6	q25.1	149724315	149749665
MTMR3	0.777195	6.74356e-14	22	q12.2	29883155	30030866
PPOX	0.609298	7.72839e-14	1	q23.3	161166410	161178013
ZBTB41	0.621479	8.29853e-14	1	q31.3	197153680	197200542
TARS2	0.800373	8.85375e-14	1	q21.2	150487364	150507609
KLHL12	0.884917	1.21101e-13	1	q32.1	202891100	202928636
ANAPC5	0.655821	1.49192e-13	12	q24.31	121308245	121399896
STK24	0.832694	1.69258e-13	13	q32.2	98445185	98577940
MRPL55	0.654153	2.04443e-13	1	q42.13	228106679	228109312
PCID2	0.730258	3.37424e-13	13	q34	113177539	113208715
LCMT1	0.645357	1.03313e-12	16	p12.1	25111729	25178231
NSMCE2	0.677549	1.64334e-12	8	q24.13	125091679	125367120
SNX14	0.603501	3.10327e-12	6	q14.3	85505496	85594156
IQCK	0.735029	3.45494e-12	16	p12.3	19716456	19858467
ZBTB4	0.759274	3.54234e-12	17	p13.1	7459366	7484263
MIS12	0.706509	3.89006e-12	17	p13.2	5486285	5490814
FADD	0.863361	4.94279e-12	11	q13.3	70203163	70207390
EIF2B1	0.612176	5.63685e-12	12	q24.31	123620406	123633766
SAMM50	0.645832	6.03038e-12	22	q13.31	43955421	44010531
INTS4	0.820663	6.13782e-12	11	q14.1	77878720	77994678
PREP	0.641583	7.88829e-12	6	q21	105277565	105403084
SLC25A17	0.66435	8.13434e-12	22	q13.2	40769630	40819399
DPAGT1	0.660971	1.32166e-11	11	q23.3	119096503	119108331
COPA	0.728603	1.42818e-11	1	q23.2	160289273	160343400
MRPL9	0.787783	1.55962e-11	1	q21.3	151759643	151763564
PRCC	0.94779	1.57975e-11	1	q23.1	156750610	156800817
PI4KB	0.823213	2.10665e-11	1	q21.3	151291797	151327715
FBXO7	0.826792	2.2335e-11	22	q12.3	32474676	32498829
EIF3D	0.750249	2.42535e-11	22	q12.3	36510850	36529436
IARS2	0.748288	2.68724e-11	1	q41	220094102	220148041
GTF2E2	0.781424	2.69789e-11	8	p12	30578318	30658251
POGZ	0.737902	3.14215e-11	1	q21.3	151402724	151459465
SMG7	0.708741	3.53482e-11	1	q25.3	183472216	183598246
STX6	0.786907	3.82391e-11	1	q25.3	180972712	181023121
ARV1	0.92774	3.86252e-11	1	q42.2	230978981	231000595
RPS6KC1	0.669797	4.37149e-11	1	q32.3	213051233	213274773
TMEM183A	0.717267	5.45341e-11	1	q32.1	203007386	203024848
TMEM126A	0.65874	7.44954e-11	11	q14.1	85647967	85656547
LSM1	0.936488	7.80034e-11	8	p11.23	38163321	38176730
EPRS	0.65094	7.90866e-11	1	q41	219968601	220046658
CNOT7	0.750453	9.54326e-11	8	p22	17224964	17246878
FAM189B	0.66523	1.01238e-10	1	q22	155247205	155255483
PPP2R2A	0.737192	1.81533e-10	8	p21.2	26291491	26372680
CD46	0.639708	1.93003e-10	1	q32.2	207752057	207795513
RABIF	0.60674	1.95888e-10	1	q32.1	202878957	202889135
BECN1	0.638848	2.27562e-10	17	q21.31	42810134	42833350
GDE1	0.649881	2.4173e-10	16	p12.3	19501689	19522145
INTS3	0.735641	4.18158e-10	1	q21.3	153728067	153774808
JOSD1	0.654227	4.32366e-10	22	q13.1	38685543	38701556
FLAD1	0.630443	4.39349e-10	1	q21.3	154983338	154993111
ADIPOR1	0.870217	4.77867e-10	1	q32.1	202940823	202958572
TMEM9	0.721271	5.51989e-10	1	q32.1	201134772	201171574
HNRNPU	0.609525	6.15526e-10	1	q44	244851166	244864542
RAB25	0.68336	6.46707e-10	1	q22	156061160	156070514
SCCPDH	0.683001	8.14541e-10	1	q44	246724047	246768137
CDC40	0.791663	8.45512e-10	6	q21	110180141	110254275
AMZ2	0.656474	1.10182e-09	17	q24.2	68247574	68257164
TTC19	0.605525	1.11051e-09	17	p12	15999380	16045015
MAK16	0.681691	1.13885e-09	8	p12	33484750	33501260
PSMB1	0.662193	1.31e-09	6	q27	170535117	170553341
TRMT12	0.739175	1.34987e-09	8	q24.13	124450820	124462150
ENY2	0.661062	1.4171e-09	8	q23.1	109334324	109345953
TATDN3	0.66326	1.55503e-09	1	q32.3	212791828	212816626
PSMB6	0.700433	1.71667e-09	17	p13.2	4796144	4798503
RNF121	0.790001	1.73026e-09	11	q13.4	71928701	71997597
SMARCE1	0.655166	1.93811e-09	17	q21.2	40624962	40648508
TFB2M	0.668249	2.08677e-09	1	q44	246540560	246566324
DERL1	0.736358	2.40623e-09	8	q24.13	123013164	123042423
EPN2	0.627772	2.74569e-09	17	p11.2	19215615	19336715
ACADVL	0.688439	3.28841e-09	17	p13.1	7217125	7225273
COG2	0.946219	4.46773e-09	1	q42.2	230642489	230693982
THYN1	0.636657	4.4784e-09	11	q25	134248279	134253370
OTUD6B	0.613816	5.76273e-09	8	q21.3	91070196	91087095
L3MBTL2	0.679272	5.76855e-09	22	q13.2	41205205	41231271
SLC25A44	0.811495	6.37092e-09	1	q22	156193932	156212796
CLEC16A	0.600171	6.83444e-09	16	p13.13	10944488	11182189
FAHD1	0.694624	8.36462e-09	16	p13.3	1826941	1840207
GPATCH2	0.685251	8.7692e-09	1	q41	217426992	217631082
ANGEL2	0.897126	9.16467e-09	1	q32.3	212992182	213015826
ACBD3	0.604338	9.48147e-09	1	q42.12	226144679	226186730
ISG20L2	0.631447	1.01981e-08	1	q23.1	156721891	156728799
UBQLN4	0.698463	1.14943e-08	1	q22	156035301	156053794
ZNF395	0.660721	1.26844e-08	8	p21.1	28345585	28402701
VPS37A	0.69432	1.2996e-08	8	p22	17246571	17302427
RNASEK	0.600493	1.48143e-08	17	p13.1	7012417	7014532
USP21	0.91544	1.79708e-08	1	q23.3	161159450	161165723
EIF4ENIF1	0.726386	2.10898e-08	22	q12.2	31436977	31496108
RAD21	0.701324	2.15234e-08	8	q24.11	116845935	116874866
MRPL21	0.683811	2.4598e-08	11	q13.3	68891276	68903835
PUS3	0.761198	2.65875e-08	11	q24.2	125893485	125903221
MTRF1L	0.678479	3.42306e-08	6	q25.2	152987362	153002685
KIAA1671	0.632235	3.79056e-08	22	q11.23	24952730	25197448
PSEN2	0.898221	3.98891e-08	1	q42.13	226870184	226896105
GNPAT	0.968993	4.05304e-08	1	q42.2	231241207	231277973
KLHDC9	0.728505	5.32021e-08	1	q23.3	161098361	161100346
ERLIN2	0.62766	6.05449e-08	8	p11.23	37736599	37759101
PROSC	0.699022	6.98466e-08	8	p11.23	37762593	37779767
UFC1	0.749062	7.20804e-08	1	q23.3	161152776	161158856
DNAJA3	0.672234	7.90832e-08	16	p13.3	4425805	4456775
NUBP1	0.63672	8.06607e-08	16	p13.13	10743786	10769351
SDCCAG8	0.736564	8.82448e-08	1	q43	243256034	243500092
URB2	0.641192	9.40854e-08	1	q42.13	229626234	229660199
SETDB1	0.840555	9.57308e-08	1	q21.3	150926263	150964744
TNFRSF10B	0.620396	1.02511e-07	8	p21.3	23020133	23069179
RPL11	0.663078	1.04527e-07	1	p36.11	23691779	23696425
NSMCE1	0.682714	1.15275e-07	16	p12.1	27224991	27268794
PDCD2	0.746413	1.17123e-07	6	q27	170575295	170584692
SRPR	0.7384	1.24868e-07	11	q24.2	126262919	126269144
ADSS	0.648705	1.53816e-07	1	q44	244408494	244452134
RPS25	0.665532	1.93502e-07	11	q23.3	119015712	119018691
INTS9	0.763857	2.71574e-07	8	p21.1	28767661	28890242
NCSTN	0.758548	3.20777e-07	1	q23.2	160343272	160358952
POLDIP3	0.849522	3.56868e-07	22	q13.2	42583721	42614962
DDB1	0.626681	3.66847e-07	11	q12.2	61299451	61342596
TFIP11	0.729205	3.92863e-07	22	q12.1	26491225	26512505
UBAP2L	0.663687	4.25798e-07	1	q21.3	154220179	154271510
LPGAT1	0.708187	4.57788e-07	1	q32.3	211743457	211830772
PIGC	0.893235	4.74534e-07	1	q24.3	172370189	172444086
MED9	0.734261	4.98545e-07	17	p11.2	17476986	17493226
XPO4	0.641907	5.93562e-07	13	q12.11	20777329	20903048
UFM1	0.744983	6.06343e-07	13	q13.3	38349849	38363619
PPP2R5D	0.600027	7.05653e-07	6	p21.1	42984499	43012342
CCDC43	0.722821	7.33757e-07	17	q21.31	44673069	44689779
BUD13	0.874301	8.79582e-07	11	q23.3	116748170	116772988
THOC5	0.702063	9.02621e-07	22	q12.2	29505879	29555216
WDYHV1	0.627264	9.59602e-07	8	q24.13	123416725	123467230
GGPS1	0.845626	9.87689e-07	1	q42.3	235327350	235344532
DDX19B	0.616799	1.00805e-06	16	q22.1	70289663	70335283
PCSK7	0.689104	1.16691e-06	11	q23.3	117204337	117232525
SDHC	0.762408	1.18925e-06	1	q23.3	161314257	161375340
XPO7	0.747566	1.45893e-06	8	p21.3	21919671	22006585
RNF185	0.68631	1.51805e-06	22	q12.2	31160183	31207019
GRINA	0.702397	1.51835e-06	8	q24.3	143990058	143993415
BCKDK	0.629298	1.60078e-06	16	p11.2	31106107	31112791
LYRM1	0.645655	1.61809e-06	16	p12.3	20899868	20925006
BFAR	0.6022	1.82386e-06	16	p13.12	14632815	14669236
WHSC1L1	0.714883	1.83215e-06	8	p11.23	38269697	38382272
CD2BP2	0.646259	2.32203e-06	16	p11.2	30350766	30355361
PCM1	0.723985	2.32452e-06	8	p22	17922840	18029944
B4GALT3	0.699719	3.82712e-06	1	q23.3	161171310	161177968
CCDC25	0.805477	3.97505e-06	8	p21.1	27733311	27772653
RNF214	0.690676	4.36731e-06	11	q23.3	117232625	117286445
EXOSC8	0.653504	4.96396e-06	13	q13.3	36998816	37009613
ANKRD46	0.635942	5.42439e-06	8	q22.3	100509752	100559784
SCYL3	0.735039	5.82402e-06	1	q24.2	169849631	169894267
ABCB10	0.663283	6.29112e-06	1	q42.13	229516582	229558695
PSME3	0.659503	7.01727e-06	17	q21.31	42824385	42843758
FLVCR1	0.688857	7.36312e-06	1	q32.3	212858255	212899363
ARHGEF11	0.729356	7.94921e-06	1	q23.1	156934840	157045370
BPNT1	0.725189	7.9506e-06	1	q41	220057482	220090462
NDUFC2	0.639124	8.29898e-06	11	q14.1	78068304	78080219
LYPLAL1	0.746045	9.42467e-06	1	q41	219173844	219212865
PARN	0.885131	1.10428e-05	16	p13.12	14435701	14632728
CTTN	0.803448	1.29875e-05	11	q13.3	70398404	70436584
TTC4	0.678674	1.42439e-05	1	p32.3	54715822	54742657
ESD	0.609336	1.46298e-05	13	q14.2	46771256	46797232
MRPS14	0.652416	1.51878e-05	1	q25.1	175010789	175023425
ZNF263	0.738948	1.6647e-05	16	p13.3	3263800	3301401
CPNE3	0.615279	1.67748e-05	8	q21.3	86484830	86561498
ARF1	0.782492	2.25719e-05	1	q42.13	228082660	228099212
RPUSD4	0.853113	3.28096e-05	11	q24.2	126202094	126211692
SF3A3	0.60239	3.31169e-05	1	p34.3	37956975	37990921
HIRIP3	0.606713	3.41216e-05	16	p11.2	29992321	29996436
HHAT	0.669064	3.41384e-05	1	q32.2	210328252	210676296
ZNF436	0.616379	3.74538e-05	1	p36.12	23359448	23369442
PPP2CB	0.630423	3.79678e-05	8	p12	30774457	30814314
ASH2L	0.87869	3.95493e-05	8	p11.23	38105242	38144076
MRPL13	0.707899	4.02926e-05	8	q24.12	120380761	120445402
INTS7	0.693951	4.09866e-05	1	q32.3	211940399	212035542
ZNF687	0.725259	5.25874e-05	1	q21.3	151281618	151292180
TOR3A	0.675092	5.449e-05	1	q25.2	179081377	179098023
ARMC1	0.641765	6.04875e-05	8	q13.1	65602456	65634217
ZNF213	0.728678	6.0992e-05	16	p13.3	3129777	3142805
DNAJC8	0.608531	6.50392e-05	1	p35.3	28199456	28233025
DEDD	0.855755	6.7482e-05	1	q23.3	161120974	161132688
TUFM	0.730709	6.75653e-05	16	p11.2	28842411	28846408
DEXI	0.617022	7.46868e-05	16	p13.13	10928891	10942460
COQ7	0.678795	7.778e-05	16	p12.3	19067599	19080095
MLST8	0.619193	7.89644e-05	16	p13.3	2204248	2209416
NSL1	0.821592	7.97661e-05	1	q32.3	212726153	212791782
TXLNA	0.631904	9.00257e-05	1	p35.2	32179686	32198285
EED	0.627536	9.05881e-05	11	q14.2	86244544	86278813
USP7	0.613111	9.17358e-05	16	p13.2	8892094	8964514
ATP6V1H	0.693673	9.4271e-05	8	q11.23	53715557	53843558
PPP1CA	0.73569	0.000109613	11	q13.2	67398183	67421183
FH	0.636235	0.000121687	1	q43	241497603	241519761
SEPHS2	0.825369	0.000129634	16	p11.2	30443631	30446181
BRF2	0.779325	0.000130559	8	p11.23	37843268	37849904
KIAA0556	0.617996	0.000162287	16	p12.1	27550133	27780369
EARS2	0.669446	0.000178987	16	p12.2	23522014	23557731
APH1A	0.779273	0.000179319	1	q21.2	150265399	150269580
FAM160B2	0.605706	0.00018274	8	p21.3	22089159	22104898
DCTN6	0.717961	0.00018937	8	p12	30156297	30183640
ORAOV1	0.754118	0.000193174	11	q13.3	69653076	69675416
CREB3L4	0.672301	0.000274691	1	q21.3	153967534	153974363
CLUAP1	0.618715	0.000312314	16	p13.3	3500924	3539048
RPUSD1	0.643218	0.000316129	16	p13.3	784974	788397
DGCR2	0.632761	0.000317026	22	q11.21	19036282	19122454
RNPEP	0.640499	0.000320769	1	q32.1	201982372	202006147
ROGDI	0.666895	0.000328023	16	p13.3	4796968	4802950
NDE1	0.653515	0.000346061	16	p13.11	15643267	15726353
PPP2R5A	0.614278	0.000352288	1	q32.3	212285537	212361863
DCPS	0.766472	0.000386545	11	q24.2	126303752	126345749
UBE2I	0.632397	0.000495456	16	p13.3	1308880	1327018
PATL1	0.661223	0.000526535	11	q12.1	59636716	59668980
CRTC2	0.679951	0.000531638	1	q21.3	153947669	153958625
LYSMD1	0.654161	0.000597459	1	q21.3	151159748	151165948
LRRC47	0.644019	0.000616096	1	p36.32	3778558	3796504
INO80E	0.700596	0.000717509	16	p11.2	29995294	30005793
RRN3	0.640322	0.000747484	16	p13.11	15060022	15094317
ZNF629	0.655719	0.00075485	16	p11.2	30778449	30787202
DEPDC5	0.621727	0.000925376	22	q12.2	31753951	31907034
DNAH14	0.606278	0.00113752	1	q42.12	224896262	225399292
NUDCD3	0.665536	0.00130751	7	p13	44379121	44490880
COG7	0.841706	0.00132774	16	p12.2	23388493	23453180
RNF40	0.789203	0.00147065	16	p11.2	30761745	30776307
RBM34	0.702551	0.00147815	1	q42.3	235131183	235161457
TPCN2	0.609329	0.0015251	11	q13.3	69048897	69090604
VPS26B	0.634327	0.00175245	11	q25	134224645	134247792
TOP3A	0.653009	0.00188858	17	p11.2	18271428	18315007
TATDN1	0.612962	0.0019271	8	q24.13	124488485	124539458
NDUFS2	0.685571	0.00219363	1	q23.3	161197104	161214395
YY1AP1	0.769331	0.00229293	1	q22	155659443	155689000
DBT	0.610414	0.00253497	1	p21.2	100186919	100249834
MFN2	0.610144	0.00264876	1	p36.22	11980181	12013514
ELP3	0.617887	0.00358291	8	p21.1	28089673	28191156
TAOK2	0.639945	0.00364033	16	p11.2	29973641	29992261
WDR24	0.66241	0.00371699	16	p13.3	684622	690444
VPS11	0.709931	0.00417482	11	q23.3	119067692	119081978
HN1L	0.643682	0.00492901	16	p13.3	1678256	1702280
GNPTG	0.618686	0.00539063	16	p13.3	1351923	1364113
MSTO1	0.620232	0.00568123	1	q22	155610205	155614967
NFATC2IP	0.632639	0.00748614	16	p11.2	28950807	28967097
CHMP7	0.668566	0.00771558	8	p21.3	23243637	23262000
TAF5L	0.64504	0.00793052	1	q42.13	229593111	229626047
PYGO2	0.646432	0.00981388	1	q21.3	154957026	154963853
SNAPIN	0.672713	0.00988149	1	q21.3	153658654	153661830
MTF2	0.662217	0.0127668	1	p22.1	93079235	93139081
ERI1	0.606874	0.0330866	8	p23.1	9002147	9116746
TSNAX	0.625226	0.0406395	1	q42.2	231528653	231566524

## Sheet: SupTab10_Survival_Analysis
Supplementary Table 10. Significant genes from survival analysis (P<0.05) (see Figure 2A)
gene_name	grade2 mantzel.h p-value	grade2 Logrank p-value	ILC mantzel-h p-value	ILC Logrank p-value	chromosome_name	cytoband	start_position	end_position
FBXL3	3.39e-07	8.7e-08	0.192053	0.166513	13	q22.3	76992598	77027195
CRB3	2.32e-05	1.76e-05	0.0520104	0.0499946	19	p13.3	6463777	6467221
KIF2C	2.5e-05	1.88e-05	0.00913682	0.00565691	1	p34.1	44739818	44767767
SELE	1.77e-05	2.31e-05	8.64e-06	1.03e-05	1	q24.2	169722641	169764705
HYOU1	2.4e-05	3.27e-05	0.928645	0.982308	11	q23.3	119044189	119057202
PBX1	3.38e-05	4.3e-05	0.00457291	0.00839462	1	q23.3	164555584	164899296
CDCA2	4.33e-05	7.08e-05	0.00455117	0.00425445	8	p21.2	25458997	25507920
ARGLU1	0.000205092	0.000219335	0.00126661	0.000522851	13	q33.3	106541673	106568164
FAM158A	0.000300628	0.000303579	0.147167	0.123779	14	q12	24138959	24141588
CDC42	0.000247327	0.000374374	0.240089	0.20496	1	p36.12	22052627	22092946
RPL26P33	0.000484499	0.000378597	0.00373976	0.0044315	12	q13.12	50365652	50366086
RBM26	0.00051886	0.000698571	0.36479	0.380663	13	q31.1	79311824	79406477
ASF1B	0.000381637	0.000702612	0.0288946	0.0438898	19	p13.12	14119509	14136956
RNF214	0.000911835	0.000720681	0.103683	0.0811644	11	q23.3	117232625	117286445
GMPR2	0.00117016	0.000870064	0.0251938	0.0149374	14	q12	24232422	24239242
VDAC3	0.000977498	0.000911549	0.704685	0.843347	8	p11.21	42391624	42405897
MRPS34	0.000651042	0.000948345	0.00124469	0.0018504	16	p13.3	1771890	1773155
CCDC46	0.00101506	0.000995127	0.191713	0.23201	17	q24.1	65635538	66192084
CDC25A	0.00120797	0.00103648	0.016266	0.00732287	3	p21.31	48157146	48188402
[truncated: 862 more rows]

[truncated: 7 more sheets: SupTab11_LobSig_vs_other_sig, SupTab12_uni_multivariates G2, SupTab13_uni_multivariates G123, SupTab14 uni_multivariate G3 , SupTab15_LobSig_Low_Vs_High, SupTab16_GO Analysis, SupTab17_GO Analysis]
